# Supplementary material for: Crystal structure of a cadmium sulfate coordination polymer based on the 3,6-bis­(pyrimidin-2-yl)-1,4-di­hydro-1,2,4,5-tetra­zine ligand
Source: Acta Crystallogr E Crystallogr Commun. 2020 May 29;76(Pt 6):958–61. doi: 10.1107/S2056989020006830 (PMC7273994; doi:10.1107/S2056989020006830)
Supplement: Supplementary file 1 [file e-76-00958-sup1.cif]

##############################################################################
#                                                                            #
# This CIF contains the data in a paper accepted for publication in          #
# Acta Crystallographica Section E. It conforms to the requirements of       #
# Notes for Authors for Acta Crystallographica Section E, and has been       #
# peer reviewed under the auspices of the IUCr Commission on Journals.       #
#                                                                            #
# Full details of the Crystallographic Information File format               #
# are given in the paper "The Crystallographic Information File (CIF):       #
# a New Standard Archive File for Crystallography" by S. R. Hall, F. H.      #
# Allen and I. D. Brown [Acta Cryst. (1991), A47, 655-685].                  #
#                                                                            #
# The current version of the core CIF dictionary is obtainable from          #
# ftp://ftp.iucr.org/pub/cif_core.dic.                                       #
#                                                                            #
# Software is freely available for graphical display of the structure(s)     #
# in this CIF. For information consult the CIF software page                 #
# http://www.iucr.org/resources/cif/software.                                #
#                                                                            #
# This file may be used for bona fide research purposes within the           #
# scientific community so long as proper attribution is given to the journal # 
# article from which it was obtained.                                        #
#                                                                            #
##############################################################################
data_I
_audit_creation_method
;
Olex2 1.3
(compiled Nov 21 2019 18:26:39 for OlexSys, GUI svn.r6003)
;
_journal_date_recd_electronic     2020-02-07
_journal_date_accepted     2020-05-20
_journal_name_full     'Acta Crystallographica, Section E'
_journal_year     2020
_journal_volume     76
_journal_issue      6
_journal_page_first     958
_journal_page_last     961
_journal_paper_category     GM
_journal_paper_doi     10.1107/S2056989020006830
_journal_coeditor_code     WM5546
_publ_contact_author_name     'Dr. Kittipong Chainok'
_publ_contact_author_address
;
Research Unit for Multifuctional Crystalline Materials and Applications
Faculty of Science and Technology
Thammasat University
Khlong Luang
Pathum Thani
12121
Thailand
;
_publ_contact_author_email     kc@tu.ac.th
_publ_contact_author_fax     '+66 2 564 4485'
_publ_contact_author_phone     '+66 86 339 5079'
_publ_section_title
;
Crystal structure of a cadmium sulfate coordination polymer based on the
3,6-bis(pyrimidin-2-yl)-1,4-dihydro-1,2,4,5-tetrazine ligand
;
_publ_section_title_footnote     .
loop_
    _publ_author_name
    _publ_author_footnote
    _publ_author_address
    'Jiajaroen, Suwadee' .
;
Thammasat University Research Unit in Multifunctional Crystalline Materials \
and Applications (TU-MCMA),
Faculty of Science and Technology,
Thammasat University,
Pathum Thani 12121,
Thailand
;
    'Chainok, Kittipong' .
;
Thammasat University Research Unit in Multifunctional Crystalline Materials \
and Applications (TU-MCMA),
Faculty of Science and Technology,
Thammasat University,
Pathum Thani 12121,
Thailand
;
_publ_section_synopsis
;
In the title compound, polymeric (100) sheets consisting of [Cd(SO~4~)(H~2~O)]
units are linked by H~2~bmtz [H~2~bmtz is
3,6-bis(pyrimidin-2-yl)-1,4-dihydro-1,2,4,5-tetrazine] into a
three-dimensional structure.
;
_chemical_name_systematic
;\
Poly[aquahemi[\m~2~-3,6-bis(pyrimidin-2-yl)-1,4-dihydro-1,2,4,5-tetrazine]\
(\m~3~-sulfato)cadmium(II)]
;
_chemical_name_common     ?
_chemical_formula_moiety     'C5 H6 Cd N4 O5 S'
_chemical_formula_sum     'C5 H6 Cd N4 O5 S'
_chemical_formula_iupac     '[Cd (S O4) (C10 H8 N8)0.5 (H2 O)]'
_chemical_formula_weight     346.60
_chemical_melting_point     ?
_chemical_absolute_configuration     ?
_space_group_crystal_system     monoclinic
_space_group_name_H-M_alt     'P 21/c'
_space_group_name_Hall     '-P 2ybc'
loop_
    _space_group_symop_operation_xyz
    'x, y, z'
    '-x, y+1/2, -z+1/2'
    '-x, -y, -z'
    'x, -y-1/2, z-1/2'
_cell_length_a     9.3000(3)
_cell_length_b     7.9798(2)
_cell_length_c     13.2586(4)
_cell_angle_alpha     90
_cell_angle_beta     106.8720(10)
_cell_angle_gamma     90
_cell_volume     941.60(5)
_cell_formula_units_Z     4
_cell_measurement_reflns_used     9940
_cell_measurement_theta_min     3.429
_cell_measurement_theta_max     28.368
_cell_measurement_temperature     296.0
_exptl_crystal_description     block
_exptl_crystal_colour     brown
_exptl_crystal_size_max     0.28
_exptl_crystal_size_mid     0.24
_exptl_crystal_size_min     0.18
_exptl_crystal_density_diffrn     2.445
_exptl_crystal_density_meas     ?
_exptl_crystal_density_method     ?
_exptl_crystal_F_000     672
_exptl_absorpt_coefficient_mu     2.555
_exptl_absorpt_correction_type     multi-scan
_exptl_absorpt_process_details
;
(<i>SADABS</i>; Bruker, 2016)
;
_exptl_absorpt_correction_T_min     0.6599
_exptl_absorpt_correction_T_max     0.7457
_diffrn_ambient_temperature     296.0
_diffrn_source     'sealed x-ray tube'
_diffrn_source_power     1.5
_diffrn_source_voltage     50.0
_diffrn_source_current     30.0
_diffrn_radiation_type     MoK\a
_diffrn_radiation_wavelength     0.71073
_diffrn_radiation_monochromator     graphite
_diffrn_measurement_device_type     'Bruker D8 QUEST CMOS'
_diffrn_measurement_device     'four-circle KAPPA diffractometer'
_diffrn_measurement_method     '\f and \w scans'
_diffrn_detector     'Bruker PHOTON 200 area detector'
_diffrn_detector_area_resol_mean     7.39
_diffrn_reflns_number     24280
_diffrn_reflns_av_R_equivalents     0.0201
_diffrn_reflns_av_unetI/netI     0.0090
_diffrn_reflns_theta_min     3.211
_diffrn_reflns_theta_max     28.367
_diffrn_reflns_theta_full     25.242
_diffrn_measured_fraction_theta_max     0.999
_diffrn_measured_fraction_theta_full     0.999
_diffrn_reflns_limit_h_min     -12
_diffrn_reflns_limit_h_max     12
_diffrn_reflns_limit_k_min     -10
_diffrn_reflns_limit_k_max     10
_diffrn_reflns_limit_l_min     -17
_diffrn_reflns_limit_l_max     17
_diffrn_standards_number     0
_diffrn_radiation_probe     x-ray
_refine_special_details     ?
_reflns_number_total     2357
_reflns_number_gt     2338
_reflns_threshold_expression     'I > 2\s(I)'
_refine_ls_structure_factor_coef     Fsqd
_refine_ls_matrix_type     full
_refine_ls_R_factor_all     0.0144
_refine_ls_R_factor_gt     0.0144
_refine_ls_wR_factor_gt     0.0370
_refine_ls_wR_factor_ref     0.0370
_refine_ls_goodness_of_fit_ref     1.118
_refine_ls_restrained_S_all     1.120
_refine_ls_number_reflns     2357
_refine_ls_number_parameters     167
_refine_ls_number_restraints     11
_refine_ls_hydrogen_treatment     mixed
_refine_ls_weighting_scheme     calc
_refine_ls_weighting_details
              'w=1/[\s^2^(Fo^2^)+(0.0176P)^2^+0.6173P] where P=(Fo^2^+2Fc^2^)/3'
_atom_sites_solution_hydrogens     mixed
_atom_sites_solution_primary     dual
_atom_sites_solution_secondary     ?
_refine_ls_shift/su_max     0.002
_refine_ls_shift/su_mean     0.000
_refine_diff_density_max     0.405
_refine_diff_density_min     -0.372
_refine_ls_extinction_method
;
SHELXL-2018/3 (Sheldrick 2015b)
;
_refine_ls_extinction_coef     0.0013(3)
_refine_ls_extinction_expression
                                    Fc^*^=kFc[1+0.001xFc^2^\l^3^/sin(2\q)]^-1/4^
loop_
    _atom_type_symbol
    _atom_type_description
    _atom_type_scat_dispersion_real
    _atom_type_scat_dispersion_imag
    _atom_type_scat_source
    C C 0.0033 0.0016 'International Tables Vol C Tables 4.2.6.8 and 6.1.1.4'
    H H 0.0000 0.0000 'International Tables Vol C Tables 4.2.6.8 and 6.1.1.4'
    Cd Cd -0.8075 1.2024 'International Tables Vol C Tables 4.2.6.8 and 6.1.1.4'
    N N 0.0061 0.0033 'International Tables Vol C Tables 4.2.6.8 and 6.1.1.4'
    O O 0.0106 0.0060 'International Tables Vol C Tables 4.2.6.8 and 6.1.1.4'
    S S 0.1246 0.1234 'International Tables Vol C Tables 4.2.6.8 and 6.1.1.4'
_computing_data_collection
;
APEX3 (Bruker, 2016)
;
_computing_cell_refinement
;
SAINT (Bruker, 2016)
;
_computing_data_reduction
;
SAINT (Bruker, 2016)
;
_computing_structure_solution
;
ShelXT (Sheldrick, 2015a)
;
_computing_structure_refinement
;
ShelXL (Sheldrick, 2015b)
;
_computing_molecular_graphics
;
<i>OLEX2</i> (Dolomanov <i>et al.</i>,  2009)
;
_computing_publication_material
;
<i>OLEX2</i> (Dolomanov <i>et al.</i>,  2009)
;
loop_
    _atom_site_type_symbol
    _atom_site_label
    _atom_site_fract_x
    _atom_site_fract_y
    _atom_site_fract_z
    _atom_site_U_iso_or_equiv
    _atom_site_adp_type
    _atom_site_calc_flag
    _atom_site_occupancy
    _atom_site_disorder_assembly
    _atom_site_disorder_group
    Cd Cd1 0.61850(2) 0.31497(2) 0.37692(2) 0.01977(5) Uani d 1 . .
    S S1 0.46994(4) 0.71617(4) 0.38900(3) 0.01921(8) Uani d 1 . .
    O O1 0.40176(15) 0.17176(15) 0.34420(10) 0.0290(2) Uani d 1 . .
    H H1A 0.378(3) 0.170(3) 0.4004(13) 0.046(7) Uiso d 1 . .
    H H1B 0.408(3) 0.0706(15) 0.329(2) 0.049(7) Uiso d 1 . .
    O O2 0.49134(16) 0.55557(15) 0.34172(10) 0.0389(3) Uani d 1 . .
    O O3 0.61350(13) 0.77844(18) 0.45697(10) 0.0327(3) Uani d 1 . .
    O O4 0.40858(15) 0.83595(14) 0.30158(9) 0.0276(2) Uani d 1 . .
    O O5 0.35993(14) 0.70011(18) 0.44827(9) 0.0338(3) Uani d 1 . .
    N N1 0.81264(15) 0.12667(17) 0.37110(10) 0.0254(3) Uani d 1 . .
    N N2 1.07599(16) 0.1093(2) 0.39678(13) 0.0342(3) Uani d 1 . .
    N N3 0.85731(15) 0.44436(17) 0.44639(13) 0.0321(3) Uani d 1 . .
    N N4A 1.1157(3) 0.4194(4) 0.4718(3) 0.0326(6) Uani d 0.5 A 1
    H H4A 1.180(2) 0.345(3) 0.5064(15) 0.070(9) Uiso d 1 . .
    N N4B 1.1132(3) 0.3849(4) 0.5340(3) 0.0320(6) Uani d 0.5 A 2
    C C1 0.7954(2) -0.0244(2) 0.32666(14) 0.0337(4) Uani d 1 . .
    H H1 0.699820 -0.071019 0.303463 0.040 Uiso calc 1 . .
    C C2 0.9168(2) -0.1135(3) 0.31425(17) 0.0427(4) Uani d 1 . .
    H H2 0.904140 -0.217907 0.281657 0.051 Uiso calc 1 . .
    C C3 1.0573(2) -0.0420(3) 0.35194(17) 0.0410(4) Uani d 1 . .
    H H3 1.140880 -0.100588 0.345972 0.049 Uiso calc 1 . .
    C C4 0.95337(18) 0.18608(18) 0.40350(13) 0.0243(3) Uani d 1 . .
    C C5 0.97378(19) 0.3543(2) 0.45278(17) 0.0354(4) Uani d 1 . .
loop_
    _atom_site_aniso_label
    _atom_site_aniso_U_11
    _atom_site_aniso_U_22
    _atom_site_aniso_U_33
    _atom_site_aniso_U_12
    _atom_site_aniso_U_13
    _atom_site_aniso_U_23
    Cd1 0.01945(7) 0.02157(7) 0.01864(7) 0.00090(3) 0.00607(4) 0.00089(3)
    S1 0.02314(16) 0.01938(15) 0.01601(15) 0.00267(12) 0.00708(12) 0.00085(12)
    O1 0.0335(6) 0.0267(6) 0.0300(6) -0.0058(4) 0.0145(5) -0.0068(4)
    O2 0.0544(8) 0.0226(6) 0.0341(6) 0.0142(5) 0.0042(6) -0.0037(5)
    O3 0.0235(5) 0.0464(7) 0.0285(6) -0.0025(5) 0.0081(5) -0.0066(5)
    O4 0.0458(7) 0.0195(5) 0.0182(5) 0.0052(5) 0.0102(5) 0.0032(4)
    O5 0.0249(6) 0.0580(8) 0.0200(5) -0.0031(5) 0.0090(4) 0.0059(5)
    N1 0.0235(6) 0.0253(6) 0.0262(6) 0.0015(5) 0.0053(5) -0.0010(5)
    N2 0.0250(6) 0.0319(7) 0.0456(8) 0.0029(6) 0.0101(6) -0.0042(6)
    N3 0.0208(6) 0.0213(6) 0.0537(9) -0.0026(5) 0.0101(6) -0.0076(6)
    N4A 0.0192(11) 0.0255(14) 0.0529(19) -0.0017(10) 0.0102(12) -0.0135(14)
    N4B 0.0227(12) 0.0210(13) 0.0506(18) -0.0004(10) 0.0079(11) -0.0084(13)
    C1 0.0292(8) 0.0321(8) 0.0356(9) -0.0019(7) 0.0025(7) -0.0077(7)
    C2 0.0421(10) 0.0341(9) 0.0480(11) 0.0047(8) 0.0067(8) -0.0178(8)
    C3 0.0331(9) 0.0400(10) 0.0498(11) 0.0091(8) 0.0119(8) -0.0117(8)
    C4 0.0235(7) 0.0233(7) 0.0262(7) 0.0011(5) 0.0072(6) 0.0009(5)
    C5 0.0203(7) 0.0228(7) 0.0613(11) -0.0022(6) 0.0087(7) -0.0069(7)
_geom_special_details
;
 All esds (except the esd in the dihedral angle between two l.s. planes)
 are estimated using the full covariance matrix.  The cell esds are taken
 into account individually in the estimation of esds in distances, angles
 and torsion angles; correlations between esds in cell parameters are only
 used when they are defined by crystal symmetry.  An approximate (isotropic)
 treatment of cell esds is used for estimating esds involving l.s. planes.
;
loop_
    _geom_bond_atom_site_label_1
    _geom_bond_atom_site_label_2
    _geom_bond_site_symmetry_2
    _geom_bond_distance
    _geom_bond_publ_flag
    Cd1 O1 . 2.2472(12) ?
    Cd1 O2 . 2.2321(12) ?
    Cd1 O4 2_645 2.3122(11) ?
    Cd1 O5 3_666 2.2708(12) ?
    Cd1 N1 . 2.3674(13) ?
    Cd1 N3 . 2.3790(13) ?
    S1 O2 . 1.4653(12) ?
    S1 O3 . 1.4640(12) ?
    S1 O4 . 1.4828(11) ?
    S1 O5 . 1.4654(12) ?
    O1 H1A . 0.835(10) ?
    O1 H1B . 0.839(10) ?
    N1 C1 . 1.331(2) ?
    N1 C4 . 1.340(2) ?
    N2 C3 . 1.335(2) ?
    N2 C4 . 1.320(2) ?
    N3 N4A 3_766 1.505(3) ?
    N3 N4B 3_766 1.399(3) ?
    N3 C5 . 1.282(2) ?
    N4A H4A . 0.871(10) ?
    N4A C5 . 1.372(3) ?
    N4B H4A . 0.866(10) ?
    N4B C5 . 1.445(3) ?
    C1 H1 . 0.9300 ?
    C1 C2 . 1.384(3) ?
    C2 H2 . 0.9300 ?
    C2 C3 . 1.379(3) ?
    C3 H3 . 0.9300 ?
    C4 C5 . 1.481(2) ?
loop_
    _geom_angle_atom_site_label_1
    _geom_angle_atom_site_label_2
    _geom_angle_atom_site_label_3
    _geom_angle_site_symmetry_1
    _geom_angle_site_symmetry_3
    _geom_angle
    _geom_angle_publ_flag
    O1 Cd1 O4 . 2_645 90.81(5) ?
    O1 Cd1 O5 . 3_666 88.77(5) ?
    O1 Cd1 N1 . . 108.71(5) ?
    O1 Cd1 N3 . . 168.46(5) ?
    O2 Cd1 O1 . . 90.34(5) ?
    O2 Cd1 O4 . 2_645 80.21(5) ?
    O2 Cd1 O5 . 3_666 98.25(5) ?
    O2 Cd1 N1 . . 154.41(5) ?
    O2 Cd1 N3 . . 94.94(5) ?
    O4 Cd1 N1 2_645 . 82.54(5) ?
    O4 Cd1 N3 2_645 . 100.19(5) ?
    O5 Cd1 O4 3_666 2_645 178.41(4) ?
    O5 Cd1 N1 3_666 . 99.05(5) ?
    O5 Cd1 N3 3_666 . 80.32(5) ?
    N1 Cd1 N3 . . 69.69(5) ?
    O2 S1 O4 . . 107.38(7) ?
    O2 S1 O5 . . 110.83(9) ?
    O3 S1 O2 . . 110.33(8) ?
    O3 S1 O4 . . 109.74(8) ?
    O3 S1 O5 . . 110.69(7) ?
    O5 S1 O4 . . 107.78(7) ?
    Cd1 O1 H1A . . 106.8(18) ?
    Cd1 O1 H1B . . 114.6(17) ?
    H1A O1 H1B . . 105(2) ?
    S1 O2 Cd1 . . 142.41(8) ?
    S1 O4 Cd1 . 2_655 131.02(7) ?
    S1 O5 Cd1 . 3_666 133.11(8) ?
    C1 N1 Cd1 . . 126.47(11) ?
    C1 N1 C4 . . 116.31(14) ?
    C4 N1 Cd1 . . 116.63(10) ?
    C4 N2 C3 . . 116.51(15) ?
    N4A N3 Cd1 3_766 . 122.32(13) ?
    N4B N3 Cd1 3_766 . 127.25(15) ?
    C5 N3 Cd1 . . 117.26(11) ?
    C5 N3 N4A . 3_766 113.35(17) ?
    C5 N3 N4B . 3_766 114.67(17) ?
    N3 N4A H4A 3_766 . 99.5(18) ?
    C5 N4A N3 . 3_766 110.9(2) ?
    C5 N4A H4A . . 108.3(19) ?
    N3 N4B H4A 3_766 . 108.1(19) ?
    N3 N4B C5 3_766 . 112.9(2) ?
    C5 N4B H4A . . 102.7(18) ?
    N1 C1 H1 . . 119.3 ?
    N1 C1 C2 . . 121.38(16) ?
    C2 C1 H1 . . 119.3 ?
    C1 C2 H2 . . 121.2 ?
    C3 C2 C1 . . 117.63(17) ?
    C3 C2 H2 . . 121.2 ?
    N2 C3 C2 . . 121.52(17) ?
    N2 C3 H3 . . 119.2 ?
    C2 C3 H3 . . 119.2 ?
    N1 C4 C5 . . 116.76(14) ?
    N2 C4 N1 . . 126.64(15) ?
    N2 C4 C5 . . 116.60(15) ?
    N3 C5 N4A . . 123.30(19) ?
    N3 C5 N4B . . 120.8(2) ?
    N3 C5 C4 . . 118.78(15) ?
    N4A C5 C4 . . 114.68(18) ?
    N4B C5 C4 . . 117.02(18) ?
loop_
    _geom_torsion_atom_site_label_1
    _geom_torsion_atom_site_label_2
    _geom_torsion_atom_site_label_3
    _geom_torsion_atom_site_label_4
    _geom_torsion_site_symmetry_1
    _geom_torsion_site_symmetry_2
    _geom_torsion_site_symmetry_3
    _geom_torsion_site_symmetry_4
    _geom_torsion
    _geom_torsion_publ_flag
    Cd1 N1 C1 C2 . . . . 170.31(15) ?
    Cd1 N1 C4 N2 . . . . -172.52(14) ?
    Cd1 N1 C4 C5 . . . . 8.10(19) ?
    Cd1 N3 C5 N4A . . . . 167.1(2) ?
    Cd1 N3 C5 N4B . . . . -150.1(2) ?
    Cd1 N3 C5 C4 . . . . 8.5(2) ?
    O2 S1 O4 Cd1 . . . 2_655 -10.01(13) ?
    O2 S1 O5 Cd1 . . . 3_666 103.95(11) ?
    O3 S1 O2 Cd1 . . . . 38.91(17) ?
    O3 S1 O4 Cd1 . . . 2_655 109.93(10) ?
    O3 S1 O5 Cd1 . . . 3_666 -18.81(14) ?
    O4 S1 O2 Cd1 . . . . 158.47(14) ?
    O4 S1 O5 Cd1 . . . 3_666 -138.82(10) ?
    O5 S1 O2 Cd1 . . . . -84.06(16) ?
    O5 S1 O4 Cd1 . . . 2_655 -129.45(10) ?
    N1 C1 C2 C3 . . . . 1.5(3) ?
    N1 C4 C5 N3 . . . . -11.3(3) ?
    N1 C4 C5 N4A . . . . -171.7(2) ?
    N1 C4 C5 N4B . . . . 148.1(2) ?
    N2 C4 C5 N3 . . . . 169.24(18) ?
    N2 C4 C5 N4A . . . . 8.9(3) ?
    N2 C4 C5 N4B . . . . -31.3(3) ?
    N3 N4A C5 N3 3_766 . . . 40.7(4) ?
    N3 N4A C5 C4 3_766 . . . -160.0(2) ?
    N3 N4B C5 N3 3_766 . . . -38.9(4) ?
    N3 N4B C5 C4 3_766 . . . 162.2(2) ?
    N4A N3 C5 N4A 3_766 . . . -41.6(4) ?
    N4A N3 C5 C4 3_766 . . . 159.9(2) ?
    N4B N3 C5 N4B 3_766 . . . 39.5(4) ?
    N4B N3 C5 C4 3_766 . . . -161.9(2) ?
    C1 N1 C4 N2 . . . . -0.8(3) ?
    C1 N1 C4 C5 . . . . 179.83(16) ?
    C1 C2 C3 N2 . . . . -1.5(3) ?
    C3 N2 C4 N1 . . . . 0.9(3) ?
    C3 N2 C4 C5 . . . . -179.74(18) ?
    C4 N1 C1 C2 . . . . -0.5(3) ?
    C4 N2 C3 C2 . . . . 0.3(3) ?
loop_
    _geom_hbond_atom_site_label_D
    _geom_hbond_atom_site_label_H
    _geom_hbond_atom_site_label_A
    _geom_hbond_site_symmetry_A
    _geom_hbond_distance_DH
    _geom_hbond_distance_HA
    _geom_hbond_distance_DA
    _geom_hbond_angle_DHA
    _geom_hbond_publ_flag
    O1 H1A O3 3_666 0.84(2) 1.92(2) 2.710(2) 159(2) yes
    O1 H1B O4 1_545 0.84(2) 1.91(2) 2.743(2) 174(3) yes
    N4A H4A O3 3_766 0.87(2) 2.09(2) 2.889(3) 153(2) yes
    N4B H4A O3 3_766 0.87(2) 2.09(2) 2.828(3) 143(2) yes
    C2 H2 Cg1 2_745 0.93 3.34(2) 4.091(3) 140(2) yes
_shelx_space_group_comment
;
The symmetry employed for this shelxl refinement is uniquely defined
by the following loop, which should always be used as a source of
symmetry information in preference to the above space-group names.
They are only intended as comments.
;
_shelx_estimated_absorpt_T_min     0.535
_shelx_estimated_absorpt_T_max     0.656
_shelx_hkl_file
;
  -2   0   0 3043.00   68.09
  -2   0   0 3181.78   76.89
  -2   0   0 3081.59   76.79
   2   0   0 3155.88   76.89
   3   0   0  415.56    9.50
   3   0   0  423.96   10.60
   3   0   0  424.86   10.60
  -3   0   0  430.26   11.40
  -3   0   0  443.66    9.40
  -3   0   0  420.96    9.50
  -3   0   0  428.26   10.60
  -3   0   0  421.16   10.60
  -4   0   0 4810.62  121.79
   4   0   0 4987.40  108.79
   4   0   0 4864.01  121.79
  -4   0   0 4748.33  121.49
   4   0   0 4762.62  121.49
  -4   0   0 5190.58  109.09
  -4   0   0 5156.78  130.89
  -4   0   0 4963.00  108.19
  -5   0   0 2063.59   44.60
  -5   0   0 1966.30   50.29
  -5   0   0 2064.09   53.59
  -5   0   0 2011.40   44.50
   5   0   0 2015.30   44.60
  -5   0   0 1990.50   49.70
   5   0   0 1956.20   50.09
   6   0   0  134.49    3.30
  -6   0   0  136.29    3.30
  -6   0   0  135.19    3.80
  -6   0   0  130.79    3.30
  -6   0   0  129.19    3.70
   6   0   0  127.89    3.70
  -7   0   0  801.62   20.10
  -7   0   0  804.82   18.00
   7   0   0  797.32   20.20
   7   0   0  807.82   18.00
  -7   0   0  795.52   17.90
  -7   0   0  829.22   21.60
   8   0   0  950.20   24.20
  -8   0   0  984.70   21.70
   8   0   0  973.60   21.60
  -8   0   0  973.50   25.90
  -8   0   0  967.60   21.50
  -8   0   0  964.00   24.20
  -9   0   0  910.81   20.80
   9   0   0  922.91   23.40
  -9   0   0  927.41   25.00
   9   0   0  932.31   20.90
  -9   0   0  948.31   20.90
  -9   0   0  941.41   23.40
 -10   0   0   90.29    3.00
  10   0   0   90.19    2.70
 -10   0   0   87.29    2.70
 -10   0   0   91.49    3.10
 -10   0   0   93.29    2.70
  10   0   0   88.09    3.10
 -11   0   0   44.30    2.10
  11   0   0   48.10    2.30
 -11   0   0   44.90    1.80
 -11   0   0   46.50    1.90
 -11   0   0   46.80    2.00
   1  -1   0 2256.17   56.69
  -1  -1   0 2298.87   56.79
  -1  -1   0 2410.76   56.89
   1  -1   0 2275.67   56.69
  -1   1   0 2323.87   61.39
   2  -1   0 4251.47  105.19
   2  -1   0 4292.27  105.29
  -2  -1   0 4193.48  105.39
  -2   1   0 4249.57  105.39
  -2   1   0 4454.05   93.59
  -2   1   0 4516.85  113.79
   2   1   0 4102.79  105.49
  -2   1   0 4284.57   94.39
   3  -1   0 1841.92   47.70
   3  -1   0 1855.91   47.70
  -3  -1   0 1901.91   50.99
  -3  -1   0 2017.40   42.70
  -3  -1   0 1873.51   47.80
  -3  -1   0 1915.11   47.70
   3   1   0 1950.70   42.80
   3   1   0 1927.21   47.80
   3   1   0 1860.41   48.00
  -3   1   0 1887.91   47.80
  -3   1   0 2042.70   51.49
  -3   1   0 1896.51   47.80
  -3   1   0 1956.80   42.80
  -3   1   0 1995.90   42.40
  -4  -1   0  375.36    8.70
   4  -1   0  341.07    8.70
  -4  -1   0  336.27    8.70
  -4  -1   0  340.57    9.20
  -4  -1   0  334.57    7.80
   4  -1   0  332.97    8.70
  -4  -1   0  345.47    7.70
  -4   1   0  357.46    9.40
  -4   1   0  336.07    8.70
  -4   1   0  331.27    8.70
  -4   1   0  355.66    7.70
   4   1   0  342.27    8.70
  -4   1   0  336.67    7.80
   4   1   0  359.56    7.80
  -4   1   0  347.37    7.80
   4   1   0  337.87    8.70
   5  -1   0  165.18    4.00
  -5  -1   0  170.78    4.00
   5  -1   0  167.08    4.50
  -5  -1   0  169.88    4.70
  -5  -1   0  177.88    4.00
   5   1   0  157.28    4.90
   5   1   0  162.28    4.50
  -5   1   0  169.98    4.00
  -5   1   0  173.48    4.80
   5   1   0  179.18    4.00
   5   1   0  160.88    4.50
  -5   1   0  163.58    4.50
  -5   1   0  167.38    4.50
  -5   1   0  172.38    4.00
   6  -1   0 1006.80   22.10
  -6  -1   0 1014.20   22.20
  -6  -1   0 1005.30   22.00
  -6  -1   0 1030.60   26.50
  -6  -1   0  979.70   24.80
   6  -1   0  995.40   24.80
   6  -1   0  890.91   26.00
  -6   1   0 1036.90   26.70
  -6   1   0 1048.30   22.20
  -6   1   0  954.20   24.80
  -6   1   0 1016.00   22.00
   6   1   0  974.90   24.80
  -6   1   0 1004.40   24.80
   6   1   0 1036.30   22.20
   7  -1   0   41.80    1.60
  -7  -1   0   43.60    1.50
   7  -1   0   42.70    1.40
  -7  -1   0   43.30    1.40
  -7  -1   0   43.60    1.40
  -7  -1   0   42.50    1.60
  -7  -1   0   42.70    1.40
  -7   1   0   42.80    1.40
  -7   1   0   42.50    1.60
  -7   1   0   44.40    1.60
  -7   1   0   44.00    1.40
   7   1   0   42.60    1.60
   7   1   0   43.00    1.40
  -8  -1   0   10.10    0.90
  -8  -1   0   11.20    0.80
  -8  -1   0   11.30    0.80
  -8  -1   0    9.70    0.70
   8  -1   0   12.00    0.90
   8  -1   0   10.60    0.90
  -8   1   0   11.00    0.90
   8   1   0   10.00    0.90
  -8   1   0   11.10    0.80
  -8   1   0   11.20    0.60
  -8   1   0   11.50    0.90
   8   1   0   10.40    0.80
  -8   1   0   13.80    0.80
  -9  -1   0  496.05   11.30
   9  -1   0  488.65   11.30
  -9  -1   0  482.15   11.30
  -9  -1   0  495.55   13.30
   9  -1   0  477.45   12.70
  -9  -1   0  502.55   12.70
  -9   1   0  481.05   11.30
  -9   1   0  493.35   11.40
   9   1   0  489.55   12.70
  -9   1   0  496.15   11.90
   9   1   0  499.25   11.30
  -9   1   0  502.05   12.70
  -9   1   0  467.65   13.50
  10  -1   0  493.95   12.80
 -10  -1   0  496.15   12.80
 -10  -1   0  490.95   13.40
 -10  -1   0  481.35   11.40
 -10  -1   0  495.35   11.40
 -10   1   0  476.55   11.40
  10   1   0  484.85   12.80
 -10   1   0  488.85   13.50
 -10   1   0  491.95   11.40
  10   1   0  475.25   11.40
 -10   1   0  512.15   12.90
 -11  -1   0  376.46   10.50
 -11  -1   0  361.96    9.10
 -11  -1   0  378.56    9.10
  11  -1   0  382.26   10.30
 -11   1   0  363.86    9.10
  11   1   0  374.86    9.20
 -11   1   0  379.96   10.70
 -11   1   0  388.46    9.20
 -11   1   0  383.06   10.20
  11   1   0  387.26   10.30
   0  -2   0 4070.29  105.49
   0  -2   0 4504.95  105.59
   0   2   0 4505.05  103.49
   0   2   0 4136.39  105.59
   0   2   0 4332.07   94.59
   0   2   0 4359.26   93.99
  -1  -2   0 4743.63  122.29
  -1  -2   0 5183.88  122.49
   1  -2   0 5058.79  122.19
   1  -2   0 4804.12  122.19
   1   2   0 5279.27  119.89
  -1   2   0 5220.58  109.69
   1   2   0 5104.39  108.89
  -1   2   0 5197.38  119.49
   1   2   0 5002.70  109.69
  -1   2   0 5162.98  108.89
   1   2   0 4673.43  122.39
  -1   2   0 4605.04  122.29
   2  -2   0  463.65   11.70
   2  -2   0  470.05   11.70
  -2  -2   0  477.05   12.60
  -2  -2   0  476.55   11.70
  -2  -2   0  460.35   11.80
  -2   2   0  458.45   11.80
  -2   2   0  461.65   11.70
   2   2   0  482.35   11.50
   2   2   0  473.45   11.70
  -2   2   0  487.45   11.40
  -2   2   0  482.45   10.40
  -2   2   0  494.25   10.50
   2   2   0  484.35   10.50
   2   2   0  455.85   11.70
  -3  -2   0 1546.15   40.90
  -3  -2   0 1516.75   37.80
  -3  -2   0 1499.55   38.50
   3  -2   0 1470.45   38.00
   3  -2   0 1491.45   38.30
  -3   2   0 1551.14   36.80
  -3   2   0 1555.94   34.30
  -3   2   0 1549.54   38.30
  -3   2   0 1512.55   38.70
  -3   2   0 1604.44   41.80
  -3   2   0 1604.84   34.40
   3   2   0 1485.55   38.60
   3   2   0 1618.54   34.40
   3   2   0 1554.14   38.20
  -4  -2   0 1598.24   41.00
  -4  -2   0 1458.45   38.40
  -4  -2   0 1543.45   34.60
   4  -2   0 1531.55   38.40
  -4   2   0 1595.14   41.90
  -4   2   0 1555.94   38.40
  -4   2   0 1582.04   34.60
   4   2   0 1490.25   38.90
  -4   2   0 1494.25   38.50
  -4   2   0 1563.84   36.80
   4   2   0 1558.74   38.00
   4   2   0 1563.04   34.70
  -5  -2   0 1232.08   27.10
  -5  -2   0 1238.48   27.60
  -5  -2   0 1257.27   32.50
  -5  -2   0 1188.38   30.50
   5  -2   0 1213.48   30.20
  -5   2   0 1237.78   30.30
  -5   2   0 1203.98   30.80
   5   2   0 1288.17   27.10
   5   2   0 1227.48   30.30
  -5   2   0 1231.58   32.80
   5   2   0 1179.68   30.70
  -5   2   0 1230.98   27.30
  -5   2   0 1214.48   27.10
  -5   2   0 1259.27   29.30
  -6  -2   0   55.09    1.60
  -6  -2   0   54.39    1.80
   6  -2   0   53.69    1.80
  -6  -2   0   55.89    1.70
  -6  -2   0   54.19    1.60
   6   2   0   53.09    1.90
  -6   2   0   57.39    1.60
  -6   2   0   54.09    1.90
  -6   2   0   56.39    1.50
  -6   2   0   57.49    1.80
  -6   2   0   56.09    1.90
  -7  -2   0  169.48    4.20
  -7  -2   0  165.48    4.70
  -7  -2   0  162.78    4.10
  -7  -2   0  165.38    4.60
   7  -2   0  171.38    4.10
   7  -2   0  162.98    4.60
   7   2   0  166.48    4.10
  -7   2   0  164.28    4.90
   7   2   0  161.58    4.70
  -7   2   0  166.88    4.20
  -7   2   0  162.68    4.10
  -7   2   0  187.98    5.00
  -7   2   0  163.38    4.60
  -7   2   0  168.38    4.20
   8  -2   0  488.35   11.40
  -8  -2   0  498.55   11.50
   8  -2   0  491.55   12.80
  -8  -2   0  518.05   12.90
  -8  -2   0  513.45   13.50
  -8  -2   0  503.75   11.50
  -8   2   0  503.65   13.80
  -8   2   0  499.95   11.50
  -8   2   0  499.45   11.50
  -8   2   0  501.45   12.90
   8   2   0  492.95   12.90
   9  -2   0  309.97    8.40
  -9  -2   0  313.77    8.70
  -9  -2   0  309.87    7.50
  -9  -2   0  310.87    8.40
  -9  -2   0  317.17    7.50
   9   2   0  307.87    8.50
  -9   2   0  317.77    7.60
  -9   2   0  315.77    9.00
   9   2   0  317.57    7.50
  -9   2   0  321.77    8.50
  -9   2   0  314.77    7.60
 -10  -2   0   19.40    1.20
  10  -2   0   20.90    1.50
 -10  -2   0   19.60    1.50
 -10  -2   0   19.90    1.10
 -10  -2   0   20.60    1.40
 -10   2   0   18.80    1.20
  10   2   0   20.50    1.30
 -10   2   0   19.20    1.10
  10   2   0   19.50    1.50
 -10   2   0   21.10    1.30
 -10   2   0   20.80    1.30
 -11  -2   0   52.59    2.00
 -11  -2   0   53.09    2.40
  11   2   0   52.29    2.10
 -11   2   0   49.90    2.00
  11   2   0   55.39    2.40
 -11   2   0   52.19    2.30
 -11   2   0   55.39    2.10
   0  -3   0   -0.90    0.10
   0  -3   0   -0.70    0.10
   0   3   0   -1.00    0.20
   0   3   0   -1.10    0.10
   0   3   0   -1.00    0.10
  -1  -3   0  208.98    5.60
  -1  -3   0  219.68    5.60
   1  -3   0  246.98    5.90
   1  -3   0  213.08    5.60
   1  -3   0  217.08    5.60
   1   3   0  212.28    5.60
   1   3   0  227.08    5.00
  -1   3   0  226.88    5.00
  -1   3   0  215.48    5.60
   1   3   0  226.78    5.00
   1   3   0  225.78    5.60
  -1   3   0  224.98    5.50
  -1   3   0  224.68    5.00
   2  -3   0  288.37    7.40
  -2  -3   0  290.67    7.40
   2   3   0  290.17    7.30
  -2   3   0  297.47    6.60
   2   3   0  306.27    6.60
  -2   3   0  304.07    6.60
   2   3   0  300.67    6.60
  -2   3   0  301.67    7.20
   2   3   0  292.07    7.40
  -2   3   0  284.97    7.40
   2   3   0  284.47    7.40
  -3  -3   0  556.14   13.90
  -3  -3   0  570.54   14.90
   3  -3   0  555.94   13.90
   3   3   0  530.95   14.00
  -3   3   0  562.04   12.40
  -3   3   0  579.04   12.50
  -3   3   0  550.24   13.90
  -3   3   0  589.84   13.50
   3   3   0  578.44   12.50
   3   3   0  546.35   13.90
  -3   3   0  559.34   13.90
   3   3   0  550.94   13.70
  -3   3   0  570.74   15.10
   4  -3   0    6.50    0.50
  -4  -3   0    7.90    0.40
  -4  -3   0    6.90    0.50
  -4   3   0    7.20    0.50
  -4   3   0    6.90    0.40
  -4   3   0    7.20    0.50
   4   3   0    8.10    0.60
  -4   3   0    7.00    0.60
   4   3   0    7.20    0.50
  -4   3   0    7.40    0.50
   4   3   0    7.70    0.40
  -4   3   0    8.30    0.50
  -5  -3   0   10.30    0.60
  -5  -3   0   10.10    0.60
  -5  -3   0   10.10    0.60
   5  -3   0   11.30    0.70
   5  -3   0    9.80    1.00
  -5   3   0   10.00    0.60
   5   3   0    9.90    0.50
  -5   3   0   12.40    0.60
  -5   3   0   10.30    0.60
   5   3   0   10.40    0.70
  -5   3   0    9.70    0.70
  -5   3   0   11.10    0.60
   5   3   0   11.40    0.80
  -5   3   0    9.20    0.70
  -6  -3   0    7.40    0.70
   6  -3   0    7.50    0.70
  -6  -3   0    7.10    0.50
   6   3   0    4.90    0.60
  -6   3   0    6.00    0.60
  -6   3   0    6.60    0.70
  -6   3   0    6.90    0.80
  -6   3   0    6.40    0.50
  -6   3   0    7.30    0.50
  -6   3   0    7.00    0.50
   6   3   0    7.60    0.60
   6   3   0    6.00    0.80
  -7  -3   0   29.70    1.20
   7  -3   0   31.00    1.30
  -7  -3   0   29.70    1.10
  -7  -3   0   29.80    1.30
  -7  -3   0   30.60    1.40
  -7   3   0   30.00    1.30
  -7   3   0   30.20    1.20
   7   3   0   29.20    1.40
  -7   3   0   31.50    1.40
  -7   3   0   31.10    1.10
  -7   3   0   28.40    1.50
   7   3   0   29.00    1.10
  -7   3   0   32.80    1.20
  -8  -3   0   95.49    2.90
  -8  -3   0   97.29    3.00
  -8  -3   0   94.89    2.70
  -8  -3   0   93.49    2.70
   8  -3   0   93.39    3.00
  -8   3   0   97.09    2.70
  -8   3   0   92.79    3.00
  -8   3   0   92.19    2.70
   8   3   0   95.39    3.10
  -8   3   0   92.69    3.20
   8   3   0   93.59    2.60
  -9  -3   0   31.10    1.60
  -9  -3   0   30.80    1.30
   9  -3   0   30.00    1.60
  -9  -3   0   31.10    1.30
   9   3   0   33.30    1.40
  -9   3   0   33.20    1.50
  -9   3   0   30.00    1.30
  -9   3   0   29.80    1.60
  -9   3   0   29.90    1.30
 -10  -3   0   99.69    3.00
 -10  -3   0  102.69    3.40
 -10   3   0   93.39    2.90
 -10   3   0  102.89    3.00
 -10   3   0  102.39    3.40
  10   3   0   99.59    3.00
  10   3   0  102.19    3.50
 -11  -3   0   62.39    2.30
 -11   3   0   62.59    2.60
  11   3   0   60.89    2.60
  11   3   0   60.59    2.30
 -11   3   0   64.59    2.30
  11   3   0   59.19    3.20
 -11   3   0   55.09    2.10
   0  -4   0   83.39    2.50
   0  -4   0   80.29    2.20
   0   4   0   79.39    2.30
   0   4   0   79.99    2.30
   0   4   0   83.39    2.00
   0   4   0   83.19    2.10
   1  -4   0  426.86   10.60
  -1  -4   0  422.76   10.60
   1   4   0  432.56    9.60
  -1   4   0  410.16   10.70
  -1   4   0  430.86    9.60
   1   4   0  426.96    9.60
   1   4   0  419.76   10.70
  -1   4   0  429.56    9.60
   1   4   0  455.75   10.60
  -1   4   0  441.06   10.50
   2  -4   0    1.20    0.40
  -2  -4   0    2.30    0.30
   2  -4   0    2.10    0.30
  -2   4   0    2.80    0.30
   2   4   0    2.10    0.40
   2   4   0    2.40    0.40
   2   4   0    1.90    0.30
  -2   4   0    2.20    0.40
  -2   4   0    2.70    0.30
   2   4   0    2.30    0.30
   2   4   0    1.90    0.30
   3  -4   0   39.70    1.30
  -3  -4   0   44.10    1.40
  -3  -4   0   39.00    1.30
  -3   4   0   40.30    1.10
   3   4   0   39.50    1.10
  -3   4   0   40.80    1.30
  -3   4   0   39.40    1.30
  -3   4   0   37.90    1.30
   3   4   0   38.30    1.30
   3   4   0   39.70    1.40
  -3   4   0   39.90    1.20
   3   4   0   38.20    1.30
  -4  -4   0  121.19    3.20
   4  -4   0  115.39    3.20
  -4  -4   0  120.59    3.40
   4   4   0  115.79    3.30
   4   4   0  113.59    3.30
  -4   4   0  112.59    2.90
  -4   4   0  131.09    3.10
  -4   4   0  116.79    2.90
   4   4   0  110.99    3.10
   4   4   0  111.19    3.30
  -4   4   0  122.39    3.30
   4   4   0  121.59    2.90
  -4   4   0  108.89    3.20
  -5  -4   0   17.60    0.90
  -5  -4   0   17.50    0.80
   5   4   0   17.70    1.00
  -5   4   0   17.00    0.70
   5   4   0   18.10    0.80
  -5   4   0   17.30    0.80
   5   4   0   16.90    0.80
  -5   4   0   16.80    0.80
  -5   4   0   15.90    1.00
   5   4   0   17.80    0.90
  -5   4   0   17.30    0.90
  -5   4   0   16.30    0.80
  -6  -4   0   47.20    1.70
   6  -4   0   46.90    1.70
  -6  -4   0   49.70    1.60
  -6  -4   0   47.60    1.60
  -6   4   0   46.90    1.90
  -6   4   0   47.20    1.50
  -6   4   0   45.10    1.80
  -6   4   0   45.40    1.70
  -6   4   0   46.50    1.50
   6   4   0   51.09    1.50
  -6   4   0   49.30    1.50
   6   4   0   46.50    1.80
   6   4   0   48.00    1.80
   7  -4   0    4.10    0.70
  -7  -4   0    4.90    0.60
  -7  -4   0    4.90    0.60
  -7  -4   0    4.50    0.80
  -7   4   0    4.30    0.70
   7   4   0    3.30    0.60
  -7   4   0    4.70    0.60
  -7   4   0    4.30    0.70
  -7   4   0    4.70    0.70
   7   4   0    6.40    0.60
  -7   4   0    5.20    0.60
  -7   4   0    4.30    0.60
  -8  -4   0    3.90    0.60
  -8  -4   0    3.30    0.60
   8  -4   0    5.60    1.00
  -8  -4   0    3.40    0.70
  -8   4   0    4.40    0.70
   8   4   0    2.70    0.40
  -8   4   0    2.70    0.50
  -8   4   0    2.80    0.50
   8   4   0    2.10    0.60
   8   4   0    2.90    0.60
  -9  -4   0    1.10    0.70
  -9  -4   0    1.60    0.50
   9  -4   0   -0.30    0.60
   9   4   0    0.80    0.50
  -9   4   0    0.60    0.40
  -9   4   0    1.90    0.50
   9   4   0    1.10    0.50
  -9   4   0    0.30    0.40
   9   4   0    0.30    0.70
 -10  -4   0   14.50    1.10
 -10   4   0   13.90    1.20
  10   4   0   13.60    1.10
 -10   4   0   13.60    1.00
  10   4   0   13.30    1.30
 -10   4   0   14.20    1.10
  10   4   0   10.40    1.60
 -11  -4   0    1.40    0.60
  11   4   0    1.20    0.80
 -11   4   0    0.80    0.70
   0   5   0    0.10    0.20
   0   5   0    0.30    0.20
   0   5   0   -0.30    0.20
   0   5   0    0.10    0.20
  -1  -5   0  214.78    5.40
   1  -5   0  221.38    5.40
  -1   5   0  207.98    5.40
  -1   5   0  212.58    4.90
  -1   5   0  213.08    5.40
   1   5   0  211.58    4.90
  -1   5   0  196.68    4.80
   1   5   0  204.58    5.40
   1   5   0  210.28    5.50
   1   5   0  207.38    4.80
   2  -5   0  487.25   11.80
  -2  -5   0  484.85   11.80
   2   5   0  477.05   11.90
  -2   5   0  473.35   10.60
  -2   5   0  468.65   11.80
  -2   5   0  480.15   10.60
   2   5   0  463.35   11.70
   2   5   0  479.95   10.60
   2   5   0  431.26   10.60
  -2   5   0  484.45   11.70
  -3  -5   0   64.59    2.10
   3  -5   0   60.49    1.80
  -3  -5   0   62.09    1.80
   3   5   0   64.39    1.80
   3   5   0   59.19    1.90
  -3   5   0   59.29    1.90
  -3   5   0   59.49    1.60
   3   5   0   59.99    2.00
  -3   5   0   63.29    1.90
   3   5   0   62.19    1.70
  -3   5   0   60.89    1.70
  -3   5   0   59.49    1.90
   3   5   0   61.69    1.90
   4  -5   0    5.00    0.50
  -4  -5   0    5.50    0.50
  -4  -5   0    5.90    0.50
   4   5   0    5.20    0.60
   4   5   0    5.80    0.50
   4   5   0    4.80    0.60
  -4   5   0    5.20    0.40
   4   5   0    5.00    0.50
  -4   5   0    5.90    0.50
  -4   5   0    5.70    0.50
  -4   5   0    5.00    0.60
  -4   5   0    4.70    0.50
  -5  -5   0  124.49    3.50
   5  -5   0  119.79    3.40
   5   5   0  119.39    3.10
  -5   5   0  116.89    3.00
   5   5   0  115.49    3.50
  -5   5   0  123.19    3.20
  -5   5   0  118.19    3.50
   5   5   0  116.79    3.50
  -5   5   0  117.99    3.10
   6  -5   0  526.85   13.70
  -6  -5   0  543.45   13.70
  -6  -5   0  552.84   14.60
  -6   5   0  539.55   13.80
   6   5   0  538.15   13.80
   6   5   0  539.85   13.90
  -6   5   0  547.05   13.80
   6   5   0  536.75   12.40
  -6   5   0  534.25   12.30
  -6   5   0  554.04   12.30
  -6   5   0  560.44   13.30
  -7  -5   0  139.19    4.10
   7  -5   0  137.09    4.00
  -7  -5   0  144.39    4.10
  -7  -5   0  141.79    3.70
  -7   5   0  144.19    3.70
  -7   5   0  139.59    4.10
   7   5   0  139.19    4.20
   7   5   0  140.49    3.70
  -7   5   0  136.19    3.60
   7   5   0  139.09    3.90
  -7   5   0  138.09    3.70
  -8  -5   0   56.69    1.90
  -8  -5   0   58.99    1.90
  -8  -5   0   56.79    2.20
  -8   5   0   54.39    1.90
  -8   5   0   57.99    1.80
  -8   5   0   58.39    2.10
  -8   5   0   53.99    1.80
   8   5   0   57.09    1.90
   8   5   0   57.49    2.20
   8   5   0   53.79    1.90
   9  -5   0    0.40    0.80
  -9  -5   0    0.30    0.40
  -9   5   0    0.20    0.40
  -9   5   0    0.70    0.50
  -9   5   0   -0.10    0.40
   9   5   0   -0.40    0.50
   9   5   0    1.10    0.60
   9   5   0    0.70    0.40
 -10  -5   0   14.50    1.10
 -10   5   0   15.10    1.10
  10   5   0   15.80    1.20
 -10   5   0   14.50    1.10
 -10   5   0   16.10    1.30
  10   5   0   15.30    1.40
   0  -6   0  871.71   21.00
   0  -6   0  895.31   23.00
   0   6   0  841.32   18.80
   0   6   0  841.32   20.80
   0   6   0  838.72   21.10
   0   6   0  825.12   18.90
  -1  -6   0  511.35   12.40
   1  -6   0  496.85   13.70
   1  -6   0  510.15   12.40
  -1   6   0  497.85   12.50
   1   6   0  493.55   12.40
  -1   6   0  495.85   11.20
   1   6   0  486.45   12.50
  -1   6   0  497.55   11.20
   1   6   0  497.35   11.20
   1   6   0  506.75   11.20
   1   6   0  484.25   12.50
  -1   6   0  499.45   12.40
   2  -6   0    0.30    0.30
  -2  -6   0    0.10    0.40
   2  -6   0    0.10    0.40
  -2  -6   0    0.30    0.30
   2   6   0    0.10    0.20
  -2   6   0    1.00    0.30
   2   6   0    0.40    0.30
   2   6   0    0.20    0.30
   2   6   0    0.10    0.20
  -2   6   0    0.80    0.20
  -2   6   0   -0.40    0.30
   3  -6   0  592.64   15.00
  -3  -6   0  609.34   15.10
   3   6   0  604.84   13.60
  -3   6   0  601.14   15.10
  -3   6   0  621.04   14.90
  -3   6   0  610.94   13.60
   3   6   0  592.64   15.00
  -3   6   0  605.74   13.50
   3   6   0  613.04   13.60
  -3   6   0  598.94   15.10
   3   6   0  596.94   15.20
   4  -6   0  640.04   15.90
  -4  -6   0  651.73   17.30
  -4  -6   0  644.84   16.00
  -4   6   0  636.84   16.10
   4   6   0  624.04   16.10
   4   6   0  643.64   16.20
  -4   6   0  672.33   15.70
  -4   6   0  639.14   16.10
   4   6   0  631.24   15.90
   4   6   0  627.24   14.40
  -4   6   0  640.14   14.40
  -4   6   0  634.24   14.40
   5  -6   0  931.61   23.10
  -5  -6   0  943.71   23.20
  -5  -6   0  954.40   24.90
  -5   6   0  922.91   23.20
   5   6   0  915.61   23.30
   5   6   0  936.21   20.90
  -5   6   0  924.61   20.80
  -5   6   0  932.61   23.30
  -5   6   0  913.81   20.70
   5   6   0  923.71   23.40
  -5   6   0  963.90   22.60
  -6  -6   0   65.29    2.10
   6  -6   0   59.99    2.20
  -6  -6   0   61.59    2.10
   6   6   0   64.29    2.20
  -6   6   0   63.39    2.10
   6   6   0   61.79    1.90
  -6   6   0   59.79    2.00
  -6   6   0   60.19    1.90
  -6   6   0   58.59    2.00
  -7  -6   0   42.40    1.60
  -7  -6   0   40.10    1.60
  -7   6   0   41.70    1.50
  -7   6   0   41.60    1.50
   7   6   0   40.90    1.80
  -7   6   0   40.80    1.70
  -7   6   0   39.70    1.50
   7   6   0   41.40    1.50
  -8  -6   0  143.09    4.30
  -8  -6   0  144.49    3.90
   8   6   0  147.89    4.50
  -8   6   0  138.99    3.90
   8   6   0  142.19    3.90
  -8   6   0  143.69    3.90
  -8   6   0  146.89    4.30
  -8   6   0  140.39    3.80
  -9  -6   0  176.28    4.80
  -9   6   0  173.38    4.70
  -9   6   0  183.18    5.30
  -9   6   0  172.08    4.80
   9   6   0  179.58    4.80
   9   6   0  193.38    5.60
   0  -7   0    0.30    0.30
   0  -7   0    0.30    0.40
   0   7   0    0.40    0.20
   0   7   0   -0.30    0.30
   0   7   0   -0.20    0.30
   0   7   0   -0.30    0.30
   1  -7   0  513.65   13.30
   1  -7   0  550.44   14.80
   1  -7   0  555.24   13.60
  -1  -7   0  527.15   13.30
   1   7   0  523.95   13.50
  -1   7   0  532.05   12.10
  -1   7   0  533.55   13.50
  -1   7   0  525.55   12.00
   1   7   0  538.55   12.10
   1   7   0  535.45   12.10
   1   7   0  539.25   13.50
   1   7   0  526.15   13.40
  -1   7   0  538.15   13.30
   2  -7   0  550.74   15.20
  -2  -7   0  564.04   13.80
   2  -7   0  492.95   13.70
   2   7   0  542.65   13.80
  -2   7   0  559.64   13.70
  -2   7   0  546.95   12.40
   2   7   0  554.14   13.90
  -2   7   0  563.84   13.90
  -2   7   0  555.24   12.50
   2   7   0  558.14   12.50
   2   7   0  560.94   14.00
   2   7   0  563.64   12.50
  -3  -7   0 1008.30   24.80
  -3  -7   0  983.10   27.10
  -3   7   0  999.50   22.30
  -3   7   0  976.40   24.90
   3   7   0 1001.70   22.30
   3   7   0 1011.60   25.00
   3   7   0 1013.60   22.40
   3   7   0  988.30   24.60
  -3   7   0 1035.90   24.50
   3   7   0 1019.90   25.00
  -3   7   0 1008.50   22.30
  -3   7   0 1008.50   25.00
  -4  -7   0   13.40    1.00
  -4  -7   0   13.20    0.90
   4   7   0   14.10    1.00
   4   7   0   14.00    0.80
  -4   7   0   13.30    0.90
  -4   7   0   13.30    0.80
  -4   7   0   12.60    1.10
  -4   7   0   13.40    0.70
   4   7   0   12.80    0.90
   4   7   0   13.00    1.10
  -4   7   0   13.80    0.90
  -5  -7   0   99.49    3.10
  -5   7   0   98.49    2.90
  -5   7   0   96.19    2.80
  -5   7   0   98.69    3.00
   5   7   0  100.49    2.70
   5   7   0   99.79    3.20
  -5   7   0   97.79    2.70
  -6  -7   0  401.76   10.90
   6   7   0  391.36    9.20
   6   7   0  405.16   10.50
  -6   7   0  390.46   10.30
  -6   7   0  384.46    9.20
  -6   7   0  399.16    9.90
  -6   7   0  384.86    9.30
  -7  -7   0  309.97    8.60
  -7   7   0  316.77    7.90
   7   7   0  314.47    7.50
   7   7   0  314.37    8.50
  -7   7   0  314.57    8.40
  -7   7   0  301.47    7.50
  -7   7   0  298.57    7.40
  -8  -7   0   28.70    1.50
  -8   7   0   29.10    1.40
  -8   7   0   27.30    1.40
   8   7   0   29.50    1.40
  -8   7   0   29.60    1.50
  -8   7   0   31.20    1.60
   8   7   0   31.00    1.70
   0   8   0  911.81   23.20
   0   8   0  937.71   22.90
   0   8   0  925.51   20.70
   0   8   0  950.90   20.80
   0   8   0  928.71   23.20
   1  -8   0  622.64   15.30
   1  -8   0  592.44   16.80
   1   8   0  605.24   15.20
  -1   8   0  612.14   15.20
  -1   8   0  597.84   13.60
   1   8   0  595.04   15.10
  -1   8   0  586.04   15.20
   1   8   0  599.34   13.60
  -1   8   0  604.54   15.10
  -1   8   0  595.24   13.60
   1   8   0  588.64   15.20
   1   8   0  609.44   13.60
   2  -8   0   39.70    1.40
   2  -8   0   40.80    1.80
  -2   8   0   38.20    1.50
   2   8   0   40.00    1.30
  -2   8   0   39.50    1.30
  -2   8   0   39.60    1.70
  -2   8   0   39.90    1.70
   2   8   0   37.50    1.50
   2   8   0   39.20    1.80
  -2   8   0   38.80    1.40
   2   8   0   39.90    1.60
   2   8   0   37.30    1.70
  -3  -8   0  200.98    6.10
   3  -8   0  187.88    5.60
   3  -8   0  198.48    6.10
  -3   8   0  197.68    5.40
   3   8   0  207.78    5.50
   3   8   0  196.88    5.00
  -3   8   0  198.88    5.00
   3   8   0  195.48    4.90
  -3   8   0  195.18    4.80
  -3   8   0  198.78    5.50
   3   8   0  195.78    5.60
  -4  -8   0  496.25   13.50
   4  -8   0  478.85   13.80
   4   8   0  492.85   11.30
   4   8   0  495.95   12.70
  -4   8   0  485.25   12.60
  -4   8   0  498.25   12.40
  -4   8   0  483.35   11.30
  -4   8   0  482.15   11.20
   4   8   0  493.25   12.60
  -5  -8   0  281.87    7.90
   5  -8   0  270.77    8.30
   5   8   0  280.37    6.70
   5   8   0  277.37    7.60
  -5   8   0  271.67    6.70
  -5   8   0  282.57    7.30
  -5   8   0  278.37    7.50
  -5   8   0  268.47    6.80
  -6  -8   0   12.10    1.00
   6   8   0   11.20    0.90
  -6   8   0   13.10    1.00
  -6   8   0   11.70    1.10
  -6   8   0   11.10    1.00
  -6   8   0   11.50    0.90
  -7  -8   0   45.90    1.80
   7   8   0   42.60    2.00
  -7   8   0   46.10    1.90
  -7   8   0   45.80    1.90
  -7   8   0   44.40    1.70
  -7   8   0   41.70    1.80
   7   8   0   41.20    1.70
   0  -9   0    0.00    0.60
   0   9   0   -0.20    0.30
   0   9   0    0.00    0.40
   0   9   0    1.10    0.50
   0   9   0   -0.10    0.20
  -1   9   0  145.19    4.30
   1   9   0  147.29    4.40
  -1   9   0  143.19    4.20
   1   9   0  139.79    3.70
   1   9   0  143.79    4.20
   1   9   0  143.79    3.90
  -1   9   0  145.79    3.70
  -1   9   0  145.59    3.90
   2  -9   0  337.27   10.50
   2  -9   0  359.76    9.20
   2   9   0  355.26    8.40
   2   9   0  360.56    9.30
   2   9   0  343.67    9.40
  -2   9   0  343.57    8.20
  -2   9   0  355.76    8.40
  -2   9   0  363.16    9.30
   2   9   0  345.27    8.30
  -2   9   0  347.87    9.30
  -3  -9   0  172.28    5.30
   3  -9   0  167.68    4.70
   3  -9   0  170.88    5.50
   3   9   0  160.68    5.00
   3   9   0  160.58    4.40
  -3   9   0  167.58    4.80
   3   9   0  167.78    4.30
  -3   9   0  165.78    4.40
   3   9   0  166.68    4.80
  -3   9   0  165.58    4.80
  -3   9   0  163.98    4.20
   4  -9   0   10.70    1.10
   4  -9   0   11.40    1.10
  -4  -9   0   11.80    1.10
  -4   9   0   11.10    0.80
  -4   9   0   11.20    1.10
  -4   9   0   10.00    0.90
  -4   9   0   10.10    0.90
   4   9   0   10.90    0.80
   4   9   0   10.10    1.00
  -5  -9   0   48.90    2.00
   5  -9   0   46.70    2.20
   5  -9   0   45.80    2.30
  -5   9   0   48.80    2.00
  -5   9   0   44.90    1.80
  -5   9   0   49.30    1.90
  -5   9   0   45.80    1.70
   5   9   0   48.20    1.80
   5   9   0   49.30    2.10
   6  -9   0  148.29    5.10
  -6  -9   0  159.38    4.80
   6  -9   0  154.28    5.30
  -6   9   0  156.18    4.30
  -6   9   0  150.28    4.20
  -6   9   0  159.48    4.60
   6   9   0  158.68    4.20
  -6   9   0  158.68    4.70
   6   9   0  157.68    4.80
   0  10   0  102.99    3.50
   0  10   0  100.19    2.90
   0  10   0  103.29    3.10
   0  10   0  103.69    3.30
  -1  10   0   67.49    2.30
  -1  10   0   68.49    2.10
   1  10   0   68.29    2.30
   1  10   0   66.89    2.70
   1  10   0   70.49    2.50
   1  10   0   70.79    2.20
  -1  10   0   66.99    2.70
  -1  10   0   70.49    2.50
  -2 -10   0    1.60    0.90
   2 -10   0    2.10    0.80
  -2  10   0    3.20    0.60
   2  10   0    2.00    0.60
  -2  10   0    2.50    0.70
  -2  10   0    2.60    0.50
   2  10   0    2.40    0.50
  -2  10   0    2.40    0.50
   2  10   0    2.40    0.70
   2  10   0    3.70    0.60
  -3 -10   0   31.10    1.80
   3 -10   0   25.10    2.00
  -3  10   0   29.70    1.50
   3  10   0   29.70    1.30
   3  10   0   32.10    1.80
  -3  10   0   28.20    1.30
   3  10   0   31.50    1.60
  -3  10   0   28.20    1.60
  -3  10   0   29.90    1.50
   3  10   0   27.50    1.40
   4 -10   0   75.59    3.40
   4 -10   0   76.19    2.60
  -4 -10   0   75.19    2.90
  -4  10   0   75.19    2.40
   4  10   0   78.39    2.50
  -4  10   0   79.89    2.80
  -4  10   0   75.79    2.80
  -4  10   0   75.69    2.60
   4  10   0   79.89    2.80
 -12   0   1    1.30    0.70
 -12   0   1   -0.20    0.40
 -12   0   1    0.10    0.70
 -12   0   1    1.30    0.80
  12   0  -1    0.50    1.00
 -11   0   1    0.10    0.60
  11   0  -1    0.20    0.80
  11   0  -1    0.20    0.80
 -11   0   1    0.50    0.60
 -11   0   1    0.40    0.40
  10   0  -1    0.10    0.60
 -10   0   1    0.90    0.50
  10   0  -1   -0.40    0.60
 -10   0   1    0.50    0.40
   9   0  -1    0.70    0.40
   9   0  -1   -0.20    0.60
  -9   0   1    0.10    0.40
  -9   0   1    0.60    0.40
   9   0  -1   -0.30    0.50
  -9   0   1    1.00    0.40
  -9   0   1    0.70    0.40
  -8   0   1    0.80    0.40
   8   0  -1    0.30    0.40
  -8   0   1    0.70    0.40
   8   0  -1    0.50    0.60
  -8   0   1    0.50    0.40
   8   0  -1    0.50    0.40
   7   0  -1    0.80    0.30
   7   0  -1    0.80    0.40
  -7   0   1    0.90    0.40
  -7   0   1    0.70    0.30
  -7   0   1    0.60    0.30
  -7   0   1    0.70    0.30
  -6   0   1    0.80    0.30
  -6   0   1    0.40    0.30
   6   0  -1    0.50    0.30
   6   0  -1    0.50    0.20
  -6   0   1    0.10    0.20
  -6   0   1    0.60    0.40
  -5   0   1    0.80    0.30
   5   0  -1    0.40    0.20
  -5   0   1   -0.20    0.20
  -5   0   1    0.40    0.20
  -5   0   1   -0.10    0.20
  -5   0   1    0.10    0.20
  -4   0   1   -0.30    0.20
  -4   0   1   -0.90    0.20
   4   0  -1   -1.00    0.20
   4   0  -1   -0.60    0.20
  -4   0   1   -0.90    0.20
  -4   0   1   -1.00    0.20
  -3   0   1   -3.70    0.20
   3   0  -1   -3.90    0.20
  -3   0   1   -4.20    0.20
  -3   0   1   -3.60    0.30
   3   0  -1   -4.00    0.20
  -3   0   1   -3.80    0.20
  -2   0   1    0.90    0.10
   2   0  -1    0.50    0.10
   1   0   1   -0.70    0.10
   1   0   1   -0.50    0.10
  -1   0  -1   -0.60    0.10
  -2   0  -1    0.30    0.10
   2   0   1    0.50    0.10
  -2   0  -1    0.10    0.10
  -2   0  -1    0.20    0.10
   2   0   1    0.10    0.10
  -3   0  -1   -1.60    0.20
  -3   0  -1   -2.00    0.20
  -3   0  -1   -1.40    0.20
   3   0   1   -1.50    0.20
   3   0   1   -1.50    0.20
  -4   0  -1    1.90    0.30
   5   0   1    1.00    0.20
  -5   0  -1    0.20    0.30
   5   0   1    1.30    0.30
  -5   0  -1    0.70    0.20
  -5   0  -1    0.50    0.20
   5   0   1    0.20    0.30
  -5   0  -1    0.00    0.20
  -6   0  -1    0.20    0.20
   6   0   1   -0.10    0.30
   6   0   1    0.30    0.30
  -6   0  -1    0.80    0.30
  -6   0  -1    0.90    0.30
   6   0   1    0.50    0.30
  -6   0  -1    0.90    0.30
   7   0   1    0.00    0.50
   7   0   1    0.50    0.30
   7   0   1    0.40    0.40
  -7   0  -1    0.40    0.30
  -7   0  -1    0.30    0.30
  -7   0  -1    0.50    0.30
   8   0   1    0.30    0.50
  -8   0  -1    0.10    0.30
  -8   0  -1    0.40    0.30
  -8   0  -1    0.80    0.40
   8   0   1    1.30    0.40
  -8   0  -1    0.40    0.40
   8   0   1    0.00    0.50
  -9   0  -1    1.10    0.50
  -9   0  -1    0.80    0.50
   9   0   1    0.20    0.50
  -9   0  -1    0.40    0.50
   9   0   1    0.70    0.50
  -9   0  -1   -0.10    0.30
   9   0   1    0.30    0.70
  10   0   1    0.00    0.50
 -10   0  -1    0.40    0.50
 -10   0  -1    1.00    0.40
 -10   0  -1    0.20    0.50
  10   0   1    0.10    0.60
 -10   0  -1    1.10    0.60
  10   0   1    0.10    0.70
  11   0   1   -0.60    0.70
 -11   0  -1   -0.10    0.40
 -11   0  -1    0.10    0.60
  11   0   1    2.10    1.00
 -11   0  -1    0.10    0.70
 -12  -1   1   93.79    3.00
 -12  -1   1   97.59    3.50
 -12  -1   1   95.39    3.30
 -12   1   1   93.29    3.00
 -12   1   1   92.29    3.40
 -12   1   1   93.79    3.40
 -11  -1   1   10.80    1.10
 -11  -1   1    9.90    1.20
 -11  -1   1   10.20    0.90
 -11  -1   1   11.80    1.20
 -11   1   1   10.70    1.10
  11   1  -1   10.50    1.50
 -11   1   1   10.80    1.10
 -11   1   1   13.10    1.10
 -11   1   1   11.50    0.90
 -10  -1   1   13.20    1.20
 -10  -1   1   12.80    0.90
 -10  -1   1   12.20    1.00
  10  -1  -1   14.80    1.30
 -10  -1   1   13.10    1.00
  10   1  -1   13.70    1.30
 -10   1   1   12.00    1.10
 -10   1   1   13.10    1.00
 -10   1   1   12.70    0.90
 -10   1   1   12.70    1.10
  10   1  -1   11.20    1.10
   9  -1  -1    0.00    0.70
  -9  -1   1    1.50    0.50
  -9  -1   1    1.10    0.40
   9  -1  -1    0.70    0.60
  -9  -1   1    0.90    0.40
  -9  -1   1   -0.40    0.50
  -9   1   1    1.10    0.50
  -9   1   1    2.20    0.50
  -9   1   1    0.50    0.40
   9   1  -1    1.30    0.50
   9   1  -1    0.60    0.50
   9   1  -1   -0.60    0.60
  -8  -1   1  708.03   18.50
   8  -1  -1  684.33   15.40
   8  -1  -1  647.94   18.60
  -8  -1   1  708.33   15.60
   8  -1  -1  685.73   17.40
  -8  -1   1  690.33   15.50
  -8  -1   1  694.93   17.40
   8   1  -1  710.33   15.50
  -8   1   1  667.73   15.40
  -8   1   1  689.23   18.60
   8   1  -1  690.43   17.40
  -8   1   1  678.53   15.50
  -8   1   1  681.93   17.40
   7  -1  -1  174.28    4.80
  -7  -1   1  179.08    4.30
  -7  -1   1  178.28    5.00
  -7  -1   1  179.38    4.30
  -7  -1   1  186.18    4.90
   7   1  -1  179.38    4.30
  -7   1   1  176.68    4.80
   7   1  -1  173.88    4.90
  -7   1   1  167.18    4.30
  -7   1   1  171.08    5.10
  -7   1   1  172.68    4.30
  -7   1   1  164.48    4.90
  -6  -1   1  357.16    8.30
  -6  -1   1  369.16    9.80
  -6  -1   1  355.76    9.20
  -6  -1   1  370.66    8.20
   6  -1  -1  361.76    9.20
  -6   1   1  370.56    9.90
   6   1  -1  367.06    8.20
  -6   1   1  366.66    8.20
  -6   1   1  351.96    9.20
  -6   1   1  353.56    9.20
  -6   1   1  351.56    8.20
   6   1  -1  352.16    9.30
  -5  -1   1   24.20    1.00
  -5  -1   1   26.20    1.00
  -5  -1   1   27.10    0.90
  -5  -1   1   26.60    0.90
   5  -1  -1   27.60    1.00
  -5  -1   1   26.20    1.00
  -5   1   1   27.80    0.90
  -5   1   1   28.10    1.00
  -5   1   1   27.00    0.90
  -5   1   1   26.80    1.00
   5   1  -1   25.80    1.00
   5   1  -1   25.40    1.00
  -5   1   1   29.80    1.10
   5   1  -1   26.80    0.90
  -4  -1   1  153.78    3.60
   4  -1  -1  146.99    4.00
  -4  -1   1  155.78    4.00
  -4  -1   1  155.48    4.20
  -4  -1   1  149.39    4.00
   4  -1  -1  139.29    3.90
  -4  -1   1  159.38    3.60
   4   1  -1  157.88    3.60
  -4   1   1  151.08    4.00
   4   1  -1  147.09    4.00
  -4   1   1  145.39    4.00
  -4   1   1  155.08    3.50
  -4   1   1  151.18    4.30
   4   1  -1  150.68    4.00
  -4   1   1  150.78    3.50
   3  -1  -1  738.13   18.60
  -3  -1   1  747.13   16.40
  -3  -1   1  711.33   18.50
  -3  -1   1  763.42   20.00
  -3  -1   1  766.72   16.40
   3  -1  -1  741.93   18.60
  -3  -1   1  731.73   18.30
   3   1  -1  752.72   16.40
   3   1  -1  746.93   18.60
  -3   1   1  717.13   18.80
  -3   1   1  771.22   20.00
   3   1  -1  729.43   17.90
  -3   1   1  740.83   18.40
  -3   1   1  766.52   16.50
   3   1  -1  710.13   18.80
  -2  -1   1  317.57    8.30
  -2  -1   1  328.67    8.90
   2  -1  -1  332.37    8.20
  -2  -1   1  331.57    8.20
   2  -1  -1  327.87    8.30
   2   1  -1  339.67    8.20
  -2   1   1  332.67    7.30
   2   1  -1  313.57    8.20
  -2   1   1  347.27    8.90
   2   1  -1  365.16    8.00
  -2   1   1  315.27    8.40
   1  -1  -1  152.28    3.70
  -1  -1   1  151.88    3.80
   1  -1  -1  149.49    3.70
   1   1  -1  146.29    3.80
  -1   1   1  152.38    3.70
  -1  -1  -1  857.71   21.30
   1  -1   1  868.81   21.40
  -1  -1  -1  863.21   21.20
   1  -1   1  840.02   21.40
  -1   1  -1  839.92   21.40
  -1   1  -1  858.41   21.30
   1   1   1  874.61   18.90
   1   1   1  840.62   21.30
  -2  -1  -1  921.41   23.40
   2  -1   1  912.91   23.40
  -2  -1  -1  935.01   23.40
   2   1   1  901.71   23.40
  -2   1  -1  956.70   20.70
  -2   1  -1  971.80   25.00
  -2   1  -1  912.91   23.50
   2   1   1  974.80   21.00
  -2   1  -1  934.41   20.80
  -2   1  -1  966.20   22.40
  -2   1  -1  922.61   23.40
   2   1   1  931.41   23.30
   3  -1   1  661.13   17.50
   3  -1   1  670.83   15.50
  -3  -1  -1  683.53   17.60
  -3  -1  -1  709.23   17.40
   3  -1   1  715.63   17.30
  -3  -1  -1  734.23   15.80
  -3   1  -1  702.73   17.40
  -3   1  -1  670.23   17.50
  -3   1  -1  726.53   18.80
   3   1   1  687.73   17.90
   3   1   1  710.93   17.40
  -3   1  -1  729.03   15.60
   3   1   1  716.13   15.70
  -3   1  -1  723.03   15.60
  -4  -1  -1  326.37    8.70
  -4  -1  -1  337.47    7.40
   4  -1   1  317.07    8.20
  -4  -1  -1  313.27    7.40
  -4  -1  -1  321.07    8.20
  -4  -1  -1  307.77    8.20
   4  -1   1  316.47    8.20
   4  -1   1  314.07    7.30
   4   1   1  323.37    8.30
  -4   1  -1  343.57    7.40
   4   1   1  332.87    7.40
  -4   1  -1  337.97    7.40
  -4   1  -1  327.87    8.30
  -4   1  -1  343.77    8.80
  -4   1  -1  327.37    8.30
  -5  -1  -1   64.99    2.00
  -5  -1  -1   66.59    1.80
   5  -1   1   64.69    2.00
  -5  -1  -1   67.49    2.00
  -5   1  -1   68.69    1.80
   5   1   1   63.39    2.00
  -5   1  -1   68.59    1.80
  -5   1  -1   67.69    2.10
   5   1   1   67.79    1.80
  -5   1  -1   61.09    2.00
  -5   1  -1   64.19    2.00
   5   1   1   63.79    2.00
   6  -1   1   33.80    1.30
   6  -1   1   28.60    1.00
  -6  -1  -1   32.10    1.10
  -6  -1  -1   32.00    1.20
  -6  -1  -1   31.40    1.10
  -6  -1  -1   31.10    1.10
   6   1   1   29.00    1.30
  -6   1  -1   30.80    1.10
  -6   1  -1   33.90    1.20
  -6   1  -1   30.10    1.10
  -6   1  -1   30.60    1.20
   6   1   1   31.10    1.10
  -7  -1  -1  189.68    5.20
  -7  -1  -1  183.78    4.60
   7  -1   1  185.98    4.50
   7  -1   1  182.28    5.10
  -7  -1  -1  188.88    4.50
   7   1   1  181.68    5.10
  -7   1  -1  180.68    5.10
  -7   1  -1  181.48    4.50
  -7   1  -1  184.98    5.30
  -7   1  -1  194.68    4.60
   7   1   1  186.18    4.50
   8  -1   1   56.69    1.80
  -8  -1  -1   55.89    1.90
  -8  -1  -1   54.79    1.80
  -8  -1  -1   58.89    1.80
   8  -1   1   56.29    2.00
  -8  -1  -1   55.49    2.00
   8   1   1   53.19    1.80
  -8   1  -1   54.19    1.80
  -8   1  -1   56.09    2.00
  -8   1  -1   57.39    1.70
  -8   1  -1   45.60    1.70
   8   1   1   54.49    2.10
  -8   1  -1   54.69    2.00
   9  -1   1   34.20    1.50
  -9  -1  -1   36.00    1.50
  -9  -1  -1   33.90    1.40
   9  -1   1   34.80    1.70
  -9  -1  -1   36.40    1.70
  -9  -1  -1   34.10    1.40
  -9   1  -1   33.30    1.40
  -9   1  -1   33.90    1.30
  -9   1  -1   33.70    1.60
  -9   1  -1   33.60    1.40
  -9   1  -1   33.40    1.50
   9   1   1   32.80    1.40
   9   1   1   34.40    1.70
  10  -1   1   15.50    1.50
 -10  -1  -1   15.90    1.20
 -10  -1  -1   15.70    1.10
 -10  -1  -1   16.00    1.00
 -10  -1  -1   15.10    1.40
  10   1   1   15.10    1.10
 -10   1  -1   15.80    1.20
  10   1   1   16.00    1.40
 -10   1  -1   14.80    1.00
 -10   1  -1   15.40    1.20
  11  -1   1    1.90    0.90
 -11  -1  -1    1.60    0.80
 -11  -1  -1    2.10    0.50
  11  -1   1    1.10    1.00
 -11   1  -1    2.20    0.80
  11   1   1    4.60    1.30
  11   1   1    1.20    0.70
 -11   1  -1    2.30    0.60
  11   1   1    2.30    0.80
 -11   1  -1    2.50    0.70
 -11  -2   1   62.19    2.30
 -11  -2   1   61.09    2.20
 -11  -2   1   64.19    2.30
 -11  -2   1   60.59    2.60
 -11   2   1   60.39    2.50
 -11   2   1   62.89    2.50
  11   2  -1   63.49    2.70
 -11   2   1   63.99    2.20
 -11   2   1   55.59    2.10
  11   2  -1   62.89    2.30
 -10  -2   1  315.77    7.70
 -10  -2   1  312.37    8.50
  10  -2  -1  310.27    8.50
 -10  -2   1  322.57    7.60
 -10  -2   1  314.27    8.80
 -10   2   1  319.27    8.60
  10   2  -1  312.87    8.60
 -10   2   1  305.77    7.60
  10   2  -1  318.67    7.60
 -10   2   1  312.47    9.10
 -10   2   1  323.67    7.70
  -9  -2   1  405.26    9.70
  -9  -2   1  419.16   10.90
  -9  -2   1  417.26    9.70
  -9  -2   1  420.06   11.40
   9  -2  -1  417.96   10.80
  -9   2   1  411.56    9.70
  -9   2   1  400.06   11.60
  -9   2   1  406.06    9.70
   9   2  -1  414.46   10.90
  -9   2   1  431.36   10.90
   9   2  -1  415.46    9.70
   8  -2  -1  107.09    4.40
  -8  -2   1  126.09    3.30
  -8  -2   1  122.99    3.30
   8  -2  -1  125.49    3.70
  -8  -2   1  124.79    3.70
  -8  -2   1  129.59    3.70
  -8   2   1  130.49    3.30
  -8   2   1  126.19    3.90
   8   2  -1  124.49    3.30
  -8   2   1  120.09    3.70
  -8   2   1  128.79    3.30
   8   2  -1  125.29    3.80
  -7  -2   1  106.59    2.70
  -7  -2   1  107.59    2.80
  -7  -2   1  103.79    3.10
   7  -2  -1   98.19    3.00
  -7  -2   1  105.29    3.10
   7   2  -1  103.49    3.10
  -7   2   1   97.89    3.10
   7   2  -1  106.49    2.70
  -7   2   1  101.19    2.70
  -7   2   1  100.49    3.30
  -7   2   1  100.89    2.70
  -7   2   1  102.69    3.00
   7   2  -1   90.09    3.40
  -6  -2   1  985.10   21.50
  -6  -2   1  996.80   21.70
   6  -2  -1  994.40   24.20
  -6  -2   1  968.60   24.20
  -6  -2   1  997.30   25.90
  -6   2   1  955.30   24.20
  -6   2   1  975.70   21.50
  -6   2   1  954.20   26.10
  -6   2   1  978.90   24.20
   6   2  -1  963.70   24.20
  -6   2   1  955.60   21.70
   6   2  -1  985.40   21.70
   5  -2  -1  985.40   24.30
  -5  -2   1  997.80   21.90
  -5  -2   1  933.01   24.30
  -5  -2   1 1025.50   26.10
  -5  -2   1 1027.50   21.80
   5   2  -1  980.30   24.30
  -5   2   1 1013.50   21.80
   5   2  -1  992.50   21.80
  -5   2   1  993.40   26.40
  -5   2   1  987.50   24.30
  -5   2   1  947.51   24.20
   5   2  -1  939.41   24.50
  -5   2   1  967.30   21.70
  -4  -2   1  880.81   19.20
   4  -2  -1  849.91   21.50
  -4  -2   1  874.81   23.30
  -4  -2   1  863.61   21.60
  -4  -2   1  860.81   21.70
  -4   2   1  859.11   21.50
   4   2  -1  828.32   22.10
  -4   2   1  884.61   23.40
  -4   2   1  902.61   19.60
   4   2  -1  887.01   21.10
  -4   2   1  870.41   22.00
  -4   2   1  893.21   19.50
   4   2  -1  895.41   19.50
  -3  -2   1  112.09    3.10
   3  -2  -1  108.99    3.00
   3  -2  -1  104.79    2.90
  -3  -2   1  114.39    3.00
  -3  -2   1  118.79    3.20
   3   2  -1  112.59    3.00
   3   2  -1  116.49    2.70
   3   2  -1  108.39    3.10
  -3   2   1  113.89    3.30
   3   2  -1  113.59    3.00
  -3   2   1  128.19    2.70
  -3   2   1  116.49    2.70
   2  -2  -1 1930.81   48.00
   2  -2  -1 1875.11   47.90
  -2  -2   1 1908.01   48.30
  -2  -2   1 1979.70   52.09
  -2  -2   1 1946.61   48.30
   2   2  -1 1914.11   48.30
  -2   2   1 1889.21   48.20
  -2   2   1 2010.10   43.10
   2   2  -1 1997.40   47.20
   2   2  -1 1894.91   48.50
  -2   2   1 2084.39   46.60
  -2   2   1 1923.61   43.00
  -2   2   1 1989.70   52.49
   2   2  -1 1947.61   43.30
   1  -2  -1 1687.23   41.20
  -1  -2   1 1704.23   41.70
   1  -2  -1 1691.43   41.20
  -1  -2   1 1655.23   41.70
  -1   2   1 1694.23   45.00
   1   2  -1 1717.63   36.90
  -1   2   1 1671.33   40.50
   1   2  -1 1644.84   41.80
  -1   2   1 1719.63   37.10
  -1   2   1 1671.63   41.40
   1   2  -1 1697.23   37.40
   1   2  -1 1738.03   40.90
  -1   2   1 1684.93   37.00
   1   2  -1 1621.04   41.60
  -1   2   1 1647.44   41.40
   0  -2  -1  594.54   14.70
   0  -2   1  591.54   14.80
   0  -2   1  587.84   15.00
   0  -2   1  649.14   16.10
   0  -2  -1  584.04   14.60
   0   2  -1  571.54   14.90
   0   2   1  581.14   14.80
   0   2   1  606.44   13.10
   0   2  -1  584.14   13.10
   0   2  -1  604.94   13.20
   0   2   1  611.64   13.10
   0   2   1  586.84   14.30
   0   2   1  592.24   14.70
   0   2  -1  594.84   14.80
   0   2  -1  610.34   14.30
   1  -2   1  330.17    8.30
   1  -2   1  331.37    8.30
  -1  -2  -1  323.27    8.20
  -1  -2  -1  331.87    8.90
  -1  -2  -1  334.27    8.20
  -1   2  -1  344.57    7.40
   1   2   1  345.47    7.40
   1   2   1  316.67    8.20
  -1   2  -1  344.57    7.40
   1   2   1  343.97    7.40
  -1   2  -1  341.27    8.10
  -1   2  -1  343.97    8.30
   1   2   1  324.77    8.10
  -1   2  -1  316.87    8.30
   2  -2   1 2151.18   55.09
  -2  -2  -1 2177.98   54.89
  -2  -2  -1 2237.58   54.89
   2  -2   1 2171.28   54.99
   2   2   1 2170.78   54.89
  -2   2  -1 2181.58   55.09
  -2   2  -1 2363.76   48.90
   2   2   1 2169.18   55.19
  -2   2  -1 2355.56   53.49
  -2   2  -1 2202.28   49.30
  -2   2  -1 2231.08   55.09
   2   2   1 2274.27   49.30
   3  -2   1 3527.75   90.19
  -3  -2  -1 3529.85   89.69
   3  -2   1 3579.34   89.89
  -3  -2  -1 3563.14   90.09
   3   2   1 3542.65   90.39
  -3   2  -1 3521.15   90.29
  -3   2  -1 3742.53   90.19
   3   2   1 3687.03   80.89
   3   2   1 3680.43   90.19
  -3   2  -1 3819.32   87.59
  -3   2  -1 3699.83   80.89
  -3   2  -1 3831.52   97.59
  -3   2  -1 3762.82   80.19
  -4  -2  -1 1096.29   27.90
  -4  -2  -1 1097.89   24.60
  -4  -2  -1 1117.99   29.40
   4  -2   1 1064.49   27.60
  -4   2  -1 1152.98   30.00
  -4   2  -1 1159.78   26.70
  -4   2  -1 1151.08   24.90
   4   2   1 1103.99   27.50
  -4   2  -1 1118.69   24.70
  -4   2  -1 1109.59   28.10
   4   2   1 1155.58   24.60
   4   2   1 1088.49   27.50
  -4   2  -1 1086.89   27.40
   5  -2   1  101.69    2.60
  -5  -2  -1  105.59    3.00
   5  -2   1  100.79    3.00
  -5  -2  -1  104.39    3.00
  -5  -2  -1  117.29    2.70
  -5   2  -1  102.49    3.00
  -5   2  -1  102.79    3.00
  -5   2  -1  109.39    3.20
   5   2   1  106.79    2.70
  -5   2  -1  108.19    2.80
   5   2   1  102.69    3.00
   5   2   1  103.49    3.00
  -5   2  -1  108.19    2.70
  -6  -2  -1  112.69    3.30
  -6  -2  -1  116.19    3.20
  -6  -2  -1  112.69    2.90
   6  -2   1  116.09    2.90
  -6  -2  -1  115.39    3.00
   6  -2   1  112.89    3.30
   6   2   1  112.59    2.90
  -6   2  -1  114.79    3.30
  -6   2  -1  116.79    3.50
   6   2   1  104.29    3.30
  -6   2  -1  112.99    2.90
  -6   2  -1  107.49    3.30
  -6   2  -1  118.09    2.90
   6   2   1  109.49    3.30
  -6   2  -1  118.99    3.00
  -7  -2  -1  314.17    7.40
  -7  -2  -1  316.47    8.50
  -7  -2  -1  309.17    8.20
   7  -2   1  311.07    7.30
   7  -2   1  306.07    8.20
  -7  -2  -1  316.67    7.30
  -7   2  -1  321.17    8.80
   7   2   1  304.57    7.30
  -7   2  -1  309.07    7.30
  -7   2  -1  317.57    7.40
  -7   2  -1  320.17    7.70
  -7   2  -1  308.07    8.20
   7   2   1  312.47    8.30
  -8  -2  -1  290.57    7.80
   8  -2   1  293.47    6.90
  -8  -2  -1  301.17    7.00
  -8  -2  -1  299.17    8.00
   8  -2   1  293.37    7.90
  -8  -2  -1  288.67    7.00
  -8   2  -1  291.27    8.30
   8   2   1  288.87    7.90
  -8   2  -1  288.17    7.00
  -8   2  -1  292.47    7.00
  -8   2  -1  299.67    7.30
  -8   2  -1  289.27    7.80
   8   2   1  297.97    7.00
  -9  -2  -1    0.30    0.60
   9  -2   1    0.10    0.70
  -9  -2  -1    0.10    0.40
  -9  -2  -1    0.40    0.50
  -9  -2  -1    1.00    0.60
   9  -2   1    0.10    0.50
  -9   2  -1   -0.20    0.40
  -9   2  -1    0.00    0.40
  -9   2  -1    0.30    0.40
   9   2   1   -0.20    0.50
   9   2   1    1.30    0.40
   9   2   1    0.10    0.60
  -9   2  -1    1.10    0.50
  10  -2   1   81.69    3.00
 -10  -2  -1   75.79    2.50
 -10  -2  -1   78.89    2.90
 -10   2  -1   80.59    2.80
 -10   2  -1   76.89    2.50
  10   2   1   78.39    2.50
 -10   2  -1   73.99    2.50
  10   2   1   76.99    2.90
 -11  -2  -1  112.29    3.50
 -11  -2  -1  118.19    4.00
 -11   2  -1  115.79    3.50
  11   2   1  122.79    4.50
  11   2   1  115.69    3.50
 -11   2  -1  120.29    4.00
  11   2   1  122.19    4.00
 -11   2  -1  118.59    3.50
 -11  -3   1  357.36    8.60
 -11  -3   1  334.67    9.50
  11   3  -1  358.46    9.70
 -11   3   1  355.56    8.60
 -11   3   1  367.86    9.60
  11   3  -1  352.06    8.50
 -11   3   1  341.27    8.50
 -11   3   1  346.27   10.20
 -10  -3   1   30.00    1.40
 -10  -3   1   28.40    1.40
 -10   3   1   26.30    1.30
 -10   3   1   29.30    1.40
  10   3  -1   29.20    1.40
 -10   3   1   29.50    1.50
 -10   3   1   29.30    1.60
  -9  -3   1   65.89    2.20
   9  -3  -1   64.09    2.40
  -9  -3   1   64.39    2.40
  -9  -3   1   64.89    2.10
  -9  -3   1   73.39    2.30
  -9   3   1   60.69    2.10
   9   3  -1   67.19    2.50
   9   3  -1   65.89    2.10
  -9   3   1   64.59    2.10
  -9   3   1   62.39    2.30
  -9   3   1   63.49    2.50
  -8  -3   1  891.81   20.20
   8  -3  -1  883.11   22.60
  -8  -3   1  930.11   22.70
  -8  -3   1  923.31   20.30
  -8  -3   1  920.91   24.20
   8   3  -1  908.51   22.70
  -8   3   1  880.71   20.20
  -8   3   1  919.41   20.30
  -8   3   1  833.82   22.70
  -8   3   1  904.51   24.50
   8   3  -1  922.81   20.30
  -8   3   1  936.51   22.70
  -7  -3   1 1606.64   34.80
  -7  -3   1 1592.64   41.70
  -7  -3   1 1519.35   38.80
   7  -3  -1 1784.82   41.00
  -7  -3   1 1551.34   34.50
   7  -3  -1 1536.95   38.80
   7   3  -1 1568.54   38.90
  -7   3   1 1557.84   42.00
   7   3  -1 1610.94   34.80
  -7   3   1 1513.85   34.50
  -7   3   1 1530.15   38.90
  -7   3   1 1540.65   38.80
  -7   3   1 1566.44   34.80
  -6  -3   1  781.12   17.50
  -6  -3   1  769.12   19.60
  -6  -3   1  785.22   17.40
   6  -3  -1  784.02   19.50
  -6  -3   1  811.12   21.00
  -6   3   1  785.72   17.40
  -6   3   1  808.72   18.80
  -6   3   1  766.32   19.60
   6   3  -1  799.02   17.60
  -6   3   1  793.22   17.60
   6   3  -1  772.42   19.70
  -6   3   1  774.32   19.60
  -6   3   1  784.42   21.20
  -5  -3   1    6.20    0.50
  -5  -3   1    5.40    0.50
  -5  -3   1    5.00    0.40
   5  -3  -1    5.50    0.50
  -5   3   1    5.00    0.40
   5   3  -1    6.20    0.50
  -5   3   1    5.30    0.40
   5   3  -1    5.30    0.60
  -5   3   1    5.70    0.60
  -5   3   1    5.90    0.40
  -4  -3   1 1162.88   30.20
  -4  -3   1 1102.49   27.90
   4  -3  -1 1115.09   27.80
   4   3  -1 1117.09   28.00
  -4   3   1 1126.99   30.10
  -4   3   1 1214.98   27.00
   4   3  -1 1137.59   27.20
   4   3  -1 1147.09   25.30
  -4   3   1 1128.29   25.20
  -4   3   1 1050.39   28.20
   4   3  -1 1142.39   27.80
  -4   3   1 1125.49   25.20
  -4   3   1 1120.39   27.80
  -3  -3   1 2852.61   71.49
   3  -3  -1 2827.22   70.79
  -3  -3   1 2909.71   76.79
   3   3  -1 2713.33   71.59
  -3   3   1 2764.72   71.29
   3   3  -1 2915.11   69.99
  -3   3   1 2917.81   63.79
   3   3  -1 2838.52   71.19
   3   3  -1 2931.41   64.19
  -3   3   1 3059.99   69.09
  -3   3   1 2933.31   77.39
  -2  -3   1 1901.01   49.40
  -2  -3   1 1936.61   49.80
  -2  -3   1 2081.59   53.99
   2  -3  -1 1990.60   49.40
  -2   3   1 1946.41   49.60
   2   3  -1 2077.49   44.30
   2   3  -1 2028.20   44.80
  -2   3   1 2028.90   44.40
  -2   3   1 2128.59   48.40
  -2   3   1 2045.80   53.89
   2   3  -1 1920.21   49.99
   2   3  -1 1971.10   49.70
  -2   3   1 1979.10   49.50
   2   3  -1 2044.10   48.90
   1  -3  -1    0.30    0.10
  -1  -3   1    0.30    0.10
   1  -3  -1    0.00    0.10
  -1   3   1    0.30    0.10
  -1   3   1    0.30    0.20
   1   3  -1    0.00    0.10
   1   3  -1    0.00    0.10
  -1   3   1    0.90    0.20
  -1   3   1    0.00    0.10
   1   3  -1    0.40    0.20
   1   3  -1    0.50    0.20
   0  -3  -1 1190.88   30.00
   0  -3  -1 1239.18   30.20
   0  -3   1 1203.98   30.30
   0   3   1 1220.78   29.70
   0   3   1 1282.27   27.40
   0   3   1 1185.78   30.40
   0   3  -1 1203.78   30.40
   0   3  -1 1276.57   29.50
   0   3   1 1222.78   30.30
   0   3  -1 1246.18   27.30
   0   3  -1 1247.48   27.20
   0   3  -1 1189.78   30.60
   0   3   1 1220.48   27.10
  -1  -3  -1 3413.36   84.99
  -1  -3  -1 3641.44   92.09
   1  -3   1 3363.06   85.19
  -1  -3  -1 3205.98   84.79
  -1   3  -1 3440.06   76.59
  -1   3  -1 3510.85   75.89
  -1   3  -1 3605.94   83.59
  -1   3  -1 3385.46   85.39
   1   3   1 3571.84   76.09
   1   3   1 3359.56   85.39
   1   3   1 3578.94   76.39
   1   3   1 3518.85   83.79
  -2  -3  -1 2680.73   68.29
   2  -3   1 2738.03   68.59
  -2   3  -1 2938.81   66.89
   2   3   1 2627.64   68.79
  -2   3  -1 2796.72   61.49
  -2   3  -1 2798.62   60.99
  -2   3  -1 2745.73   68.79
   2   3   1 2782.62   67.29
  -2   3  -1 2718.53   68.59
   2   3   1 2865.51   61.39
   2   3   1 2823.72   61.49
   3  -3   1   37.70    1.30
  -3  -3  -1   39.70    1.20
  -3  -3  -1   39.90    1.20
  -3   3  -1   39.90    1.20
   3   3   1   39.70    1.30
   3   3   1   41.00    1.10
   3   3   1   39.20    1.30
  -3   3  -1   39.30    1.30
  -3   3  -1   40.00    1.10
   3   3   1   39.80    1.20
  -3   3  -1   43.50    1.20
  -3   3  -1   38.00    1.30
  -4  -3  -1   84.39    2.40
  -4  -3  -1   86.09    2.40
   4  -3   1   81.09    2.40
  -4   3  -1   85.69    2.20
  -4   3  -1   81.79    2.40
   4   3   1   90.89    2.40
  -4   3  -1   86.29    2.20
  -4   3  -1   84.79    2.30
   4   3   1   85.99    2.20
   4   3   1   84.49    2.50
   4   3   1   84.29    2.50
  -4   3  -1   80.89    2.40
  -5  -3  -1 1125.69   27.90
  -5  -3  -1 1170.58   29.90
  -5  -3  -1 1126.09   25.20
   5  -3   1 1142.69   27.90
   5   3   1 1015.50   28.70
  -5   3  -1 1182.08   27.10
   5   3   1 1130.09   27.90
  -5   3  -1 1129.09   24.80
  -5   3  -1 1138.19   27.90
  -5   3  -1 1173.78   25.10
  -5   3  -1 1108.49   28.20
   5   3   1 1167.08   25.00
   5   3   1 1093.79   28.00
   6  -3   1  643.54   16.20
  -6  -3  -1  642.94   14.40
  -6  -3  -1  656.33   17.10
  -6  -3  -1  646.74   16.20
  -6   3  -1  645.74   16.20
  -6   3  -1  624.54   16.20
   6   3   1  652.63   14.50
  -6   3  -1  659.93   15.60
   6   3   1  624.94   16.20
   6   3   1  630.94   16.30
  -6   3  -1  645.54   14.40
  -6   3  -1  652.33   14.50
  -7  -3  -1  146.29    3.80
   7  -3   1  148.59    4.30
  -7  -3  -1  150.08    4.20
  -7  -3  -1  152.68    4.30
  -7  -3  -1  153.48    3.90
   7   3   1  148.19    3.80
   7   3   1  149.39    4.40
  -7   3  -1  152.48    4.30
  -7   3  -1  149.99    3.80
  -7   3  -1  147.69    3.90
  -7   3  -1  150.68    3.80
   8  -3   1   65.89    2.30
  -8  -3  -1   63.39    2.30
  -8  -3  -1   69.29    2.10
  -8   3  -1   66.89    2.00
  -8   3  -1   63.69    2.30
   8   3   1   67.39    2.00
  -8   3  -1   66.39    1.90
   8   3   1   57.29    2.40
  -8   3  -1   64.39    2.10
   9  -3   1  122.59    3.90
  -9  -3  -1  125.59    3.90
  -9  -3  -1  121.49    3.50
  -9   3  -1  128.29    3.90
   9   3   1  124.19    4.00
   9   3   1  124.19    3.40
  -9   3  -1  127.29    3.50
   9   3   1  124.89    3.90
  -9   3  -1  119.49    3.40
 -10  -3  -1  123.59    4.00
 -10  -3  -1  119.59    3.50
 -10   3  -1  116.69    3.50
 -10   3  -1  120.89    3.50
  10   3   1  122.69    4.00
  10   3   1  123.89    3.50
  10   3   1  127.79    4.10
 -10   3  -1  124.49    3.90
 -11  -3  -1   17.00    1.20
 -11   3  -1   15.60    1.10
  11   3   1   17.30    1.50
  11   3   1   14.80    1.60
 -11   3  -1   15.60    1.50
 -11   3  -1   17.30    1.30
  11   3   1   18.50    1.40
 -11  -4   1  148.59    4.20
  11   4  -1  153.98    4.30
 -11   4   1  160.98    4.80
 -11   4   1  151.78    4.20
 -11   4   1  152.48    4.30
  11   4  -1  141.99    5.20
  11   4  -1  152.38    4.80
 -10  -4   1  585.94   13.70
 -10  -4   1  597.04   15.30
 -10   4   1  582.34   13.70
  10   4  -1  608.54   15.40
 -10   4   1  586.84   13.70
  10   4  -1  593.04   13.70
 -10   4   1  594.54   15.40
 -10   4   1  589.94   16.60
  -9  -4   1  634.24   14.60
  -9  -4   1  611.94   16.30
  -9  -4   1  644.84   17.20
  -9   4   1  637.34   17.70
   9   4  -1  641.24   14.60
  -9   4   1  642.04   16.30
  -9   4   1  637.94   14.60
   9   4  -1  653.13   16.40
  -9   4   1  634.44   14.60
  -8  -4   1  322.47    8.50
  -8  -4   1  314.17    7.60
   8  -4  -1  318.17    8.50
  -8  -4   1  325.17    8.90
   8   4  -1  320.87    7.60
  -8   4   1  329.37    7.70
  -8   4   1  324.37    8.50
  -8   4   1  314.97    9.30
  -8   4   1  324.57    7.70
  -7  -4   1  101.29    2.70
  -7  -4   1   91.19    2.60
  -7  -4   1   94.59    2.90
  -7  -4   1   93.69    2.90
   7  -4  -1   90.09    2.90
  -7   4   1   92.89    3.20
  -7   4   1   92.69    2.60
   7   4  -1   95.49    3.00
  -7   4   1  101.09    2.90
  -7   4   1   88.69    3.00
   7   4  -1   94.69    2.60
  -7   4   1   98.19    2.50
  -7   4   1   92.59    2.60
  -6  -4   1  865.21   21.50
  -6  -4   1  839.92   19.30
   6  -4  -1  861.31   21.40
  -6  -4   1  851.71   19.20
  -6  -4   1  890.11   23.00
   6   4  -1  874.61   19.30
  -6   4   1  873.51   19.30
  -6   4   1  842.62   21.50
  -6   4   1  914.11   20.80
  -6   4   1  858.91   19.20
  -6   4   1  859.01   23.40
   6   4  -1  835.32   21.60
  -5  -4   1 1246.28   33.10
   5  -4  -1 1270.47   30.60
  -5  -4   1 1219.28   30.70
  -5   4   1 1267.57   30.70
  -5   4   1 1217.88   33.30
  -5   4   1 1334.57   29.80
  -5   4   1 1257.27   27.30
   5   4  -1 1235.38   30.00
  -5   4   1 1234.48   27.60
   5   4  -1 1262.07   27.50
  -5   4   1 1184.18   31.10
   5   4  -1 1250.27   30.80
   5   4  -1 1198.18   30.70
  -4  -4   1  443.06   11.70
  -4  -4   1  426.56   10.90
   4  -4  -1  434.76   10.80
  -4   4   1  451.35   10.50
  -4   4   1  430.06   10.80
   4   4  -1  411.46   10.90
   4   4  -1  440.96    9.80
  -4   4   1  432.06   11.90
  -4   4   1  436.76    9.70
   4   4  -1  415.26   11.00
   4   4  -1  436.66   10.70
  -4   4   1  421.96    9.70
  -3  -4   1  222.38    5.90
  -3  -4   1  243.08    6.40
   3  -4  -1  225.48    5.80
  -3   4   1  224.48    5.90
  -3   4   1  238.78    5.80
   3   4  -1  225.08    5.90
   3   4  -1  220.38    6.00
  -3   4   1  226.78    5.20
  -3   4   1  225.88    6.50
   3   4  -1  228.68    5.90
   3   4  -1  245.98    5.30
   3   4  -1  230.38    5.30
   2  -4  -1 2831.82   69.39
  -2  -4   1 2838.32   70.19
   2   4  -1 2784.52   68.49
  -2   4   1 2791.52   69.79
  -2   4   1 2883.61   62.59
   2   4  -1 2826.82   62.99
  -2   4   1 2814.62   62.39
  -2   4   1 2969.30   68.29
   2   4  -1 2780.72   70.29
   2   4  -1 2889.21   62.29
   2   4  -1 2821.82   69.89
  -2   4   1 2712.63   69.99
   1  -4  -1 3593.84   88.19
  -1  -4   1 3587.84   88.89
   1   4  -1 3682.83   87.29
   1   4  -1 3593.54   88.89
   1   4  -1 3597.84   79.79
  -1   4   1 3818.72   86.99
   1   4  -1 3643.74   79.19
   1   4  -1 3498.65   89.09
  -1   4   1 3489.75   88.49
  -1   4   1 3642.64   79.49
  -1   4   1 3459.75   88.69
  -1   4   1 3605.94   79.19
   0  -4   1  616.14   15.70
   0  -4  -1  620.24   15.30
   0  -4   1  672.63   16.80
   0  -4   1  601.94   15.40
   0   4  -1  625.44   15.10
   0   4   1  626.14   15.10
   0   4  -1  606.94   15.40
   0   4  -1  632.04   13.70
   0   4   1  615.34   13.90
   0   4   1  632.94   13.70
   0   4  -1  630.44   13.80
   0   4  -1  612.94   15.40
   0   4   1  604.04   15.40
   0   4   1  619.84   15.30
  -1  -4  -1    5.50    0.40
  -1  -4  -1    4.90    0.30
   1  -4   1    4.60    0.40
   1  -4   1    4.40    0.40
  -1   4  -1    5.00    0.40
   1   4   1    4.60    0.40
   1   4   1    4.60    0.40
  -1   4  -1    5.50    0.40
  -1   4  -1    5.20    0.40
   1   4   1    4.10    0.40
   1   4   1    4.40    0.30
   1   4   1    5.10    0.30
  -1   4  -1    4.70    0.30
   2  -4   1 2176.88   55.39
  -2  -4  -1 2253.77   55.19
  -2   4  -1 2330.07   53.99
  -2   4  -1 2254.97   55.19
  -2   4  -1 2258.07   49.80
   2   4   1 2228.18   49.70
  -2   4  -1 2232.38   49.30
   2   4   1 2208.68   55.69
   2   4   1 2214.58   49.20
   2   4   1 2199.68   54.59
  -2   4  -1 2197.78   55.69
  -3  -4  -1 2833.12   69.69
  -3  -4  -1 2982.10   75.09
   3  -4   1 2787.52   69.89
   3   4   1 2715.43   69.59
  -3   4  -1 2796.02   62.69
   3   4   1 2728.33   70.29
   3   4   1 2797.62   62.89
  -3   4  -1 2764.32   70.09
  -3   4  -1 2802.22   69.69
  -3   4  -1 2857.71   62.69
  -3   4  -1 2949.60   68.09
   4  -4   1 1260.47   30.20
  -4  -4  -1 1261.07   32.40
  -4  -4  -1 1223.08   30.20
   4   4   1 1213.98   30.30
   4   4   1 1207.58   30.20
   4   4   1 1222.18   30.80
  -4   4  -1 1247.28   29.40
   4   4   1 1200.78   27.20
  -4   4  -1 1214.58   27.00
  -4   4  -1 1190.58   30.40
  -4   4  -1 1241.58   30.20
  -5  -4  -1   74.59    2.20
  -5  -4  -1   76.19    2.20
   5  -4   1   73.69    2.30
  -5   4  -1   76.59    2.10
   5   4   1   72.79    2.30
   5   4   1   74.09    2.30
   5   4   1   75.29    2.10
  -5   4  -1   72.39    2.00
   5   4   1   72.39    2.00
  -5   4  -1   72.89    2.30
  -5   4  -1   72.39    2.30
  -5   4  -1   74.19    2.10
  -6  -4  -1  219.28    5.90
   6  -4   1  220.38    6.00
  -6  -4  -1  217.08    5.40
  -6  -4  -1  227.38    6.10
  -6   4  -1  211.48    6.00
  -6   4  -1  226.68    6.00
  -6   4  -1  237.28    5.70
   6   4   1  213.98    6.00
   6   4   1  226.88    5.90
   6   4   1  228.08    5.40
   6   4   1  225.38    6.10
  -6   4  -1  220.88    5.30
  -6   4  -1  227.08    5.40
  -7  -4  -1  621.64   16.00
  -7  -4  -1  616.64   14.30
   7  -4   1  637.24   16.00
   7   4   1  644.14   16.20
  -7   4  -1  646.24   16.10
   7   4   1  628.44   14.40
   7   4   1  626.84   16.30
  -7   4  -1  661.63   15.40
  -7   4  -1  625.24   14.40
  -7   4  -1  626.84   14.30
  -8  -4  -1  347.67    9.10
  -8  -4  -1  344.37    8.20
   8  -4   1  345.97    9.20
   8   4   1  347.87    9.20
  -8   4  -1  345.07    8.20
  -8   4  -1  351.76    8.60
  -8   4  -1  340.27    8.20
   8   4   1  348.57    9.30
  -8   4  -1  348.47    9.20
   8   4   1  341.37    8.20
  -9  -4  -1   12.30    1.30
  -9  -4  -1   10.20    0.80
   9   4   1   11.40    0.90
   9   4   1   11.40    1.10
   9   4   1    9.70    1.00
  -9   4  -1    8.70    0.80
  -9   4  -1   11.00    0.90
  -9   4  -1   10.60    1.00
 -10  -4  -1   53.79    2.00
 -10   4  -1   54.49    2.20
 -10   4  -1   49.40    2.00
  10   4   1   47.60    2.20
  10   4   1   53.79    2.00
 -10   4  -1   52.99    2.00
  10   4   1   55.39    2.30
 -10  -5   1   33.20    1.60
 -10   5   1   34.10    1.50
 -10   5   1   32.90    1.50
  10   5  -1   30.50    1.80
 -10   5   1   35.30    1.70
  10   5  -1   34.80    1.90
  10   5  -1   32.90    1.60
  -9  -5   1  105.79    3.20
  -9  -5   1  100.09    3.30
  -9  -5   1  110.69    3.60
   9   5  -1  111.19    3.20
   9   5  -1  114.99    3.40
  -9   5   1  108.39    3.20
  -9   5   1  103.29    3.10
   9   5  -1  117.89    3.70
  -9   5   1  114.89    3.50
  -8  -5   1  456.35   10.80
  -8  -5   1  468.75   12.60
  -8  -5   1  464.35   12.00
   8   5  -1  469.25   12.20
   8   5  -1  457.15   10.80
  -8   5   1  451.65   10.80
  -8   5   1  472.05   12.00
   8   5  -1  465.25   12.10
  -8   5   1  464.15   10.80
  -7  -5   1 1094.09   24.40
   7  -5  -1 1102.29   27.30
  -7  -5   1 1111.39   29.30
  -7  -5   1 1081.19   27.30
   7   5  -1 1079.29   27.90
  -7   5   1 1149.48   26.40
  -7   5   1 1080.79   24.40
  -7   5   1 1094.19   27.40
   7   5  -1 1133.69   27.50
   7   5  -1 1097.39   24.60
  -7   5   1 1084.69   27.40
  -7   5   1 1096.09   29.70
  -7   5   1 1089.49   24.50
   6  -5  -1  468.95   11.80
  -6  -5   1  467.05   11.90
  -6  -5   1  477.55   12.70
  -6   5   1  458.85   11.90
  -6   5   1  489.35   11.40
  -6   5   1  452.55   10.60
   6   5  -1  428.46   12.20
   6   5  -1  464.55   10.70
  -6   5   1  458.75   10.60
   6   5  -1  479.55   12.00
  -6   5   1  470.55   11.90
  -6   5   1  478.25   13.10
   5  -5  -1   16.30    0.90
   5  -5  -1   14.60    1.30
  -5  -5   1   16.20    0.80
  -5  -5   1   15.40    0.80
  -5   5   1   14.70    0.80
   5   5  -1   15.40    1.00
  -5   5   1   15.20    0.70
  -5   5   1   14.30    0.90
  -5   5   1   15.00    0.80
   5   5  -1   14.70    0.70
   5   5  -1   14.70    0.90
  -5   5   1   16.10    0.80
   5   5  -1   13.30    0.80
  -4  -5   1  343.57    8.80
   4  -5  -1  344.67    8.70
  -4  -5   1  356.36    9.50
  -4   5   1  344.47    7.90
   4   5  -1  334.97    9.00
   4   5  -1  341.47    8.00
  -4   5   1  348.57    8.80
   4   5  -1  345.57    8.80
  -4   5   1  363.96    8.60
  -4   5   1  350.86    8.00
   4   5  -1  340.37    8.90
   3  -5  -1  766.72   19.10
  -3  -5   1  787.62   19.20
  -3  -5   1  823.12   20.80
   3   5  -1  743.03   19.30
  -3   5   1  762.72   19.20
  -3   5   1  738.73   19.20
   3   5  -1  782.12   19.30
   3   5  -1  762.32   18.90
   3   5  -1  774.12   17.10
  -3   5   1  807.22   18.80
   3   5  -1  790.22   17.30
  -3   5   1  780.52   17.20
  -3   5   1  759.42   17.20
  -2  -5   1  410.36   10.10
   2  -5  -1  403.26   10.00
  -2   5   1  399.66    9.00
   2   5  -1  396.16   10.10
   2   5  -1  392.56   10.10
  -2   5   1  395.56   10.00
  -2   5   1  411.36    9.90
   2   5  -1  411.36    9.00
   2   5  -1  389.56    9.00
  -2   5   1  405.16   10.10
  -2   5   1  395.36    9.00
   2   5  -1  402.56   10.00
   1  -5  -1  103.09    2.70
  -1  -5   1  105.59    2.80
  -1   5   1  104.69    2.80
   1   5  -1  100.89    2.90
  -1   5   1  105.59    2.90
  -1   5   1  102.59    2.80
   1   5  -1  104.49    2.60
  -1   5   1  103.89    2.60
   1   5  -1  103.09    2.90
   1   5  -1  101.49    2.90
   1   5  -1  105.89    2.60
   0  -5   1  991.80   26.60
   0  -5  -1 1000.00   24.30
   0  -5  -1 1006.60   26.70
   0  -5   1 1017.70   24.90
   0  -5   1 1003.60   24.60
   0   5   1  942.11   24.60
   0   5   1  975.40   22.20
   0   5   1 1014.40   24.00
   0   5  -1 1013.50   21.70
   0   5  -1  988.20   24.40
   0   5   1 1003.80   24.40
   0   5  -1 1013.60   24.00
   0   5   1  994.10   21.80
   0   5  -1  981.20   21.90
   0   5  -1  929.21   24.80
   1  -5   1 2030.80   54.79
   1  -5   1 2044.80   50.69
  -1  -5  -1 2090.79   54.19
   1  -5   1 2075.49   49.60
  -1  -5  -1 2000.70   49.40
  -1   5  -1 1937.41   50.19
  -1   5  -1 2007.30   44.80
   1   5   1 1918.31   44.60
  -1   5  -1 2005.30   49.30
   1   5   1 1971.10   49.30
  -1   5  -1 1994.40   44.40
  -1   5  -1 2020.40   48.80
   1   5   1 1956.20   49.99
  -2  -5  -1 1032.70   24.30
   2  -5   1  994.20   24.30
  -2   5  -1  993.50   24.40
   2   5   1  960.10   23.90
   2   5   1  992.40   21.80
  -2   5  -1  960.10   24.50
  -2   5  -1  976.00   21.70
  -2   5  -1  972.40   21.80
   2   5   1  962.00   24.60
   2   5   1 1025.10   21.80
  -2   5  -1 1002.40   23.90
  -3  -5  -1   54.49    1.60
   3  -5   1   54.59    1.70
  -3  -5  -1   52.99    1.90
  -3   5  -1   53.89    1.70
  -3   5  -1   53.59    1.70
   3   5   1   59.09    1.60
  -3   5  -1   53.79    1.50
   3   5   1   51.89    1.70
  -3   5  -1   54.09    1.80
   3   5   1   52.19    1.70
   3   5   1   52.79    1.80
  -3   5  -1   53.39    1.60
   3   5   1   54.29    1.50
  -4  -5  -1  179.18    4.90
  -4  -5  -1  173.88    4.60
   4  -5   1  174.38    4.60
  -4   5  -1  171.08    4.70
  -4   5  -1  172.28    4.50
   4   5   1  169.78    4.70
   4   5   1  177.98    4.20
  -4   5  -1  173.08    4.20
  -4   5  -1  166.68    4.70
   4   5   1  167.58    4.70
  -4   5  -1  173.68    4.20
  -5  -5  -1  796.02   20.60
  -5  -5  -1  772.32   19.30
   5  -5   1  771.12   19.30
   5   5   1  775.72   19.40
  -5   5  -1  780.72   19.40
  -5   5  -1  786.52   18.80
   5   5   1  760.42   19.60
   5   5   1  781.42   17.40
  -5   5  -1  767.82   17.30
  -5   5  -1  759.62   17.30
  -6  -5  -1  438.46   11.60
  -6  -5  -1  429.46   11.00
   6  -5   1  430.56   11.00
  -6   5  -1  430.16    9.90
   6   5   1  431.26   11.20
   6   5   1  425.46    9.90
  -6   5  -1  423.06   11.10
   6   5   1  427.26   11.20
   6   5   1  420.76   11.00
  -6   5  -1  443.66   11.10
  -6   5  -1  430.76    9.90
  -6   5  -1  439.76   10.70
  -7  -5  -1   62.69    2.20
  -7  -5  -1   62.69    2.10
   7  -5   1   67.99    2.30
   7   5   1   66.19    2.40
  -7   5  -1   61.19    2.00
  -7   5  -1   67.19    2.30
   7   5   1   64.79    2.00
  -7   5  -1   65.99    2.10
  -7   5  -1   68.19    2.00
   7   5   1   67.09    2.00
  -8  -5  -1    1.30    0.40
   8   5   1    4.30    0.70
  -8   5  -1    1.90    0.50
  -8   5  -1    1.80    0.50
   8   5   1    2.50    0.60
   8   5   1    3.00    0.50
  -8   5  -1    3.30    0.60
  -8   5  -1    2.70    0.50
  -9  -5  -1   93.69    2.90
  -9   5  -1   98.79    3.20
  -9   5  -1   93.59    2.90
   9   5   1   92.99    3.00
   9   5   1   94.09    2.90
   9   5   1   95.49    3.30
  -9   5  -1   94.49    2.90
 -10  -5  -1   90.79    2.90
  10   5   1   87.79    2.80
 -10   5  -1   93.79    3.30
  10   5   1   95.19    3.40
 -10   5  -1   92.39    2.90
 -10   5  -1   92.69    2.90
  10   5   1   85.79    3.00
 -10  -6   1  212.58    5.80
 -10   6   1  231.58    6.40
 -10   6   1  214.48    5.70
  -9  -6   1  263.57    6.70
  -9   6   1  269.77    7.40
   9   6  -1  267.77    6.60
   9   6  -1  277.47    7.60
  -9   6   1  253.67    6.60
  -9   6   1  263.67    6.60
  -8  -6   1   59.39    2.10
  -8  -6   1   58.09    2.00
   8   6  -1   61.29    2.40
   8   6  -1   60.39    2.00
  -8   6   1   57.89    2.00
  -8   6   1   58.29    1.90
  -8   6   1   58.69    2.20
  -7  -6   1    7.10    1.00
  -7  -6   1    7.40    0.80
  -7  -6   1    6.20    0.70
  -7   6   1    7.80    0.70
  -7   6   1    6.20    0.70
   7   6  -1    7.00    0.90
  -7   6   1    8.30    0.80
  -7   6   1    9.20    0.80
   7   6  -1    7.10    0.70
  -6  -6   1  106.09    3.30
  -6  -6   1  104.59    3.20
   6   6  -1  104.49    3.30
  -6   6   1  101.89    2.90
   6   6  -1  109.29    2.90
  -6   6   1  112.19    3.00
  -6   6   1  104.29    2.80
  -6   6   1  102.89    3.30
   5  -6  -1  693.93   18.60
  -5  -6   1  776.12   20.20
  -5  -6   1  682.73   18.70
  -5   6   1  761.02   18.80
   5   6  -1  750.92   18.50
   5   6  -1  726.63   18.80
  -5   6   1  755.22   16.80
  -5   6   1  741.23   16.80
  -5   6   1  763.02   18.80
   5   6  -1  772.62   16.90
   5   6  -1  760.92   18.90
  -5   6   1  800.72   18.30
  -4  -6   1   16.30    0.90
  -4  -6   1   16.70    0.90
   4  -6  -1   16.70    0.90
  -4   6   1   15.80    0.90
   4   6  -1   14.10    1.00
   4   6  -1   15.00    1.00
   4   6  -1   16.60    0.80
  -4   6   1   16.10    0.80
  -4   6   1   15.20    0.70
  -4   6   1   16.80    0.80
  -3  -6   1   12.60    0.90
   3  -6  -1   11.80    0.70
  -3  -6   1   11.90    0.70
   3   6  -1   11.70    0.80
   3   6  -1   11.00    0.80
  -3   6   1   12.50    0.80
   3   6  -1   12.20    0.70
  -3   6   1   12.10    0.80
   3   6  -1   12.00    0.80
   3   6  -1   13.00    0.60
  -3   6   1   12.90    0.70
  -3   6   1   12.70    0.60
  -3   6   1   13.00    0.70
   2  -6  -1  149.79    4.10
  -2  -6   1  159.68    4.30
  -2   6   1  159.28    3.90
  -2   6   1  165.88    4.30
  -2   6   1  154.38    4.20
   2   6  -1  158.08    4.30
   2   6  -1  166.38    4.40
   2   6  -1  162.68    3.90
   2   6  -1  160.08    3.90
  -2   6   1  159.48    3.80
   2   6  -1  157.78    4.40
  -1  -6   1  399.76    9.90
   1  -6  -1  378.16    9.70
   1   6  -1  388.86    8.90
  -1   6   1  399.56    8.80
   1   6  -1  390.66   10.00
   1   6  -1  390.86    9.90
   1   6  -1  397.46    8.90
  -1   6   1  371.66    9.90
  -1   6   1  384.36    9.90
  -1   6   1  398.56    9.90
   1   6  -1  402.76    9.90
  -1   6   1  394.36    8.90
   0  -6  -1  120.99    3.60
   0  -6   1  123.19    3.30
   0  -6  -1  116.49    3.10
   0  -6   1  121.09    3.10
   0   6  -1  117.79    3.30
   0   6  -1  117.29    3.30
   0   6   1  119.19    3.30
   0   6   1  117.79    3.00
   0   6   1  116.49    3.40
   0   6  -1  116.89    3.40
   0   6  -1  117.89    3.00
   0   6   1  121.69    2.90
   0   6  -1  119.79    2.90
   0   6   1  117.89    3.30
  -1  -6  -1  337.67   11.00
  -1  -6  -1  405.46    9.90
   1  -6   1  410.76   11.00
   1  -6   1  409.66   10.00
   1  -6   1  409.16   10.20
   1   6   1  405.46    9.00
   1   6   1  401.36    8.90
  -1   6  -1  398.16    9.00
   1   6   1  387.66   10.00
   1   6   1  396.56   10.00
  -1   6  -1  395.46    9.00
  -1   6  -1  403.56   10.00
   1   6   1  382.36   10.00
  -1   6  -1  390.46   10.00
  -1   6  -1  393.96   10.00
   2  -6   1 1061.89   28.20
   2  -6   1 1072.79   25.80
  -2  -6  -1 1051.39   25.70
  -2   6  -1 1069.29   25.40
   2   6   1 1051.29   23.20
   2   6   1 1074.09   23.10
  -2   6  -1 1053.69   23.20
  -2   6  -1 1030.20   25.90
  -2   6  -1 1006.40   25.90
   2   6   1 1020.90   25.50
  -2   6  -1 1042.50   23.10
   3  -6   1  741.43   18.00
  -3  -6  -1  736.93   17.90
  -3  -6  -1  653.53   19.50
  -3   6  -1  731.83   17.70
  -3   6  -1  716.93   16.20
  -3   6  -1  735.23   16.10
   3   6   1  721.83   18.10
  -3   6  -1  733.63   18.10
   3   6   1  723.43   18.00
   3   6   1  734.23   16.20
   3   6   1  734.83   16.20
   3   6   1  717.53   17.90
  -4  -6  -1 1200.18   29.40
  -4  -6  -1 1199.98   31.70
   4  -6   1 1215.38   29.40
  -4   6  -1 1184.18   26.30
  -4   6  -1 1204.98   28.80
  -4   6  -1 1193.18   29.50
   4   6   1 1167.18   29.60
  -4   6  -1 1208.58   29.50
  -4   6  -1 1174.58   26.50
   4   6   1 1164.08   29.50
   4   6   1 1212.88   26.50
  -5  -6  -1   37.90    1.40
  -5  -6  -1   37.10    1.50
   5  -6   1   39.50    1.50
  -5   6  -1   36.60    1.30
  -5   6  -1   44.10    1.40
   5   6   1   37.40    1.60
   5   6   1   35.60    1.60
  -5   6  -1   36.50    1.70
   5   6   1   36.60    1.30
  -5   6  -1   37.40    1.40
  -5   6  -1   38.00    1.50
  -6  -6  -1    0.60    0.40
  -6  -6  -1    0.40    0.50
   6  -6   1    0.10    0.60
   6  -6   1    0.80    0.60
   6   6   1    1.40    0.50
  -6   6  -1    0.10    0.30
   6   6   1    0.50    0.30
  -6   6  -1    1.10    0.40
  -6   6  -1    0.00    0.30
  -6   6  -1    0.40    0.30
  -7  -6  -1  100.59    2.90
  -7  -6  -1  101.79    3.00
  -7   6  -1  102.09    2.90
  -7   6  -1   99.79    3.20
  -7   6  -1   97.89    2.80
  -7   6  -1   96.09    2.90
   7   6   1  102.09    3.30
   7   6   1   97.39    2.80
  -8  -6  -1   14.80    1.00
   8   6   1   15.40    1.30
  -8   6  -1   15.10    1.00
   8   6   1   16.50    1.00
  -8   6  -1   17.60    1.20
  -8   6  -1   15.60    1.10
  -8   6  -1   15.40    1.00
  -9  -6  -1   -0.10    0.50
   9  -6   1    0.40    0.90
  -9   6  -1    0.00    0.50
  -9   6  -1    0.30    0.60
  -9   6  -1    0.40    0.40
   9   6   1    0.50    0.60
   9   6   1    0.10    0.50
  -9  -7   1   16.30    1.20
   9   7  -1   15.00    1.50
  -9   7   1   19.30    1.40
  -9   7   1   14.50    1.10
  -9   7   1   16.70    1.10
   9   7  -1   15.70    1.20
  -8  -7   1   50.19    2.00
  -8  -7   1   48.20    1.90
   8   7  -1   51.89    1.90
   8   7  -1   51.59    2.20
  -8   7   1   49.90    1.90
  -8   7   1   52.49    2.10
  -8   7   1   49.10    1.80
  -7  -7   1   74.49    2.50
  -7   7   1   71.39    2.20
  -7   7   1   73.69    2.40
  -7   7   1   73.69    2.60
   7   7  -1   78.19    2.80
  -7   7   1   76.69    2.40
   7   7  -1   74.89    2.40
  -6  -7   1  100.79    3.20
  -6   7   1   96.69    2.90
  -6   7   1   95.49    3.10
  -6   7   1  103.09    3.00
  -6   7   1   96.19    2.70
   6   7  -1   99.79    3.30
   6   7  -1  100.29    2.80
  -5  -7   1   80.09    2.60
  -5  -7   1   77.49    2.50
  -5   7   1   81.39    2.50
   5   7  -1   76.29    2.70
  -5   7   1   77.99    2.50
   5   7  -1   77.89    2.60
  -5   7   1   74.39    2.30
  -5   7   1   77.39    2.20
  -5   7   1   77.19    2.60
   5   7  -1   82.49    2.30
  -4  -7   1    4.20    0.70
  -4  -7   1    4.00    0.60
  -4   7   1    3.70    0.50
   4   7  -1    3.70    0.60
  -4   7   1    3.90    0.60
   4   7  -1    4.10    0.80
   4   7  -1    2.60    0.60
   4   7  -1    4.00    0.70
  -4   7   1    3.60    0.60
  -3  -7   1  109.89    3.50
  -3  -7   1  106.39    3.10
  -3   7   1  111.79    3.20
   3   7  -1  104.69    3.30
  -3   7   1  107.39    3.10
  -3   7   1  108.39    2.90
  -3   7   1  103.49    3.10
   3   7  -1  107.79    3.30
   3   7  -1  107.19    2.80
   3   7  -1  109.69    3.20
  -3   7   1  107.49    2.70
   3   7  -1  107.89    2.90
  -2  -7   1   30.10    1.20
  -2   7   1   28.00    1.30
  -2   7   1   27.30    1.10
  -2   7   1   27.40    1.00
   2   7  -1   29.80    1.10
   2   7  -1   28.10    1.10
   2   7  -1   28.40    1.20
   2   7  -1   28.40    1.30
   2   7  -1   27.50    1.30
  -2   7   1   29.40    1.20
  -2   7   1   29.10    1.10
  -1  -7   1  102.79    2.90
   1  -7  -1  102.39    3.30
  -1   7   1  100.29    2.90
  -1   7   1  102.59    2.90
   1   7  -1   99.59    2.60
  -1   7   1  101.09    2.70
   1   7  -1  100.49    3.00
   1   7  -1   96.99    3.10
   1   7  -1   97.99    3.00
  -1   7   1   99.59    2.60
  -1   7   1  103.49    3.10
   1   7  -1   98.99    2.70
   0  -7   1  273.17    6.90
   0  -7  -1  281.57    7.70
   0   7  -1  262.87    7.00
   0   7   1  266.87    7.00
   0   7   1  267.07    6.30
   0   7  -1  267.87    6.30
   0   7   1  256.17    6.90
   0   7  -1  261.37    6.30
   0   7  -1  265.07    7.00
   0   7  -1  263.37    7.00
   0   7   1  270.07    6.20
   0   7   1  267.97    7.00
   1  -7   1  257.37    6.50
   1  -7   1  245.48    7.40
   1  -7   1  251.87    6.40
  -1   7  -1  250.37    6.60
   1   7   1  246.78    5.90
  -1   7  -1  244.78    6.60
   1   7   1  250.97    5.80
   1   7   1  246.18    6.60
  -1   7  -1  246.98    5.90
  -1   7  -1  245.78    6.60
  -1   7  -1  245.98    6.60
  -1   7  -1  244.98    5.80
   1   7   1  249.68    6.50
   2  -7   1   12.20    0.80
   2  -7   1   11.70    0.90
   2  -7   1   13.10    0.80
  -2   7  -1   11.70    1.00
   2   7   1   10.90    0.90
  -2   7  -1   11.00    0.70
   2   7   1   10.50    0.70
   2   7   1   12.60    0.60
  -2   7  -1   11.20    0.70
  -2   7  -1   11.40    0.90
   2   7   1   12.20    0.80
  -2   7  -1   11.40    0.80
  -3  -7  -1   31.20    1.60
   3  -7   1   35.00    1.60
   3  -7   1   38.10    1.50
   3  -7   1   35.60    1.70
  -3  -7  -1   32.90    1.30
  -3   7  -1   36.40    1.50
   3   7   1   36.80    1.40
  -3   7  -1   36.40    1.30
  -3   7  -1   37.20    1.20
   3   7   1   34.00    1.60
   3   7   1   35.60    1.40
   3   7   1   35.00    1.50
   3   7   1   35.30    1.20
  -3   7  -1   38.80    1.50
  -3   7  -1   36.90    1.50
   4  -7   1   23.70    1.30
  -4  -7  -1   24.20    1.20
   4  -7   1   23.30    1.40
  -4   7  -1   25.00    1.10
  -4   7  -1   24.80    1.00
   4   7   1   25.60    1.00
  -4   7  -1   25.40    1.20
   4   7   1   25.00    1.40
  -4   7  -1   26.60    1.20
  -4   7  -1   24.90    1.40
   4   7   1   24.20    1.20
  -5  -7  -1   33.20    1.40
  -5   7  -1   31.50    1.30
  -5   7  -1   35.00    1.40
  -5   7  -1   32.50    1.40
   5   7   1   32.30    1.30
   5   7   1   34.20    1.50
  -5   7  -1   31.10    1.30
  -6  -7  -1   32.40    1.40
  -6   7  -1   31.10    1.40
   6   7   1   31.80    1.60
  -6   7  -1   33.10    1.30
  -6   7  -1   33.40    1.50
   6   7   1   29.90    1.30
  -6   7  -1   29.60    1.30
   7   7   1    8.30    0.80
  -7   7  -1    7.90    1.00
  -7   7  -1    7.80    1.00
   7   7   1    9.30    1.00
  -7   7  -1    8.00    0.80
  -7   7  -1    6.90    0.80
  -8  -7  -1    1.20    0.50
   8  -7   1    1.00    0.90
  -8   7  -1    0.10    0.60
   8   7   1    0.50    0.60
  -8   7  -1    0.70    0.40
  -8   7  -1    0.60    0.40
   8   7   1    0.50    0.40
  -8   7  -1    0.40    0.50
  -8  -8   1   16.60    1.20
  -8   8   1   15.60    1.10
  -8   8   1   17.70    1.20
  -8   8   1   18.20    1.30
   8   8  -1   17.20    1.50
  -7  -8   1    2.80    0.60
   7  -8  -1    0.60    0.90
  -7   8   1    3.30    0.70
  -7   8   1    2.40    0.50
  -7   8   1    2.50    0.50
  -7   8   1    2.80    0.50
   7   8  -1    2.80    0.70
   7   8  -1    3.20    0.60
  -6  -8   1    8.10    0.90
  -6   8   1    8.90    0.70
  -6   8   1    7.80    0.90
   6   8  -1    8.60    1.00
  -6   8   1    8.10    0.80
  -6   8   1    7.80    1.00
   6   8  -1    8.20    0.80
  -5  -8   1   28.60    1.40
   5   8  -1   32.00    1.30
  -5   8   1   27.70    1.20
  -5   8   1   29.70    1.30
   5   8  -1   27.40    1.50
  -5   8   1   28.30    1.30
  -5   8   1   28.90    1.40
   5   8  -1   30.80    1.50
  -4  -8   1    0.50    0.40
   4  -8  -1    0.30    0.70
  -4   8   1    0.50    0.30
   4   8  -1    0.20    0.40
  -4   8   1   -0.40    0.40
   4   8  -1    0.60    0.40
   4   8  -1    1.00    0.40
  -4   8   1    0.90    0.40
   3  -8  -1   -0.10    0.60
   3  -8  -1   -0.30    0.40
  -3  -8   1    1.20    0.60
   3   8  -1    1.20    0.40
  -3   8   1    0.70    0.50
   3   8  -1    0.40    0.40
  -3   8   1    0.40    0.20
   3   8  -1    0.20    0.40
  -3   8   1    0.80    0.40
  -3   8   1    0.20    0.40
   3   8  -1    0.50    0.30
  -3   8   1   -0.20    0.40
   2  -8  -1    2.50    0.50
  -2  -8   1    1.60    0.70
   2  -8  -1    3.40    0.60
   2   8  -1    3.30    0.50
   2   8  -1    4.00    0.60
  -2   8   1    3.10    0.50
  -2   8   1    3.00    0.50
  -2   8   1    3.40    0.60
  -2   8   1    3.00    0.60
   2   8  -1    3.30    0.60
   2   8  -1    3.30    0.50
  -2   8   1    4.60    0.60
   1  -8  -1   29.30    1.50
   1   8  -1   27.80    1.30
  -1   8   1   27.60    1.00
  -1   8   1   27.30    1.30
   1   8  -1   25.90    1.20
  -1   8   1   26.60    1.40
  -1   8   1   27.20    1.20
   1   8  -1   27.50    1.10
   1   8  -1   25.80    1.40
   1   8  -1   26.50    1.40
  -1   8   1   26.40    1.20
   0  -8  -1   69.89    3.00
   0   8   1   86.59    2.30
   0   8   1   85.89    2.70
   0   8  -1   82.49    2.80
   0   8   1   83.89    2.60
   0   8   1   86.89    2.80
   0   8  -1   85.09    2.40
   0   8  -1   84.19    2.70
   0   8  -1   85.49    2.70
   0   8  -1   84.69    2.30
   0   8   1   85.49    2.50
   1  -8   1   18.20    0.80
  -1   8  -1   18.70    1.10
   1   8   1   17.30    1.20
   1   8   1   17.80    1.00
  -1   8  -1   18.80    1.00
  -1   8  -1   19.50    1.00
  -1   8  -1   18.10    1.30
   1   8   1   18.40    1.00
   1   8   1   19.20    0.80
  -1   8  -1   18.50    0.90
   2  -8   1   41.40    1.50
   2  -8   1   40.30    2.00
  -2   8  -1   38.60    1.30
   2   8   1   39.50    1.70
  -2   8  -1   38.70    1.70
   2   8   1   41.00    1.30
   2   8   1   40.30    1.50
  -2   8  -1   38.80    1.50
  -2   8  -1   40.70    1.60
   2   8   1   40.40    1.60
  -3  -8  -1   19.60    1.40
   3  -8   1   21.70    1.30
   3  -8   1   22.20    1.10
   3   8   1   20.30    1.10
  -3   8  -1   20.00    0.90
   3   8   1   20.10    0.90
  -3   8  -1   21.00    1.10
   3   8   1   21.70    1.10
   3   8   1   20.00    1.30
  -3   8  -1   20.50    1.10
  -3   8  -1   18.40    1.10
  -4  -8  -1   10.40    0.90
   4  -8   1   10.80    1.00
   4  -8   1   10.50    1.00
   4   8   1   10.90    0.90
  -4   8  -1   10.80    0.90
  -4   8  -1   11.70    0.90
  -4   8  -1   10.10    0.90
   4   8   1   11.10    0.70
   5  -8   1   18.70    1.40
  -5  -8  -1   19.00    1.20
   5  -8   1   20.70    1.50
   5   8   1   20.90    1.00
  -5   8  -1   20.90    1.10
   5   8   1   21.30    1.30
  -5   8  -1   20.70    1.20
  -5   8  -1   20.00    1.00
  -5   8  -1   19.90    1.20
   6  -8   1   18.90    1.60
  -6  -8  -1   20.30    1.20
   6  -8   1   19.80    1.40
   6   8   1   19.80    1.10
  -6   8  -1   20.30    1.30
  -6   8  -1   18.70    1.10
  -6   8  -1   20.00    1.30
   6   8   1   20.50    1.30
  -6   8  -1   19.30    1.10
   7  -8   1   36.50    2.00
   7  -8   1   32.40    2.20
  -7   8  -1   35.00    1.70
  -7   8  -1   35.30    1.60
   7   8   1   33.80    1.50
  -7   8  -1   37.20    1.60
   7   8   1   36.30    1.90
  -7   8  -1   38.40    1.80
   6  -9  -1   12.70    1.30
  -6  -9   1   15.60    1.20
   6   9  -1   14.70    1.10
  -6   9   1   15.00    1.10
  -6   9   1   14.00    1.10
  -6   9   1   15.70    1.30
   6   9  -1   15.20    1.30
  -6   9   1   15.30    1.00
  -5  -9   1   28.90    1.50
   5  -9  -1   27.30    1.70
  -5   9   1   29.60    1.60
   5   9  -1   29.40    1.30
  -5   9   1   27.10    1.40
   5   9  -1   29.90    1.60
  -5   9   1   27.70    1.40
  -5   9   1   28.30    1.20
   4  -9  -1  233.98    7.30
  -4  -9   1  236.68    7.00
  -4   9   1  243.68    6.50
  -4   9   1  229.58    5.90
  -4   9   1  238.78    6.50
   4   9  -1  230.28    6.70
  -4   9   1  232.08    5.80
   4   9  -1  244.88    6.70
   4   9  -1  236.08    5.90
   3  -9  -1  278.97    7.20
   3  -9  -1  263.77    8.00
  -3  -9   1  272.27    7.80
   3   9  -1  253.07    6.40
  -3   9   1  260.67    6.50
   3   9  -1  260.37    7.30
  -3   9   1  263.97    7.10
  -3   9   1  258.47    6.30
   3   9  -1  256.67    6.50
   3   9  -1  265.17    7.20
  -3   9   1  259.37    7.10
   2  -9  -1  206.98    6.30
  -2   9   1  200.38    5.70
   2   9  -1  196.58    5.00
   2   9  -1  200.68    5.60
  -2   9   1  204.28    5.50
  -2   9   1  193.48    4.90
   2   9  -1  194.98    5.70
  -2   9   1  195.58    5.10
   2   9  -1  198.68    5.10
   1  -9  -1   72.69    3.20
   1   9  -1   79.29    2.30
   1   9  -1   80.69    2.80
  -1   9   1   81.59    2.50
  -1   9   1   82.69    2.30
  -1   9   1   84.29    2.90
  -1   9   1   81.29    2.60
   1   9  -1   81.99    2.50
   1   9  -1   84.09    2.70
   0   9   1   28.80    1.50
   0   9  -1   28.10    1.30
   0   9   1   27.60    1.30
   0   9   1   28.20    1.30
   0   9  -1   29.50    1.50
   0   9  -1   29.10    1.20
   0   9  -1   28.80    1.40
   0   9   1   28.40    1.10
   1   9   1   70.09    2.60
   1   9   1   68.39    2.20
  -1   9  -1   69.99    2.50
   1   9   1   68.79    2.30
  -1   9  -1   69.19    2.40
  -1   9  -1   68.19    2.10
  -1   9  -1   68.99    2.20
   1   9   1   68.59    2.00
   2  -9   1   41.40    1.50
  -2   9  -1   41.00    1.80
   2   9   1   42.00    1.90
  -2   9  -1   42.50    1.70
   2   9   1   40.70    1.60
  -2   9  -1   40.30    1.60
  -2   9  -1   41.30    1.50
   2   9   1   42.40    1.70
   2   9   1   41.10    1.40
  -3  -9  -1   18.30    1.40
   3  -9   1   16.50    1.10
   3  -9   1   17.60    1.60
  -3   9  -1   16.80    0.90
   3   9   1   18.70    1.10
   3   9   1   16.90    1.10
   3   9   1   17.90    0.90
  -3   9  -1   18.50    1.10
  -3   9  -1   17.00    1.10
  -3   9  -1   16.20    1.20
   4  -9   1   18.10    1.20
  -4  -9  -1   16.40    1.20
   4  -9   1   18.40    1.40
   4   9   1   17.90    1.20
   4   9   1   16.20    1.00
  -4   9  -1   17.50    1.10
  -4   9  -1   16.70    1.00
  -4   9  -1   17.90    1.20
  -4   9  -1   15.70    1.20
   5  -9   1   65.19    2.80
   5  -9   1   64.49    2.40
  -5  -9  -1   62.89    2.40
   5   9   1   62.89    2.10
  -5   9  -1   60.79    2.10
  -5   9  -1   62.29    2.40
  -5   9  -1   66.79    2.40
  -5   9  -1   60.59    2.20
   5   9   1   64.09    2.40
  -6  -9  -1   29.50    1.50
   6  -9   1   27.70    1.90
   6  -9   1   29.90    1.70
  -6   9  -1   29.70    1.50
   6   9   1   27.70    1.30
  -6   9  -1   31.40    1.60
  -6   9  -1   27.40    1.30
   6   9   1   32.30    1.70
  -6   9  -1   29.60    1.60
   4 -10  -1   42.20    2.20
  -4 -10   1   42.00    2.00
   4 -10  -1   42.00    1.80
   4  10  -1   41.10    1.70
  -4  10   1   43.00    2.00
  -4  10   1   40.90    1.80
  -4  10   1   42.30    1.60
  -4  10   1   41.80    1.80
   4  10  -1   42.60    2.00
   4  10  -1   41.10    2.00
   3 -10  -1    3.10    0.80
  -3 -10   1    3.10    0.80
  -3  10   1    3.10    0.70
  -3  10   1    1.80    0.50
  -3  10   1    2.40    0.60
   3  10  -1    3.90    0.70
   3  10  -1    2.90    0.60
   3  10  -1    2.50    0.50
   3  10  -1    2.90    0.70
  -3  10   1    3.00    0.50
  -2 -10   1  102.99    4.20
   2 -10  -1   93.99    4.20
   2  10  -1  115.89    3.80
   2  10  -1  118.19    3.60
   2  10  -1  116.09    3.30
  -2  10   1  112.59    3.30
  -2  10   1  118.09    3.50
  -2  10   1  109.89    3.10
   2  10  -1  112.99    3.20
  -2  10   1  114.79    3.70
  -1  10   1  261.97    7.30
   1  10  -1  251.17    6.40
  -1  10   1  266.97    7.10
  -1  10   1  258.47    6.60
  -1  10   1  259.37    6.30
   1  10  -1  263.07    7.40
   1  10  -1  272.27    7.20
   1  10  -1  257.87    6.50
   0  10   1  125.59    3.40
   0  10   1  131.19    3.90
   0  10  -1  130.09    4.10
   0  10  -1  128.69    3.60
   0  10  -1  126.99    3.90
   0  10  -1  122.99    3.50
   0  10   1  125.79    3.60
   0  10   1  128.39    4.10
  -1  10  -1   19.10    1.20
  -1  10  -1   17.10    1.00
   1  10   1   19.00    1.20
  -1  10  -1   16.70    1.10
   1  10   1   17.40    1.40
  -1  10  -1   17.20    1.30
   1  10   1   18.00    0.90
   1  10   1   16.30    1.10
   2  10   1   34.50    1.60
  -2  10  -1   33.20    1.40
  -2  10  -1   31.00    1.70
   2  10   1   31.90    1.30
  -2  10  -1   32.00    1.50
   2  10   1   32.70    1.50
  -2  10  -1   33.60    1.60
  -3 -10  -1   46.50    2.20
  -3  10  -1   43.40    1.60
  -3  10  -1   43.80    1.80
   3  10   1   48.00    2.00
   3  10   1   44.40    1.70
  -3  10  -1   46.00    2.00
  -3  10  -1   43.10    2.10
   3  10   1   43.00    1.80
 -12   0   2   42.10    2.00
 -12   0   2   44.20    2.10
 -12   0   2   40.90    1.90
 -12   0   2   40.80    1.80
 -11   0   2  332.07    8.30
 -11   0   2  355.86    8.40
  11   0  -2  339.57    9.40
 -11   0   2  339.67    9.80
 -11   0   2  357.06    9.40
  10   0  -2  283.97    7.80
 -10   0   2  292.07    7.90
 -10   0   2  289.47    8.30
 -10   0   2  286.87    7.00
 -10   0   2  287.57    7.00
  -9   0   2   28.30    1.40
  -9   0   2   28.70    1.40
  -9   0   2   27.30    1.20
   9   0  -2   32.70    1.90
  -9   0   2   26.20    1.20
   9   0  -2   26.90    1.40
   9   0  -2   27.80    1.20
  -8   0   2  845.82   21.60
  -8   0   2  865.01   19.30
   8   0  -2  856.71   21.60
   8   0  -2  882.61   19.20
  -8   0   2  865.31   23.20
  -8   0   2  850.71   19.10
   7   0  -2 1224.18   30.00
   7   0  -2 1227.58   26.90
  -7   0   2 1150.78   30.00
  -7   0   2 1243.88   32.40
  -7   0   2 1203.98   26.70
  -7   0   2 1238.58   26.90
  -6   0   2 3671.93   90.79
  -6   0   2 3658.03   81.09
   6   0  -2 3614.04   90.39
   6   0  -2 3496.55   79.99
  -6   0   2 3662.43   89.99
  -6   0   2 3665.03   80.49
  -6   0   2 3697.63   97.39
   5   0  -2 1818.72   45.90
  -5   0   2 1913.61   49.70
  -5   0   2 1813.62   46.30
  -5   0   2 1830.22   40.60
  -5   0   2 1822.72   45.60
  -5   0   2 1854.91   41.30
  -4   0   2  340.37    8.60
   4   0  -2  337.17    8.60
  -4   0   2  349.27    7.60
  -4   0   2  339.17    8.60
  -4   0   2  348.87    9.30
   4   0  -2  334.67    8.60
  -4   0   2  348.87    7.70
   3   0  -2  657.63   16.60
  -3   0   2  685.13   17.20
  -3   0   2  688.83   14.70
   3   0  -2  647.84   16.60
  -3   0   2  664.13   17.10
  -3   0   2  692.33   14.90
  -3   0   2  670.83   18.20
  -3   0   2  662.13   16.80
   2   0  -2  658.03   16.60
  -2   0   2  669.03   16.90
  -2   0   2  681.13   14.90
  -2   0   2  671.53   17.90
  -2   0   2  657.03   16.70
   2   0  -2  662.73   16.60
  -1   0   2 3414.46   89.19
   1   0  -2 3367.36   82.29
   1   0  -2 3326.67   82.29
   0   0  -2  427.96   11.20
   0   0  -2  449.56   11.20
   1   0   2 1311.77   32.60
   1   0   2 1285.37   32.50
  -1   0  -2 1285.77   32.50
  -1   0  -2 1365.66   32.50
   1   0   2 1306.57   29.00
   2   0   2  875.51   19.10
  -2   0  -2  825.72   21.40
  -2   0  -2  855.31   19.10
  -2   0  -2  816.82   21.40
   2   0   2  950.50   21.80
   2   0   2  849.41   21.40
   2   0   2  826.62   21.50
  -3   0  -2   82.69    2.30
  -3   0  -2   84.19    2.40
   3   0   2   84.29    2.40
   3   0   2   90.89    2.10
  -3   0  -2   92.79    2.10
   3   0   2   83.29    2.40
   4   0   2   74.49    2.20
  -4   0  -2   73.99    2.20
  -4   0  -2   79.79    2.00
  -4   0  -2   78.69    2.20
   4   0   2   79.09    2.00
   4   0   2   71.69    2.20
  -4   0  -2   77.49    2.00
  -4   0  -2   72.89    2.20
   5   0   2 1290.97   33.90
   5   0   2 1295.37   33.40
  -5   0  -2 1423.26   35.90
  -5   0  -2 1317.57   30.30
  -5   0  -2 1425.76   29.90
   5   0   2 1406.16   29.90
  -5   0  -2 1338.57   33.60
  -6   0  -2 1831.62   41.00
   6   0   2 1720.73   45.30
  -6   0  -2 1833.12   45.50
   6   0   2 1860.41   40.50
  -6   0  -2 1923.01   48.60
  -7   0  -2  976.00   22.10
   7   0   2  970.30   24.90
  -7   0  -2  976.90   24.80
  -7   0  -2 1022.00   26.50
   7   0   2 1003.30   22.20
  -7   0  -2 1039.40   22.30
  -8   0  -2  113.49    3.10
  -8   0  -2  114.19    3.40
  -8   0  -2  111.79    3.40
  -8   0  -2  110.69    3.10
   8   0   2  114.89    3.00
   8   0   2  107.39    3.50
   9   0   2   18.30    1.30
  -9   0  -2   18.30    1.20
   9   0   2   16.90    1.00
  -9   0  -2   18.30    1.00
  -9   0  -2   20.60    1.30
 -10   0  -2   70.89    2.30
 -10   0  -2   60.09    2.30
  10   0   2   61.49    3.10
  10   0   2   70.79    2.30
  10   0   2   72.69    2.70
 -10   0  -2   73.49    2.70
 -11   0  -2  219.88    5.80
  11   0   2  224.58    6.70
  11   0   2  224.88    7.20
 -12  -1   2  140.29    4.10
 -12  -1   2  143.39    4.60
 -12  -1   2  142.89    4.50
 -12  -1   2  146.89    4.10
 -12   1   2  135.39    4.60
 -12   1   2  138.49    4.00
 -12   1   2  140.19    4.50
 -12   1   2  145.39    4.10
 -11  -1   2    5.10    0.80
 -11  -1   2    6.30    0.80
 -11  -1   2    6.00    0.90
 -11  -1   2    6.50    1.00
 -11   1   2    6.00    0.90
 -11   1   2    5.60    1.00
 -11   1   2    4.80    0.70
  11   1  -2    7.10    1.00
 -11   1   2    6.00    1.00
  10  -1  -2  115.39    3.60
 -10  -1   2  112.69    3.60
 -10  -1   2  114.89    3.20
 -10  -1   2  112.09    3.20
 -10  -1   2  112.39    3.70
  10   1  -2  113.59    3.70
 -10   1   2  113.49    3.20
 -10   1   2  111.09    3.20
  10   1  -2  115.89    3.20
 -10   1   2  113.39    3.70
 -10   1   2  115.99    3.60
  -9  -1   2  966.80   23.50
   9  -1  -2  935.11   23.40
  -9  -1   2  923.71   20.90
  -9  -1   2  942.71   25.10
  -9  -1   2  936.71   21.00
  -9   1   2  911.21   21.00
  -9   1   2  943.81   25.20
  -9   1   2  928.91   20.90
  -9   1   2  912.11   23.50
   9   1  -2  950.50   24.90
  -9   1   2  904.91   21.00
   9   1  -2  948.41   23.50
   9   1  -2  948.31   20.90
   8  -1  -2  578.44   14.60
  -8  -1   2  576.54   13.10
  -8  -1   2  550.14   15.60
  -8  -1   2  587.24   14.70
  -8  -1   2  583.94   13.00
  -8   1   2  573.04   13.00
   8   1  -2  592.84   13.10
  -8   1   2  564.14   13.10
   8   1  -2  585.24   14.70
  -8   1   2  578.64   15.80
  -8   1   2  576.34   14.70
  -7  -1   2  348.97    8.00
  -7  -1   2  349.37    9.50
   7  -1  -2  340.67    8.90
  -7  -1   2  343.67    7.90
  -7  -1   2  351.26    9.00
   7   1  -2  352.66    8.00
  -7   1   2  347.87    8.90
  -7   1   2  349.37    8.00
   7   1  -2  343.77    9.00
  -7   1   2  347.27    8.00
  -7   1   2  322.47    8.90
  -7   1   2  350.36    9.60
  -6  -1   2  280.67    7.70
  -6  -1   2  284.87    6.40
   6  -1  -2  275.47    7.20
  -6  -1   2  279.17    6.40
  -6  -1   2  278.47    7.20
  -6  -1   2  282.87    7.20
   6   1  -2  271.67    7.20
  -6   1   2  278.67    7.20
   6   1  -2  290.27    6.40
  -6   1   2  234.88    6.30
  -6   1   2  290.57    7.80
  -6   1   2  278.77    6.40
  -6   1   2  273.57    7.20
  -5  -1   2 2258.77   55.99
  -5  -1   2 2248.58   50.09
   5  -1  -2 2247.78   56.49
  -5  -1   2 2317.87   60.89
  -5  -1   2 2239.98   56.69
  -5  -1   2 2290.87   50.49
  -5   1   2 2291.67   60.99
  -5   1   2 2287.07   50.19
  -5   1   2 2287.67   50.69
   5   1  -2 2277.97   50.39
   5   1  -2 2198.18   56.39
  -5   1   2 2244.48   56.69
  -5   1   2 2280.97   56.29
  -4  -1   2 3786.92   94.89
   4  -1  -2 3810.92   94.39
  -4  -1   2 3847.11   84.09
  -4  -1   2 3942.81  102.09
  -4  -1   2 3818.62   94.69
   4   1  -2 3796.12   94.49
  -4   1   2 3940.41   84.79
  -4   1   2 4015.90  102.59
   4   1  -2 3793.42   84.59
  -4   1   2 3737.93   94.59
   4   1  -2 3679.43   94.69
  -4   1   2 3871.61   84.09
  -4   1   2 3698.73   94.59
   4   1  -2 3897.71   91.69
   3  -1  -2 2235.38   55.69
  -3  -1   2 2295.07   50.19
  -3  -1   2 2324.57   57.49
  -3  -1   2 2307.17   49.70
   3  -1  -2 2180.38   55.59
  -3  -1   2 2353.56   60.39
  -3  -1   2 2257.17   55.99
  -3   1   2 2157.18   55.89
  -3   1   2 2292.37   60.49
   3   1  -2 2233.88   54.09
   3   1  -2 2172.38   56.09
  -3   1   2 2305.17   49.99
   3   1  -2 2244.18   55.99
  -2  -1   2  234.88    5.80
  -2  -1   2  230.38    5.20
  -2  -1   2  234.88    5.10
  -2  -1   2  237.38    6.20
   2  -1  -2  226.38    5.70
  -2  -1   2  226.98    5.90
   2  -1  -2  225.38    5.70
  -2   1   2  234.08    6.20
  -2   1   2  232.68    5.10
  -2   1   2  223.58    5.70
  -2   1   2  219.28    5.70
   2   1  -2  224.88    5.60
   2   1  -2  230.68    5.70
   2   1  -2  227.28    5.80
  -2   1   2  227.28    5.10
  -1  -1   2   33.50    0.90
   1   1  -2   32.60    0.90
   1   1  -2   32.40    0.90
  -1   1   2   32.70    1.00
   0  -1   2 2047.80   52.79
   0  -1   2 2152.18   52.79
   0   1  -2 2222.48   52.79
   1  -1   2   20.90    0.70
  -1  -1  -2   21.50    0.60
   1  -1   2   20.80    0.60
   1  -1   2   21.60    0.70
  -1  -1  -2   22.60    0.60
   1  -1   2   20.60    0.70
   1  -1   2   21.00    0.70
   1   1   2   24.00    0.60
  -1   1  -2   20.60    0.70
   1   1   2   19.90    0.70
   1   1   2   22.80    0.60
  -1   1  -2   19.90    0.70
  -1   1  -2   19.50    0.60
   2  -1   2   49.30    1.50
   2  -1   2   51.99    1.50
   2  -1   2   52.49    1.30
  -2  -1  -2   52.39    1.50
  -2  -1  -2   52.19    1.50
  -2   1  -2   51.69    1.30
  -2   1  -2   49.80    1.50
   2   1   2   57.29    1.50
  -2   1  -2   50.79    1.50
   2   1   2   53.59    1.30
  -2   1  -2   49.00    1.30
   2   1   2   52.19    1.50
   2   1   2   50.59    1.50
  -3  -1  -2 1558.84   40.10
   3  -1   2 1629.34   40.70
   3  -1   2 1628.04   36.40
  -3  -1  -2 1646.44   40.60
   3  -1   2 1571.94   40.80
  -3  -1  -2 1691.73   36.20
  -3   1  -2 1673.83   36.20
   3   1   2 1673.93   40.70
   3   1   2 1579.64   40.70
   3   1   2 1696.83   36.60
   3   1   2 1735.23   41.80
  -3   1  -2 1643.14   36.30
  -3   1  -2 1550.34   40.70
  -3   1  -2 1625.74   40.40
   4  -1   2 1916.01   41.40
   4  -1   2 1831.32   46.40
  -4  -1  -2 1822.12   46.10
   4  -1   2 1835.22   46.10
  -4  -1  -2 1849.61   41.00
  -4   1  -2 1824.12   45.80
   4   1   2 1914.11   41.40
   4   1   2 1824.32   46.40
   4   1   2 1853.91   46.00
  -4   1  -2 1813.62   46.40
  -4   1  -2 1887.51   41.40
  -4   1  -2 1879.01   41.10
   5  -1   2 1943.31   43.30
  -5  -1  -2 2018.30   42.80
  -5  -1  -2 1941.01   48.50
  -5  -1  -2 2013.40   51.29
   5  -1   2 1855.61   48.60
  -5  -1  -2 1836.72   43.50
   5   1   2 1905.31   48.80
  -5   1  -2 1909.81   48.70
  -5   1  -2 1920.51   42.70
   5   1   2 1979.80   43.50
  -5   1  -2 2001.80   43.20
  -5   1  -2 2027.70   51.89
   6  -1   2  125.39    3.70
  -6  -1  -2  130.49    3.20
  -6  -1  -2  130.49    3.60
  -6  -1  -2  126.59    3.30
   6  -1   2  132.19    3.20
  -6   1  -2  127.69    3.30
  -6   1  -2  129.89    3.30
  -6   1  -2  135.79    3.80
   6   1   2  129.39    3.30
   6   1   2  124.79    3.70
  -7  -1  -2   18.10    1.00
   7  -1   2   16.60    0.90
   7  -1   2   19.90    1.10
  -7  -1  -2   18.80    0.90
  -7  -1  -2   16.90    0.90
   7   1   2   17.10    1.00
  -7   1  -2   17.00    0.90
  -7   1  -2   16.20    0.90
   7   1   2   18.00    0.90
  -7   1  -2   17.00    1.00
   8  -1   2  318.37    7.30
  -8  -1  -2  313.87    7.30
   8  -1   2  309.07    8.30
  -8  -1  -2  312.07    8.40
  -8  -1  -2  299.87    7.40
  -8   1  -2  314.17    7.40
  -8   1  -2  313.47    8.30
  -8   1  -2  306.27    7.40
   8   1   2  308.97    7.30
   8   1   2  299.27    8.30
  -9  -1  -2  321.57    8.70
  -9  -1  -2  328.57    7.80
  -9  -1  -2  319.57    7.80
   9  -1   2  324.47    8.80
   9  -1   2  323.57    7.80
  -9   1  -2  330.47    7.80
   9   1   2  328.27    8.80
   9   1   2  323.77    7.80
  -9   1  -2  335.07    8.20
  -9   1  -2  320.87    7.80
  -9   1  -2  332.57    8.80
  10  -1   2   64.09    2.20
 -10  -1  -2   62.69    2.20
 -10  -1  -2   64.69    2.50
  10  -1   2   60.99    2.60
 -10   1  -2   64.09    2.10
  10   1   2   64.49    2.20
  10   1   2   64.59    2.50
 -10   1  -2   60.89    2.20
  10   1   2   63.39    2.90
 -10   1  -2   66.29    2.30
 -11  -1  -2    2.30    0.90
  11  -1   2    3.00    1.10
  11  -1   2    3.50    1.00
 -11  -1  -2    2.10    0.50
  11   1   2    4.00    0.80
 -11   1  -2    3.00    0.60
  11   1   2    3.90    0.80
 -11   1  -2    3.00    0.90
  11   1   2    3.80    1.10
 -11   1  -2    3.60    0.80
 -12  -2   2   27.50    1.90
 -12  -2   2   27.50    1.50
 -12   2   2   27.40    1.70
 -12   2   2   28.20    1.50
 -11  -2   2  100.29    3.40
 -11  -2   2  104.99    3.10
 -11  -2   2   99.69    3.10
 -11   2   2   97.99    3.00
  11   2  -2  100.19    3.60
 -11   2   2  106.09    3.10
 -11   2   2  105.69    3.50
 -11   2   2   99.99    3.60
 -10  -2   2  106.59    3.30
 -10  -2   2  100.09    3.30
  10  -2  -2   99.49    3.30
 -10  -2   2  102.49    3.00
 -10  -2   2  100.49    3.00
 -10   2   2  102.19    2.90
  10   2  -2   98.69    3.40
  10   2  -2  106.89    3.00
 -10   2   2   96.39    2.90
 -10   2   2   98.89    3.50
 -10   2   2  102.29    3.30
  -9  -2   2    0.10    0.50
  -9  -2   2    1.30    0.50
  -9  -2   2    0.60    0.30
   9  -2  -2    2.00    0.60
   9  -2  -2    1.20    0.70
  -9   2   2    1.80    0.50
   9   2  -2    1.30    0.50
   9   2  -2    1.60    0.60
   9   2  -2    0.10    0.60
  -9   2   2    2.30    0.40
  -9   2   2    0.80    0.40
  -9   2   2    0.90    0.50
  -8  -2   2  252.67    6.80
  -8  -2   2  257.47    7.10
  -8  -2   2  250.77    6.00
   8  -2  -2  252.47    6.70
  -8  -2   2  259.07    6.00
  -8   2   2  227.28    7.20
   8   2  -2  252.27    6.80
  -8   2   2  253.37    6.00
   8   2  -2  260.47    6.00
  -8   2   2  242.58    6.00
  -7  -2   2 1228.18   32.60
  -7  -2   2 1224.58   27.00
  -7  -2   2 1179.48   30.30
   7  -2  -2 1254.87   30.30
  -7  -2   2 1250.67   27.20
  -7   2   2 1223.58   30.30
  -7   2   2 1249.57   32.80
  -7   2   2 1195.98   30.30
  -7   2   2 1223.78   27.20
   7   2  -2 1212.48   30.40
  -7   2   2 1229.88   27.00
   7   2  -2 1241.08   27.20
   6  -2  -2 1568.14   39.10
  -6  -2   2 1605.84   42.40
  -6  -2   2 1571.64   35.30
  -6  -2   2 1550.44   39.40
   6   2  -2 1613.24   35.00
  -6   2   2 1584.34   35.00
   6   2  -2 1529.55   39.30
  -6   2   2 1614.44   43.10
  -6   2   2 1611.94   38.90
  -6   2   2 1582.74   35.10
  -5  -2   2  140.49    3.40
  -5  -2   2  145.59    4.00
   5  -2  -2  136.89    3.70
  -5  -2   2  136.29    3.80
  -5  -2   2  141.99    3.40
  -5  -2   2  155.98    4.00
   5   2  -2  132.69    3.80
   5   2  -2  140.69    3.60
   5   2  -2  143.69    3.40
  -5   2   2  135.19    3.70
  -5   2   2  140.79    4.10
   5   2  -2  131.99    3.80
  -5   2   2  135.99    3.30
  -5   2   2  135.29    3.80
  -5   2   2  140.69    3.40
  -4  -2   2  290.57    6.60
  -4  -2   2  296.97    6.50
  -4  -2   2  289.77    7.40
  -4  -2   2  293.57    7.90
  -4  -2   2  281.27    7.40
   4  -2  -2  289.27    7.30
   4   2  -2  290.07    7.40
  -4   2   2  296.07    6.60
   4   2  -2  295.07    6.60
   4   2  -2  273.27    7.40
  -4   2   2  284.47    7.30
   4   2  -2  291.77    7.10
  -4   2   2  287.37    6.50
  -4   2   2  298.47    8.00
   3  -2  -2 1408.06   34.50
  -3  -2   2 1413.06   35.50
  -3  -2   2 1396.46   30.90
   3  -2  -2 1343.37   34.40
  -3  -2   2 1399.56   34.90
  -3  -2   2 1442.86   37.60
   3   2  -2 1438.46   31.30
   3   2  -2 1427.56   34.10
  -3   2   2 1352.16   34.70
   3   2  -2 1352.76   35.10
  -3   2   2 1391.36   34.90
  -3   2   2 1427.06   31.00
  -3   2   2 1458.55   37.90
  -3   2   2 1410.56   31.10
   3   2  -2 1340.57   34.90
  -2  -2   2  565.24   14.80
  -2  -2   2  542.65   13.60
   2  -2  -2  549.95   13.50
   2  -2  -2  553.74   13.50
  -2  -2   2  528.65   12.20
  -2   2   2  533.45   13.70
  -2   2   2  544.55   13.20
   2   2  -2  541.15   13.60
  -2   2   2  563.94   12.10
   2   2  -2  547.95   13.60
  -2   2   2  558.24   14.00
  -2   2   2  532.95   13.60
  -2   2   2  567.54   12.10
  -2   2   2  580.54   14.80
   2   2  -2  550.54   12.20
   2   2  -2  572.34   13.30
  -1  -2   2   28.00    0.90
  -1  -2   2   29.40    0.90
  -1  -2   2   29.10    1.00
   1   2  -2   27.80    0.80
  -1   2   2   30.50    0.90
   1   2  -2   29.80    0.80
   1   2  -2   29.80    0.90
  -1   2   2   31.20    0.80
  -1   2   2   28.30    1.00
   1   2  -2   28.00    0.90
   0  -2   2  317.67    8.00
   0  -2   2  321.27    8.20
   0   2   2  320.97    7.90
   0   2  -2  331.27    8.00
   0   2   2  335.57    7.10
   0   2   2  320.57    8.60
   0   2   2  316.77    7.90
   0   2  -2  324.07    7.20
   0   2  -2  320.47    7.10
   0   2  -2  304.07    8.00
   0   2  -2  333.17    7.80
   1  -2   2  911.01   21.60
   1  -2   2  839.52   21.20
  -1  -2  -2  848.52   20.90
  -1  -2  -2  826.92   20.90
   1  -2   2  838.02   21.20
   1   2   2  871.01   18.80
  -1   2  -2  863.81   20.60
   1   2   2  876.91   19.00
   1   2   2  819.12   21.00
  -1   2  -2  846.92   21.10
  -1   2  -2  812.12   21.20
  -1   2  -2  864.91   18.50
   1   2   2  823.92   21.20
  -1   2  -2  848.42   18.90
  -2  -2  -2  936.21   24.00
  -2  -2  -2  949.11   24.20
   2  -2   2  926.91   24.30
   2  -2   2 1086.59   21.50
   2  -2   2  949.90   24.30
   2   2   2  931.01   24.30
  -2   2  -2  985.30   21.80
  -2   2  -2  916.51   24.30
   2   2   2  975.90   24.50
  -2   2  -2 1030.80   23.30
   2   2   2  986.60   21.70
  -2   2  -2 1006.60   21.20
  -2   2  -2  985.30   24.00
   3  -2   2  373.86    9.50
   3  -2   2  374.46    8.50
   3  -2   2  363.96    9.60
  -3  -2  -2  374.26    9.50
   3   2   2  379.96    9.60
   3   2   2  393.16    8.50
  -3   2  -2  385.56    8.50
   3   2   2  369.96    9.60
  -3   2  -2  383.76    9.60
   3   2   2  387.86    9.80
  -3   2  -2  388.26    8.60
  -3   2  -2  401.66    9.30
   4  -2   2   79.79    2.10
  -4  -2  -2   81.79    2.10
   4  -2   2   77.79    2.30
  -4  -2  -2   80.69    2.30
   4   2   2   82.99    2.10
  -4   2  -2   79.09    2.30
   4   2   2   80.79    2.30
   4   2   2   81.99    2.40
  -4   2  -2   83.99    2.20
   4   2   2   87.29    2.40
  -4   2  -2   77.19    2.30
   5  -2   2  378.56    9.90
   5  -2   2  399.56    8.80
  -5  -2  -2  387.36    9.80
  -5  -2  -2  387.06    8.80
   5   2   2  396.36   10.20
   5   2   2  375.86    9.90
  -5   2  -2  385.86    8.80
   5   2   2  395.76    8.80
  -5   2  -2  401.36    8.80
  -5   2  -2  361.76    9.90
   5   2   2  384.16    9.90
  -5   2  -2  405.96    9.50
  -5   2  -2  380.76    9.90
   6  -2   2  941.01   20.00
  -6  -2  -2  912.81   19.90
  -6  -2  -2  913.31   22.30
   6  -2   2  872.31   22.40
   6   2   2  899.51   20.00
   6   2   2  886.11   22.40
  -6   2  -2  933.51   21.60
  -6   2  -2  884.41   22.40
  -6   2  -2  889.81   19.90
  -6   2  -2  942.41   20.10
   6   2   2  865.31   22.40
   6   2   2  845.82   23.10
   7  -2   2  261.37    7.00
   7  -2   2  265.37    6.20
  -7  -2  -2  259.97    6.20
  -7  -2  -2  262.67    6.90
  -7  -2  -2  260.37    6.20
  -7   2  -2  267.47    6.50
  -7   2  -2  257.77    6.20
   7   2   2  245.48    7.30
  -7   2  -2  255.07    7.00
   7   2   2  255.27    7.00
   7   2   2  264.87    6.20
  -7   2  -2  268.17    6.20
  -8  -2  -2  151.48    4.40
  -8  -2  -2  150.68    3.90
   8  -2   2  158.48    3.90
  -8  -2  -2  148.89    4.00
   8  -2   2  154.48    4.50
  -8   2  -2  148.49    4.00
   8   2   2  150.18    3.90
  -8   2  -2  155.38    4.50
  -8   2  -2  156.68    4.00
   8   2   2  151.78    4.70
  -8   2  -2  156.68    4.00
   8   2   2  149.49    4.50
  -9  -2  -2   12.30    0.90
   9  -2   2   11.20    1.20
   9  -2   2   13.10    1.20
  -9  -2  -2   12.50    1.20
  -9   2  -2   11.60    0.90
  -9   2  -2   13.10    1.00
   9   2   2   11.90    1.10
   9   2   2   13.00    1.00
  -9   2  -2   11.80    0.90
   9   2   2   13.20    1.20
 -10  -2  -2   80.89    2.70
 -10  -2  -2   83.19    3.10
  10  -2   2   83.79    3.10
  10   2   2   88.69    3.20
 -10   2  -2   80.59    2.70
  10   2   2   90.39    3.10
  10   2   2   85.29    2.70
 -10   2  -2   83.19    2.70
 -10   2  -2   86.39    3.00
 -11  -2  -2   28.60    1.50
  11  -2   2   24.90    2.20
  11   2   2   28.80    1.80
  11   2   2   25.10    1.60
 -11   2  -2   28.50    1.80
 -11   2  -2   28.20    1.40
  11   2   2   26.30    1.90
 -11   2  -2   28.70    1.70
 -11  -3   2    6.00    0.80
 -11  -3   2    6.60    0.90
 -11  -3   2    5.10    0.80
 -11   3   2    7.30    1.20
 -11   3   2    7.50    1.00
 -11   3   2    7.00    1.10
  11   3  -2    6.10    1.00
 -11   3   2    6.40    0.80
  11   3  -2    6.90    0.90
 -10  -3   2   22.90    1.40
 -10  -3   2   21.80    1.30
 -10  -3   2   22.30    1.20
 -10  -3   2   21.90    1.40
 -10   3   2   21.90    1.30
  10   3  -2   22.50    1.60
 -10   3   2   23.00    1.20
 -10   3   2   20.60    1.40
 -10   3   2   21.40    1.10
  10   3  -2   22.00    1.30
  -9  -3   2   85.79    2.60
   9  -3  -2   86.39    3.70
  -9  -3   2   84.49    2.70
  -9  -3   2   81.69    2.80
  -9  -3   2   82.19    2.50
   9  -3  -2   82.39    2.80
   9   3  -2   84.09    2.90
   9   3  -2   82.49    2.50
  -9   3   2   79.79    2.50
  -9   3   2   81.79    2.50
  -9   3   2   88.39    2.80
  -9   3   2   82.29    3.00
  -8  -3   2  165.28    4.10
   8  -3  -2  161.48    4.60
  -8  -3   2  168.58    4.80
  -8  -3   2  160.68    4.60
  -8  -3   2  156.78    4.10
  -8   3   2  160.08    4.10
  -8   3   2  155.88    4.70
  -8   3   2  153.98    4.10
   8   3  -2  170.58    4.10
  -8   3   2  163.68    5.00
  -8   3   2  166.78    4.60
   8   3  -2  163.18    4.70
   7  -3  -2   32.20    1.30
  -7  -3   2   34.90    1.30
  -7  -3   2   32.30    1.40
  -7  -3   2   34.40    1.20
  -7  -3   2   35.80    1.30
   7   3  -2   33.30    1.50
   7   3  -2   33.00    1.20
  -7   3   2   32.70    1.50
  -7   3   2   32.80    1.20
  -7   3   2   32.70    1.40
  -6  -3   2   11.00    0.70
  -6  -3   2   11.80    0.70
  -6  -3   2   11.90    0.70
   6  -3  -2   12.80    0.70
  -6  -3   2   11.10    0.80
  -6   3   2   13.00    0.90
  -6   3   2   12.30    0.70
  -6   3   2   11.10    0.60
   6   3  -2   11.70    0.70
  -6   3   2   14.10    0.60
  -6   3   2   11.80    0.80
   6   3  -2   12.60    0.80
   5  -3  -2   94.09    2.70
  -5  -3   2   96.69    2.50
  -5  -3   2   92.79    2.80
  -5  -3   2   97.79    2.50
  -5   3   2   93.69    2.70
  -5   3   2   99.69    2.50
   5   3  -2   97.89    2.70
   5   3  -2   92.59    2.80
   5   3  -2   91.39    2.80
  -5   3   2   97.79    2.70
  -5   3   2   96.49    2.50
   5   3  -2   95.69    2.50
  -5   3   2  101.19    2.40
  -5   3   2   97.09    3.00
  -4  -3   2  220.18    5.20
  -4  -3   2  228.58    5.90
  -4  -3   2  233.78    6.30
   4  -3  -2  224.78    5.70
  -4   3   2  230.38    5.50
   4   3  -2  227.18    5.70
  -4   3   2  228.38    5.20
   4   3  -2  229.98    5.20
   4   3  -2  215.08    5.90
   4   3  -2  217.38    5.90
  -4   3   2  226.18    5.80
  -4   3   2  226.28    5.20
  -3  -3   2  231.18    5.60
   3  -3  -2  247.38    6.10
  -3  -3   2  253.97    6.70
  -3  -3   2  240.98    6.20
  -3  -3   2  233.18    6.20
  -3   3   2  252.57    6.00
  -3   3   2  236.88    6.10
   3   3  -2  247.38    6.10
   3   3  -2  241.38    6.20
  -3   3   2  252.27    6.10
  -3   3   2  246.18    5.50
  -3   3   2  246.28    5.60
   3   3  -2  240.48    6.30
  -2  -3   2    1.30    0.30
  -2  -3   2    1.70    0.30
  -2  -3   2    2.20    0.30
  -2   3   2    2.20    0.20
   2   3  -2    1.90    0.30
   2   3  -2    2.00    0.30
  -2   3   2    2.00    0.20
   2   3  -2    2.60    0.30
  -2   3   2    2.20    0.30
  -2   3   2    2.70    0.20
   2   3  -2    1.70    0.30
  -2   3   2    2.40    0.30
   2   3  -2    1.60    0.30
  -2   3   2    1.30    0.30
  -1  -3   2   20.60    0.70
  -1  -3   2   20.60    0.70
  -1   3   2   22.00    0.70
  -1   3   2   21.70    0.80
  -1   3   2   23.00    0.60
   1   3  -2   19.90    0.70
  -1   3   2   21.80    0.70
   1   3  -2   22.10    0.80
  -1   3   2   22.30    0.80
  -1   3   2   20.90    0.60
   1   3  -2   22.10    0.80
   1   3  -2   21.60    0.60
   0  -3   2    8.30    0.40
   0  -3   2    8.60    0.40
   0  -3   2    8.30    0.60
   0  -3   2    8.00    0.40
   0   3  -2    8.80    0.40
   0   3   2    8.20    0.40
   0   3   2    9.90    0.40
   0   3  -2    8.00    0.50
   0   3  -2    8.00    0.40
   0   3   2    7.70    0.50
   0   3   2    8.50    0.30
   0   3   2    8.30    0.30
   0   3  -2    8.30    0.50
   0   3   2    7.80    0.30
   1  -3   2   59.39    1.60
  -1  -3  -2   49.90    1.40
   1  -3   2   53.19    1.60
  -1  -3  -2   53.49    1.40
   1  -3   2   49.99    1.50
   1  -3   2   58.19    1.80
  -1   3  -2   54.09    1.60
   1   3   2   51.09    1.50
  -1   3  -2   53.49    1.60
  -1   3  -2   55.89    1.40
  -1   3  -2   56.09    1.60
   1   3   2   52.49    1.50
  -1   3  -2   55.49    1.40
   1   3   2   54.69    1.40
   1   3   2   56.19    1.30
   2  -3   2   -0.30    0.30
   2  -3   2    0.90    0.30
  -2  -3  -2    0.80    0.20
  -2   3  -2    0.20    0.20
   2   3   2    0.30    0.20
  -2   3  -2    0.10    0.20
  -2   3  -2    0.10    0.20
  -2   3  -2    0.90    0.20
  -2   3  -2    0.10    0.20
   2   3   2    0.10    0.20
   2   3   2   -0.20    0.20
  -3  -3  -2  347.67    8.60
   3  -3   2  334.17    8.70
  -3  -3  -2  335.87    9.10
  -3   3  -2  353.76    7.70
  -3   3  -2  333.77    8.70
  -3   3  -2  346.77    7.80
  -3   3  -2  360.86    8.50
  -3   3  -2  342.57    8.70
   3   3   2  326.67    8.70
   3   3   2  347.67    8.80
   3   3   2  342.37    8.70
   3   3   2  349.47    7.70
   4  -3   2   89.09    2.50
   4  -3   2   83.39    2.10
  -4  -3  -2   82.39    2.40
   4   3   2   85.19    2.40
  -4   3  -2   82.19    2.20
  -4   3  -2   79.49    2.40
   4   3   2   78.29    2.50
   4   3   2   84.99    2.40
  -4   3  -2   82.39    2.50
  -4   3  -2   84.99    2.30
   4   3   2   84.89    2.10
  -4   3  -2   84.09    2.20
  -5  -3  -2  154.08    3.80
   5  -3   2  154.18    3.70
  -5  -3  -2  152.88    4.10
   5  -3   2  152.48    4.20
  -5   3  -2  150.68    4.20
  -5   3  -2  158.38    4.00
   5   3   2  155.08    4.20
  -5   3  -2  153.38    3.70
  -5   3  -2  153.18    4.20
   5   3   2  156.58    4.20
   5   3   2  146.39    4.20
   5   3   2  151.88    3.70
  -5   3  -2  145.29    3.70
   6  -3   2   79.69    2.20
  -6  -3  -2   83.49    2.50
   6  -3   2   80.29    2.60
  -6  -3  -2   80.89    2.30
  -6   3  -2   84.19    2.30
  -6   3  -2   83.99    2.60
   6   3   2   78.19    2.60
  -6   3  -2   82.69    2.30
   6   3   2   83.49    2.50
   6   3   2   79.79    2.20
  -6   3  -2   88.49    2.30
   6   3   2   82.79    2.60
  -7  -3  -2   11.80    0.90
   7  -3   2   12.50    1.00
   7  -3   2   10.40    0.90
  -7   3  -2   13.00    0.90
  -7   3  -2   11.30    0.70
  -7   3  -2   10.40    0.70
   7   3   2   13.10    0.80
   7   3   2   14.30    0.80
  -7   3  -2   12.10    0.80
  -8  -3  -2   11.20    0.80
  -8  -3  -2    8.30    1.00
   8  -3   2   10.90    1.10
  -8   3  -2    8.70    0.80
   8   3   2   10.00    0.80
  -8   3  -2   11.10    0.80
   8   3   2   10.20    1.00
  -8   3  -2   10.30    0.80
   8   3   2   11.90    0.80
  -9  -3  -2   40.40    1.60
  -9  -3  -2   39.00    1.90
   9  -3   2   44.20    2.00
  -9   3  -2   41.30    1.50
   9   3   2   38.40    1.80
   9   3   2   39.80    1.80
  -9   3  -2   38.50    1.60
   9   3   2   40.00    1.60
  -9   3  -2   40.30    1.60
  -9   3  -2   42.00    1.80
 -10  -3  -2   14.70    1.00
  10  -3   2   10.90    1.80
 -10   3  -2   13.70    1.30
  10   3   2   14.00    1.20
 -10   3  -2   15.40    1.20
 -10   3  -2   13.30    1.00
  10   3   2   15.50    1.40
  10   3   2   10.00    1.40
 -11  -4   2   14.10    1.10
 -11   4   2   14.60    1.20
  11   4  -2   13.00    1.40
 -11   4   2   12.20    1.20
 -11   4   2   12.80    1.10
 -11   4   2   12.30    1.40
  11   4  -2   16.40    1.60
 -10  -4   2   24.60    1.60
 -10  -4   2   26.10    1.30
 -10  -4   2   26.00    1.30
 -10   4   2   25.10    1.30
 -10   4   2   25.00    1.30
 -10   4   2   25.60    1.40
  10   4  -2   23.50    1.60
  10   4  -2   24.90    1.30
 -10   4   2   24.50    1.60
  -9  -4   2   79.19    2.80
  -9  -4   2   78.79    2.50
  -9  -4   2   80.79    2.70
  -9   4   2   79.99    3.00
  -9   4   2   80.49    2.40
  -9   4   2   82.39    2.70
  -9   4   2   80.89    2.50
  -8  -4   2   40.10    1.70
  -8  -4   2   39.50    1.60
   8  -4  -2   48.70    2.50
   8  -4  -2   40.80    1.70
  -8  -4   2   38.80    1.60
  -8  -4   2   39.20    1.50
  -8   4   2   39.80    1.80
  -8   4   2   41.40    1.50
   8   4  -2   39.70    1.80
  -8   4   2   39.10    1.40
  -8   4   2   39.30    1.60
  -7  -4   2   87.59    2.80
  -7  -4   2   85.99    2.80
  -7  -4   2   86.19    2.50
   7  -4  -2   89.19    2.70
  -7  -4   2   86.19    2.50
  -7   4   2   89.39    2.40
  -7   4   2   89.39    2.70
  -7   4   2   87.79    3.10
  -7   4   2   86.89    2.80
  -7   4   2   86.49    2.50
   7   4  -2  100.29    2.90
   7   4  -2   87.59    2.50
  -6  -4   2    5.00    0.50
  -6  -4   2    4.30    0.50
   6  -4  -2    4.90    0.60
  -6  -4   2    4.20    0.60
  -6   4   2    4.60    0.50
  -6   4   2    4.50    0.50
   6   4  -2    3.70    0.70
   6   4  -2    4.10    0.50
  -6   4   2    4.90    0.70
   6   4  -2    5.00    0.60
  -5  -4   2    2.20    0.40
  -5  -4   2    1.30    0.30
  -5  -4   2    1.00    0.40
  -5   4   2    2.00    0.30
   5   4  -2    0.80    0.30
   5   4  -2    2.30    0.50
  -5   4   2    1.50    0.20
   5   4  -2    1.40    0.30
  -5   4   2    1.10    0.30
   5   4  -2    0.70    0.30
  -4  -4   2    3.30    0.50
  -4  -4   2    4.10    0.50
  -4  -4   2    2.70    0.40
   4  -4  -2    4.20    0.40
  -4   4   2    3.50    0.30
   4   4  -2    2.40    0.50
   4   4  -2    3.70    0.60
  -4   4   2    3.30    0.50
  -4   4   2    3.80    0.40
  -4   4   2    3.60    0.40
  -4   4   2    3.20    0.40
  -4   4   2    4.70    0.40
   4   4  -2    3.10    0.50
   3  -4  -2    1.60    0.30
  -3  -4   2    0.80    0.30
  -3   4   2    0.90    0.20
   3   4  -2    1.10    0.20
  -3   4   2    0.50    0.20
   3   4  -2    1.20    0.30
   3   4  -2    1.60    0.30
  -3   4   2    0.50    0.20
  -3   4   2    1.00    0.20
  -2  -4   2    0.30    0.30
   2   4  -2    0.50    0.20
   2   4  -2   -0.30    0.20
   2   4  -2    0.10    0.20
  -2   4   2   -0.20    0.20
  -2   4   2    0.00    0.10
  -2   4   2    0.20    0.20
  -1  -4   2  284.77    7.20
   1   4  -2  287.27    6.50
   1   4  -2  289.17    7.20
   1   4  -2  289.27    6.40
  -1   4   2  287.57    6.30
  -1   4   2  291.97    7.10
  -1   4   2  287.77    6.40
  -1   4   2  268.77    6.30
  -1   4   2  284.07    7.10
   1   4  -2  280.87    7.20
   1   4  -2  279.77    7.20
  -1   4   2  286.17    7.10
   0  -4   2    7.50    0.50
   0  -4   2    8.00    0.40
   0   4  -2    6.90    0.50
   0   4  -2    8.60    0.50
   0   4   2    9.30    0.60
   0   4   2    7.40    0.40
   0   4   2    7.40    0.40
   0   4   2    8.60    0.30
   0   4   2    8.60    0.50
   0   4  -2    9.00    0.40
   0   4  -2    8.00    0.40
   1  -4   2  107.19    3.10
  -1  -4  -2  102.79    3.00
   1  -4   2  103.59    2.80
  -1  -4  -2  104.09    2.60
   1  -4   2  105.19    2.80
   1   4   2  103.09    2.50
  -1   4  -2  101.79    2.80
   1   4   2  103.09    2.40
  -1   4  -2   98.39    2.80
   1   4   2  101.59    2.90
  -1   4  -2  103.39    2.80
   1   4   2  101.59    2.80
   1   4   2  101.79    2.70
  -1   4  -2  101.39    2.50
  -1   4  -2  103.49    2.50
   2  -4   2    5.00    0.50
   2  -4   2    3.80    0.40
   2  -4   2    3.70    0.50
  -2  -4  -2    3.30    0.30
  -2   4  -2    3.40    0.40
  -2   4  -2    3.60    0.30
   2   4   2    3.60    0.40
   2   4   2    3.60    0.40
  -2   4  -2    3.40    0.40
  -2   4  -2    3.80    0.40
  -3  -4  -2   18.70    0.70
  -3  -4  -2   20.10    0.80
   3  -4   2   17.30    0.80
  -3   4  -2   16.80    0.80
   3   4   2   18.00    0.80
  -3   4  -2   18.10    0.70
  -3   4  -2   18.00    0.80
   3   4   2   17.20    0.60
   3   4   2   17.50    0.60
  -3   4  -2   19.50    0.70
  -3   4  -2   17.30    0.80
  -4  -4  -2   54.89    1.70
   4  -4   2   52.79    1.70
  -4  -4  -2   55.39    1.60
  -4   4  -2   53.79    1.60
  -4   4  -2   53.29    1.80
  -4   4  -2   51.69    1.50
  -4   4  -2   54.19    1.70
   4   4   2   56.49    1.50
   4   4   2   54.99    1.80
   4   4   2   54.99    1.80
  -4   4  -2   52.49    1.70
   4   4   2   53.29    1.60
   5  -4   2   28.50    1.20
  -5  -4  -2   28.90    1.20
  -5   4  -2   28.50    1.20
   5   4   2   31.20    1.30
  -5   4  -2   28.70    1.30
   5   4   2   28.70    1.20
   5   4   2   28.70    1.00
  -5   4  -2   29.50    1.10
  -5   4  -2   28.40    1.10
  -5   4  -2   30.00    1.10
   5   4   2   28.80    1.00
   6  -4   2   23.10    1.20
  -6  -4  -2   23.40    1.10
  -6  -4  -2   22.40    1.00
  -6   4  -2   25.30    1.00
   6   4   2   23.10    1.00
  -6   4  -2   24.90    1.00
   6   4   2   26.30    1.00
  -6   4  -2   24.00    1.00
  -6   4  -2   23.70    1.20
   6   4   2   21.90    1.20
   6   4   2   21.90    1.30
  -7  -4  -2   50.59    1.90
   7  -4   2   52.49    2.00
  -7  -4  -2   50.19    1.80
  -7   4  -2   52.59    1.80
   7   4   2   53.79    2.00
  -7   4  -2   51.19    1.70
   7   4   2   53.69    1.70
  -7   4  -2   54.69    2.00
  -7   4  -2   52.89    1.70
  -8  -4  -2   19.00    1.10
   8  -4   2   19.30    1.40
  -8  -4  -2   19.00    1.30
   8   4   2   19.20    1.20
  -8   4  -2   19.50    1.20
   8   4   2   18.30    1.10
  -8   4  -2   18.10    1.00
   8   4   2   16.80    1.00
  -8   4  -2   20.10    1.10
  -8   4  -2   20.80    1.10
  -9  -4  -2   12.60    1.00
   9   4   2   11.20    1.10
   9   4   2   11.30    0.90
  -9   4  -2   13.20    1.10
  -9   4  -2   11.90    1.10
  -9   4  -2   13.70    1.10
  -9   4  -2   12.10    0.90
   9   4   2   12.00    1.20
 -10  -4  -2   24.10    1.30
  10  -4   2   17.90    2.10
 -10   4  -2   26.80    1.60
  10   4   2   18.80    1.40
  10   4   2   24.20    1.40
 -10   4  -2   24.70    1.50
 -10   4  -2   24.00    1.30
  10   4   2   24.40    1.60
 -10  -5   2   19.00    1.20
 -10  -5   2   18.20    1.20
  10   5  -2   23.00    1.60
 -10   5   2   17.40    1.20
  10   5  -2   18.80    1.20
  10   5  -2   17.20    2.20
 -10   5   2   19.50    1.50
 -10   5   2   18.80    1.20
 -10   5   2   18.30    1.30
  -9  -5   2  153.38    4.10
  -9  -5   2  151.78    4.60
  -9  -5   2  152.38    4.60
   9   5  -2  150.28    4.10
  -9   5   2  150.58    4.10
  -9   5   2  147.59    5.00
  -9   5   2  155.58    4.50
  -9   5   2  155.18    4.10
   9   5  -2  155.98    4.70
  -8  -5   2   57.09    2.00
  -8  -5   2   57.09    1.90
  -8  -5   2   55.09    2.10
  -8   5   2   55.79    1.90
   8   5  -2   55.99    2.20
  -8   5   2   55.69    1.80
  -8   5   2   55.79    2.00
   8   5  -2   55.69    1.90
  -8   5   2   56.59    2.40
   7  -5  -2  179.88    5.60
  -7  -5   2  153.08    4.50
   7  -5  -2  147.79    4.30
  -7  -5   2  153.88    4.00
  -7  -5   2  155.38    4.60
  -7   5   2  161.38    4.00
  -7   5   2  156.58    4.40
  -7   5   2  154.38    5.00
  -7   5   2  157.48    4.00
  -7   5   2  153.48    4.50
   7   5  -2  155.88    4.00
  -7   5   2  151.78    4.00
  -6  -5   2   15.60    1.00
   6  -5  -2   13.30    0.90
  -6  -5   2   13.00    0.80
  -6  -5   2   14.90    1.00
  -6   5   2   13.80    0.80
  -6   5   2   12.80    0.70
   6   5  -2   11.80    0.90
   6   5  -2   12.70    1.00
  -6   5   2   12.80    0.80
  -6   5   2   11.60    0.90
  -6   5   2   12.40    0.80
   6   5  -2   13.70    0.80
  -6   5   2   12.20    1.00
  -5  -5   2  108.19    3.20
   5  -5  -2   99.79    2.90
  -5  -5   2  103.99    3.00
  -5   5   2  104.79    3.40
   5   5  -2   97.29    3.10
   5   5  -2  108.99    3.20
   5   5  -2  103.59    3.10
  -5   5   2  103.89    2.60
  -5   5   2  112.39    2.90
  -5   5   2  101.59    3.00
  -5   5   2  100.59    2.70
   5   5  -2  101.39    2.70
  -4  -5   2  136.59    3.80
   4  -5  -2  129.69    3.60
  -4  -5   2  140.29    4.00
   4   5  -2  130.49    3.80
  -4   5   2  138.99    3.30
  -4   5   2  135.39    4.20
  -4   5   2  135.49    3.40
   4   5  -2  135.79    3.80
  -4   5   2  139.49    3.70
   4   5  -2  137.89    3.40
  -4   5   2  146.49    3.70
   4   5  -2  134.49    3.80
  -4   5   2  131.39    3.70
  -3  -5   2   20.30    0.90
  -3  -5   2   17.30    0.80
   3   5  -2   20.20    0.90
  -3   5   2   16.50    0.70
   3   5  -2   15.90    0.70
   3   5  -2   16.30    0.80
  -3   5   2   18.40    0.80
  -3   5   2   17.50    0.80
   3   5  -2   16.10    0.90
  -3   5   2   17.20    0.60
  -3   5   2   18.20    0.80
   3   5  -2   16.10    0.70
  -3   5   2   17.40    1.00
  -2  -5   2  225.78    5.90
   2   5  -2  225.58    5.90
   2   5  -2  233.98    5.30
  -2   5   2  223.88    5.30
  -2   5   2  222.38    5.10
   2   5  -2  223.98    5.90
  -2   5   2  229.28    5.80
  -2   5   2  222.38    5.80
   2   5  -2  229.08    5.30
   2   5  -2  222.78    5.90
  -2   5   2  227.48    5.80
  -1  -5   2  343.47    8.70
   1   5  -2  352.76    7.80
   1   5  -2  339.57    8.70
  -1   5   2  343.37    8.60
  -1   5   2  356.66    8.60
   1   5  -2  353.56    7.70
   1   5  -2  338.57    8.70
  -1   5   2  335.17    7.80
   1   5  -2  310.37    8.60
  -1   5   2  352.96    8.60
   0  -5   2 1611.34   38.00
   0  -5   2 1293.27   37.10
   0   5   2 1475.15   37.20
   0   5  -2 1520.25   33.70
   0   5  -2 1592.04   36.80
   0   5  -2 1551.44   36.20
   0   5  -2 1539.25   33.00
   0   5   2 1535.45   36.90
   0   5   2 1362.46   33.00
   0   5  -2 1473.75   37.70
   0   5   2 1551.24   36.40
  -1  -5  -2  575.14   14.80
   1  -5   2  558.44   14.00
  -1  -5  -2  549.95   13.50
   1  -5   2  573.14   15.00
  -1   5  -2  550.74   13.70
  -1   5  -2  546.55   12.20
   1   5   2  537.55   13.50
  -1   5  -2  546.85   13.50
   1   5   2  532.95   13.60
  -1   5  -2  540.55   12.30
  -1   5  -2  536.15   13.70
   1   5   2  545.05   12.20
   1   5   2  543.85   13.60
   1   5   2  542.65   12.20
   2  -5   2   87.89    2.70
  -2  -5  -2   95.69    2.50
   2  -5   2   94.89    3.00
   2  -5   2  104.09    2.90
  -2   5  -2   95.89    2.70
   2   5   2   96.79    2.70
  -2   5  -2   94.19    2.70
  -2   5  -2   97.99    2.40
   2   5   2   92.89    2.70
  -2   5  -2   92.39    2.40
   2   5   2   98.49    2.40
  -2   5  -2   94.89    2.80
   2   5   2   95.19    2.50
  -3  -5  -2   53.79    1.60
   3  -5   2   54.29    2.00
  -3  -5  -2   49.70    1.80
   3  -5   2   54.49    1.70
  -3   5  -2   54.29    1.60
   3   5   2   52.89    1.60
  -3   5  -2   52.39    1.70
   3   5   2   54.19    1.80
  -3   5  -2   55.89    1.70
  -3   5  -2   54.29    1.60
   3   5   2   55.39    1.50
  -3   5  -2   54.89    1.80
   4  -5   2    1.00    0.50
   4  -5   2    2.30    0.40
  -4  -5  -2    2.60    0.40
  -4   5  -2    2.40    0.40
   4   5   2    1.60    0.40
  -4   5  -2    2.20    0.50
  -4   5  -2    1.80    0.30
   4   5   2    2.70    0.40
  -4   5  -2    2.10    0.40
  -4   5  -2    3.10    0.40
   5  -5   2  189.08    5.10
  -5  -5  -2  194.18    5.20
  -5  -5  -2  192.68    5.00
   5   5   2  190.08    5.20
  -5   5  -2  184.98    4.60
   5   5   2  186.38    4.60
  -5   5  -2  176.18    5.20
  -5   5  -2  184.88    4.60
   5   5   2  189.58    4.90
   6  -5   2   20.80    1.20
  -6  -5  -2   20.00    1.10
  -6   5  -2   20.40    1.00
   6   5   2   19.30    1.40
   6   5   2   20.00    1.20
   6   5   2   20.10    0.90
  -6   5  -2   21.10    1.00
   6   5   2   18.20    0.90
  -6   5  -2   20.20    1.10
  -6   5  -2   21.70    1.00
  -7  -5  -2  131.39    3.90
   7  -5   2  134.09    4.00
  -7  -5  -2  134.19    3.60
   7   5   2  128.89    3.70
   7   5   2  120.89    4.00
  -7   5  -2  135.09    3.60
  -7   5  -2  134.89    3.50
  -7   5  -2  135.89    4.00
  -7   5  -2  138.99    3.70
   7   5   2  131.99    3.50
  -8  -5  -2   68.69    2.30
  -8   5  -2   70.39    2.20
   8   5   2   65.39    2.20
  -8   5  -2   69.09    2.20
  -8   5  -2   66.59    2.20
   8   5   2   68.09    2.50
  -8   5  -2   71.99    2.50
   8   5   2   63.89    2.20
  -9  -5  -2   89.79    2.90
   9   5   2   86.89    2.90
  -9   5  -2   91.79    2.80
  -9   5  -2   93.09    3.20
  -9   5  -2   90.49    2.80
   9   5   2   89.29    2.80
   9   5   2   93.89    3.30
 -10  -5  -2   10.00    1.00
 -10   5  -2    9.20    1.00
 -10   5  -2   12.20    1.30
 -10  -6   2  197.98    5.30
 -10   6   2  196.08    5.20
  10   6  -2  198.48    5.30
  10   6  -2  213.28    6.10
 -10   6   2  203.08    5.90
 -10   6   2  198.48    5.30
  -9  -6   2   61.29    2.20
  -9  -6   2   61.89    2.30
   9   6  -2   62.19    2.20
   9   6  -2   64.79    2.50
  -9   6   2   61.89    2.10
  -9   6   2   61.99    2.20
  -9   6   2   63.79    2.40
  -8  -6   2    0.60    0.40
  -8  -6   2    1.80    0.70
  -8  -6   2    0.90    0.50
   8  -6  -2   -0.10    0.80
   8   6  -2    2.30    0.50
  -8   6   2    0.80    0.40
  -8   6   2    0.10    0.30
  -8   6   2    1.40    0.40
   8   6  -2    1.00    0.50
  -7  -6   2  122.89    3.40
  -7  -6   2  121.89    3.70
  -7  -6   2  125.29    3.80
  -7   6   2  124.19    3.70
   7   6  -2  122.59    3.30
   7   6  -2  123.69    3.90
  -7   6   2  121.39    3.30
  -7   6   2  122.89    3.40
  -7   6   2  132.89    3.40
  -6  -6   2  493.75   12.60
  -6  -6   2  499.65   13.50
  -6   6   2  491.75   11.30
  -6   6   2  485.05   12.60
  -6   6   2  521.25   12.20
  -6   6   2  491.95   11.40
   6   6  -2  489.15   12.50
   6   6  -2  485.85   11.40
   6   6  -2  495.95   12.80
  -5  -6   2   78.59    2.50
  -5  -6   2   80.29    2.60
  -5   6   2   79.59    2.40
   5   6  -2   76.49    2.20
  -5   6   2   81.89    2.40
   5   6  -2   69.99    2.60
   5   6  -2   77.89    2.60
  -5   6   2   78.69    2.40
  -5   6   2   76.79    2.30
  -5   6   2   80.09    2.10
  -4  -6   2   28.30    1.20
  -4  -6   2   27.00    1.20
   4   6  -2   24.80    1.30
  -4   6   2   27.60    1.20
   4   6  -2   26.20    1.20
  -4   6   2   27.50    0.90
  -4   6   2   27.20    1.10
  -4   6   2   27.30    1.10
   4   6  -2   28.50    1.10
   4   6  -2   27.50    1.40
  -4   6   2   29.50    1.20
  -3  -6   2  415.56   10.60
  -3  -6   2  455.85   11.50
   3   6  -2  397.66   10.60
  -3   6   2  412.36   10.50
  -3   6   2  409.46    9.50
   3   6  -2  408.06   10.50
  -3   6   2  422.06   10.50
   3   6  -2  418.06    9.40
   3   6  -2  406.66   10.60
  -3   6   2  414.26   10.40
   3   6  -2  415.26    9.50
  -3   6   2  409.26    9.40
  -2  -6   2  330.37    8.50
   2   6  -2  333.67    8.60
  -2   6   2  324.77    8.40
   2   6  -2  327.17    8.50
   2   6  -2  327.97    8.60
  -2   6   2  328.27    7.70
  -2   6   2  343.07    8.50
   2   6  -2  334.97    7.60
  -2   6   2  339.87    7.50
   2   6  -2  341.97    7.70
  -1  -6   2  395.86    9.90
  -1   6   2  397.36    8.80
  -1   6   2  394.76    9.90
  -1   6   2  395.36    9.00
   1   6  -2  390.46    9.90
   1   6  -2  386.66   10.00
   1   6  -2  399.96    9.00
   1   6  -2  385.26    8.90
  -1   6   2  398.16    9.90
   1   6  -2  383.26   10.00
   0  -6   2   27.90    1.10
   0  -6   2   28.60    1.00
   0  -6  -2   30.70    1.30
   0   6   2   30.70    1.30
   0   6  -2   28.60    1.20
   0   6  -2   28.40    1.00
   0   6  -2   28.40    1.20
   0   6  -2   26.90    1.10
   0   6   2   28.80    1.10
   0   6  -2   28.50    1.00
   0   6   2   28.90    0.90
   0   6   2   30.00    1.10
   1  -6   2  175.68    4.50
   1  -6   2  176.78    4.50
  -1  -6  -2  143.69    4.90
   1  -6   2  156.18    5.20
  -1   6  -2  167.38    4.60
  -1   6  -2  164.88    4.50
   1   6   2  167.78    4.60
   1   6   2  169.58    4.50
  -1   6  -2  171.88    4.10
   1   6   2  173.78    4.10
  -1   6  -2  172.08    4.10
   1   6   2  173.38    4.00
  -1   6  -2  168.88    4.60
   2  -6   2  389.36    9.80
   2  -6   2  375.76    9.60
   2  -6   2  382.76   10.60
   2   6   2  369.26    9.50
  -2   6  -2  361.16    9.60
   2   6   2  370.26    9.60
  -2   6  -2  369.76    9.50
  -2   6  -2  378.66    9.60
   2   6   2  381.36    8.60
   2   6   2  374.76    8.50
  -2   6  -2  379.16    8.60
  -2   6  -2  376.26    8.60
   3  -6   2  176.48    4.70
   3  -6   2  181.48    5.00
  -3  -6  -2  169.28    4.60
   3  -6   2  177.48    5.30
  -3   6  -2  175.78    4.70
  -3   6  -2  173.68    4.80
   3   6   2  174.98    4.20
   3   6   2  169.88    4.80
   3   6   2  180.48    4.40
  -3   6  -2  170.28    4.20
  -3   6  -2  175.68    4.30
   4  -6   2   31.20    1.50
   4  -6   2   33.00    1.40
  -4  -6  -2   31.30    1.20
  -4  -6  -2   33.20    1.30
   4   6   2   32.40    1.40
   4   6   2   33.10    1.40
   4   6   2   32.40    1.10
  -4   6  -2   32.20    1.20
  -4   6  -2   32.10    1.20
  -4   6  -2   31.60    1.30
  -4   6  -2   31.70    1.50
  -4   6  -2   31.20    1.30
  -5  -6  -2   34.10    1.40
   5  -6   2   35.60    1.50
  -5  -6  -2   36.20    1.30
   5  -6   2   33.30    1.70
   5   6   2   35.20    1.70
  -5   6  -2   33.10    1.30
  -5   6  -2   35.80    1.40
   5   6   2   35.50    1.50
  -5   6  -2   33.50    1.40
   5   6   2   33.50    1.20
  -5   6  -2   33.20    1.30
   6  -6   2  214.98    5.80
   6   6   2  215.58    5.90
   6   6   2  212.28    5.20
  -6   6  -2  210.08    5.20
  -6   6  -2  208.28    5.60
  -6   6  -2  208.08    5.20
  -7  -6  -2   48.00    1.80
   7   6   2   47.10    1.70
  -7   6  -2   47.10    1.70
  -7   6  -2   47.70    1.80
  -7   6  -2   51.99    2.00
   7   6   2   46.60    2.00
  -7   6  -2   47.10    1.70
   8  -6   2    4.00    1.00
  -8  -6  -2    4.30    0.70
  -8   6  -2    3.90    0.70
   8   6   2    4.20    0.70
   8   6   2    4.10    0.60
  -8   6  -2    3.80    0.60
  -8   6  -2    5.40    0.80
  -8   6  -2    3.70    0.70
  -9  -6  -2   63.79    2.30
   9  -6   2   56.39    3.10
   9  -6   2   61.09    2.70
  -9   6  -2   63.99    2.30
  -9   6  -2   65.09    2.30
   9   6   2   64.69    2.20
  -9   6  -2   68.59    2.60
   9   6   2   67.29    2.70
  -9  -7   2  273.97    7.00
  -9  -7   2  275.07    7.90
  -9   7   2  271.27    6.90
  -9   7   2  273.67    7.00
   9   7  -2  275.47    6.90
   9   7  -2  286.77    7.90
  -9   7   2  281.87    7.70
  -8  -7   2  370.16   10.30
  -8  -7   2  368.06    8.80
  -8   7   2  356.16    8.70
  -8   7   2  360.46    8.80
   8   7  -2  372.26    8.90
   8   7  -2  374.26   10.00
  -8   7   2  371.46    9.80
  -7  -7   2   27.20    1.40
   7   7  -2   28.30    1.50
  -7   7   2   27.30    1.30
   7   7  -2   26.20    1.30
  -7   7   2   29.90    1.40
  -7   7   2   27.50    1.30
  -7   7   2   26.70    1.20
  -6  -7   2   41.00    1.80
  -6  -7   2   42.30    1.70
   6   7  -2   43.10    1.50
  -6   7   2   43.90    1.60
   6   7  -2   43.70    1.80
  -6   7   2   40.80    1.60
  -6   7   2   40.10    1.60
  -6   7   2   39.70    1.40
   6   7  -2   40.00    1.80
  -5  -7   2  502.55   13.70
  -5  -7   2  494.25   12.70
  -5   7   2  496.75   11.40
  -5   7   2  491.15   11.30
   5   7  -2  493.35   12.60
  -5   7   2  500.55   12.70
   5   7  -2  494.45   11.40
  -5   7   2  477.85   12.60
  -5   7   2  519.45   12.40
   5   7  -2  499.95   12.90
  -4  -7   2  762.92   18.80
  -4  -7   2  754.82   20.40
   4   7  -2  741.73   19.00
  -4   7   2  736.93   16.80
  -4   7   2  749.53   18.80
  -4   7   2  757.52   18.80
  -4   7   2  783.22   18.50
   4   7  -2  750.32   17.00
   4   7  -2  733.43   18.60
  -3  -7   2  307.07    8.10
  -3  -7   2  333.07    9.00
   3   7  -2  304.07    8.30
  -3   7   2  322.67    8.10
  -3   7   2  320.17    8.10
   3   7  -2  309.97    8.30
  -3   7   2  309.77    7.20
   3   7  -2  314.07    8.30
  -3   7   2  310.57    7.40
   3   7  -2  313.47    7.40
  -3   7   2  314.57    8.10
   3   7  -2  315.77    7.40
  -2  -7   2    3.90    0.60
  -2  -7   2    2.70    0.70
  -2   7   2    3.60    0.40
  -2   7   2    3.30    0.50
  -2   7   2    5.30    0.60
  -2   7   2    3.30    0.50
   2   7  -2    3.60    0.60
  -2   7   2    3.10    0.50
   2   7  -2    3.50    0.50
   2   7  -2    4.20    0.50
   2   7  -2    3.40    0.60
   2   7  -2    3.70    0.60
  -1  -7   2  637.04   15.10
   1  -7  -2  604.14   16.50
  -1   7   2  589.64   13.60
   1   7  -2  597.74   15.00
  -1   7   2  599.04   15.10
   1   7  -2  583.74   15.20
  -1   7   2  604.04   13.50
   1   7  -2  608.04   13.60
   1   7  -2  595.14   13.50
  -1   7   2  619.04   15.00
   1   7  -2  602.44   15.20
  -1   7   2  601.24   15.10
   0  -7   2  745.93   18.20
   0  -7   2  740.03   18.50
   0  -7  -2  796.02   19.80
   0   7  -2  725.23   18.30
   0   7   2  726.43   18.20
   0   7   2  726.53   18.20
   0   7  -2  705.63   16.30
   0   7  -2  719.93   18.30
   0   7   2  715.13   18.00
   0   7  -2  727.63   18.00
   0   7   2  705.93   16.30
   0   7   2  725.63   16.30
   0   7  -2  734.53   16.40
   1  -7   2  308.27    7.80
   1  -7   2  302.07    7.70
  -1   7  -2  291.97    7.70
   1   7   2  287.57    7.00
   1   7   2  300.27    7.70
  -1   7  -2  294.27    7.00
   1   7   2  295.47    7.70
   1   7   2  298.17    6.90
  -1   7  -2  295.37    7.00
  -1   7  -2  298.17    7.80
  -1   7  -2  298.27    7.80
   1   7   2  300.17    7.80
   2  -7   2   24.60    1.20
   2  -7   2   26.20    1.10
   2  -7   2   23.40    1.40
  -2   7  -2   24.40    1.00
   2   7   2   24.30    0.90
  -2   7  -2   23.50    1.00
   2   7   2   23.90    1.10
   2   7   2   23.90    1.10
  -2   7  -2   23.60    1.20
  -2   7  -2   23.70    1.10
  -2   7  -2   24.40    1.30
   2   7   2   24.70    1.10
   3  -7   2  362.06   10.20
   3  -7   2  349.87    9.10
   3  -7   2  360.06    9.40
   3   7   2  350.16    9.20
  -3   7  -2  352.16    9.30
  -3   7  -2  354.96    8.30
   3   7   2  353.26    8.20
  -3   7  -2  353.96    9.10
  -3   7  -2  361.46    9.30
   3   7   2  353.36    8.30
  -3   7  -2  350.36    8.30
   4  -7   2  645.84   18.00
   4  -7   2  709.33   17.00
   4  -7   2  663.63   16.40
  -4  -7  -2  549.85   17.40
  -4   7  -2  656.13   14.70
  -4   7  -2  660.33   16.50
   4   7   2  666.33   14.70
   4   7   2  636.74   16.40
  -4   7  -2  650.23   16.10
   4   7   2  665.33   16.50
  -4   7  -2  646.94   14.70
  -5  -7  -2  233.48    6.40
   5  -7   2  218.88    6.90
   5  -7   2  226.48    6.60
   5   7   2  229.78    6.30
  -5   7  -2  229.78    6.20
  -5   7  -2  223.68    6.00
  -5   7  -2  222.58    5.60
  -5   7  -2  224.08    5.50
   5   7   2  224.88    5.50
   6  -7   2   16.00    1.40
  -6  -7  -2   17.20    1.00
   6  -7   2   16.00    1.30
  -6   7  -2   15.80    1.10
  -6   7  -2   15.30    1.00
   6   7   2   17.80    0.90
  -6   7  -2   16.30    1.10
   6   7   2   17.80    1.10
  -6   7  -2   15.70    1.00
   7  -7   2   43.90    2.30
   7  -7   2   42.90    2.20
  -7  -7  -2   44.50    1.80
  -7   7  -2   42.90    1.70
  -7   7  -2   43.30    1.90
   7   7   2   42.50    1.60
   7   7   2   40.50    1.90
  -7   7  -2   40.20    1.70
  -7   7  -2   44.90    1.80
   8  -7   2  329.57   10.10
  -8  -7  -2  335.67    8.30
   8  -7   2  338.37   10.00
   8   7   2  352.16    9.40
  -8   7  -2  330.17    8.30
   8   7   2  338.67    8.20
  -8   7  -2  340.37    8.70
  -8   7  -2  344.27    9.30
  -8   7  -2  339.57    8.30
  -8  -8   2   38.10    1.70
  -8  -8   2   37.80    1.80
  -8   8   2   35.90    1.70
  -8   8   2   35.10    1.50
   8   8  -2   39.30    2.00
   8   8  -2   37.50    1.70
  -8   8   2   38.20    1.80
  -7  -8   2  249.38    7.30
  -7   8   2  237.68    6.30
  -7   8   2  242.78    6.10
  -7   8   2  256.27    6.60
   7   8  -2  258.07    7.10
   7   8  -2  246.98    6.30
  -7   8   2  255.47    6.90
  -6  -8   2  323.57    9.10
   6   8  -2  315.07    7.70
  -6   8   2  336.67    8.30
   6   8  -2  313.47    8.60
  -6   8   2  325.77    7.60
  -6   8   2  320.37    8.50
   6   8  -2  321.07    8.70
  -6   8   2  310.27    7.80
  -5  -8   2  132.39    4.20
   5   8  -2  132.09    3.60
  -5   8   2  131.89    3.90
  -5   8   2  130.39    3.40
   5   8  -2  130.09    4.10
   5   8  -2  135.69    4.10
  -5   8   2  127.79    3.60
  -5   8   2  139.39    3.90
  -4  -8   2    3.30    0.60
  -4   8   2    3.20    0.60
   4   8  -2    4.20    0.70
   4   8  -2    3.90    0.60
  -4   8   2    3.50    0.50
  -4   8   2    2.70    0.40
  -4   8   2    3.60    0.60
  -4   8   2    3.90    0.70
   4   8  -2    2.40    0.50
  -3  -8   2  283.67    7.80
   3   8  -2  272.37    7.20
   3   8  -2  257.17    7.20
  -3   8   2  263.87    7.00
  -3   8   2  264.17    6.50
  -3   8   2  270.77    7.10
   3   8  -2  258.87    6.40
   3   8  -2  258.07    6.40
  -3   8   2  275.47    7.10
  -3   8   2  255.07    6.20
   2  -8  -2  545.95   15.40
  -2   8   2  547.55   12.50
   2   8  -2  558.14   14.10
   2   8  -2  563.74   12.60
  -2   8   2  559.24   14.00
   2   8  -2  546.95   12.60
   2   8  -2  556.84   14.20
  -2   8   2  547.55   12.70
  -2   8   2  543.15   14.00
  -2   8   2  574.74   14.00
  -1  -8   2  234.78    6.30
   1  -8  -2  233.88    6.90
  -1   8   2  232.28    5.50
  -1   8   2  235.18    6.20
   1   8  -2  242.38    6.50
  -1   8   2  231.98    5.80
  -1   8   2  237.88    6.40
   1   8  -2  234.98    5.70
   1   8  -2  236.28    6.40
   1   8  -2  234.78    5.70
  -1   8   2  235.38    6.20
   0  -8   2    0.30    0.50
   0  -8  -2    0.20    0.40
   0   8   2    0.60    0.40
   0   8   2    1.20    0.30
   0   8  -2    0.30    0.30
   0   8  -2    0.50    0.30
   0   8  -2   -0.10    0.30
   0   8  -2    0.40    0.30
   0   8   2    0.50    0.30
   0   8   2    0.30    0.40
   1  -8   2  127.89    3.50
   1   8   2  124.89    3.60
   1   8   2  123.09    3.20
  -1   8  -2  129.49    3.40
  -1   8  -2  122.19    3.80
  -1   8  -2  126.79    3.30
   1   8   2  126.29    3.40
   1   8   2  127.39    3.90
  -1   8  -2  127.39    3.70
   1   8   2  126.29    3.60
   2  -8   2  362.46    9.30
  -2   8  -2  349.27    8.30
   2   8   2  360.26    8.20
  -2   8  -2  353.96    8.30
  -2   8  -2  356.16    9.20
   2   8   2  350.76    8.40
  -2   8  -2  357.36    9.30
   2   8   2  352.56    9.20
   2   8   2  351.76    9.20
   3  -8   2  280.17    8.60
   3  -8   2  292.77    7.60
  -3  -8  -2  243.48    8.10
   3   8   2  283.27    7.50
  -3   8  -2  282.87    6.80
  -3   8  -2  291.37    7.60
  -3   8  -2  278.87    6.70
  -3   8  -2  284.87    7.50
   3   8   2  282.77    6.70
   3   8   2  280.17    6.80
   4  -8   2    3.90    0.70
  -4  -8  -2    4.00    0.60
   4  -8   2    3.70    0.60
   4   8   2    3.80    0.50
  -4   8  -2    2.90    0.60
  -4   8  -2    3.90    0.60
  -4   8  -2    2.90    0.60
  -4   8  -2    4.00    0.60
   4   8   2    4.80    0.70
   5  -8   2  104.09    3.30
  -5  -8  -2  102.79    3.20
   5  -8   2  101.69    3.70
  -5   8  -2  101.79    3.20
   5   8   2  102.39    3.30
   5   8   2   98.79    2.90
  -5   8  -2   99.89    2.90
  -5   8  -2  103.09    3.30
  -5   8  -2  100.79    3.00
   6  -8   2  253.07    7.10
   6  -8   2  242.88    7.60
   6   8   2  241.28    6.10
  -6   8  -2  245.88    6.60
  -6   8  -2  236.18    6.20
  -6   8  -2  250.47    6.90
   6   8   2  248.28    6.90
  -6   8  -2  245.88    6.10
   7  -8   2  214.28    6.40
   7  -8   2  201.98    6.80
   7   8   2  227.18    6.20
  -7   8  -2  207.18    5.40
  -7   8  -2  217.98    6.20
  -7   8  -2  199.48    5.50
   7   8   2  211.18    5.40
  -7   8  -2  207.68    5.80
  -6  -9   2   40.00    1.90
   6   9  -2   41.60    2.00
  -6   9   2   40.40    1.70
  -6   9   2   41.00    1.80
  -6   9   2   43.80    1.80
  -6   9   2   39.60    1.50
   6   9  -2   41.30    1.70
  -5  -9   2  162.38    5.20
  -5   9   2  164.38    4.50
  -5   9   2  168.48    4.80
  -5   9   2  166.78    4.70
   5   9  -2  167.18    4.40
   5   9  -2  160.08    5.00
  -5   9   2  164.08    4.20
   5   9  -2  164.08    5.00
  -4  -9   2  285.07    8.40
   4  -9  -2  281.57    8.60
   4   9  -2  284.07    7.90
  -4   9   2  291.17    7.70
  -4   9   2  286.27    7.10
   4   9  -2  294.77    7.00
  -4   9   2  279.27    6.80
   4   9  -2  297.77    7.90
  -4   9   2  287.37    7.70
   3  -9  -2  113.19    4.00
  -3  -9   2  122.19    4.00
  -3   9   2  115.09    3.10
   3   9  -2  114.69    3.20
   3   9  -2  116.79    3.80
  -3   9   2  113.99    3.50
   3   9  -2  117.09    3.30
   3   9  -2  117.49    3.70
  -3   9   2  114.49    3.30
  -3   9   2  118.99    3.70
  -2  -9   2   10.20    1.40
   2  -9  -2    8.90    0.90
  -2   9   2    8.60    1.00
   2   9  -2    8.90    0.70
  -2   9   2    9.80    0.80
   2   9  -2    9.50    0.90
   2   9  -2    8.80    1.00
  -2   9   2    9.30    0.80
   2   9  -2   10.00    0.90
  -2   9   2   10.00    0.70
   1  -9  -2  105.89    3.70
  -1   9   2  101.49    2.70
  -1   9   2  103.09    3.40
   1   9  -2  102.79    3.30
  -1   9   2   99.69    3.00
   1   9  -2  106.19    2.90
   1   9  -2  102.09    2.90
  -1   9   2  103.49    3.10
   1   9  -2   98.89    3.40
   0   9   2  289.77    7.90
   0   9  -2  287.87    7.90
   0   9   2  301.37    7.70
   0   9   2  285.87    6.80
   0   9   2  290.07    7.10
   0   9  -2  289.17    7.80
   0   9  -2  286.47    7.00
   0   9  -2  290.07    7.00
   1   9   2   92.09    2.90
   1   9   2   88.79    2.50
  -1   9  -2   92.29    3.10
  -1   9  -2   87.49    2.70
  -1   9  -2   88.89    2.60
   1   9   2   89.59    2.70
  -1   9  -2   96.69    3.00
  -2  -9  -2    0.70    0.70
   2  -9   2    2.40    0.50
  -2   9  -2    2.20    0.50
  -2   9  -2    1.50    0.40
  -2   9  -2    1.10    0.50
   2   9   2    2.60    0.40
  -2   9  -2    2.60    0.50
   2   9   2    1.70    0.40
   2   9   2    2.20    0.50
   3  -9   2  162.18    4.60
  -3  -9  -2  155.78    5.20
   3   9   2  159.08    4.10
   3   9   2  162.08    4.40
  -3   9  -2  159.48    4.20
   3   9   2  166.08    4.70
  -3   9  -2  158.18    4.70
  -3   9  -2  162.88    4.30
  -3   9  -2  171.58    4.80
  -4  -9  -2  278.37    7.80
   4  -9   2  234.88    8.50
   4  -9   2  269.97    7.40
  -4   9  -2  268.07    6.60
  -4   9  -2  280.27    7.40
  -4   9  -2  269.27    7.30
   4   9   2  279.97    7.40
  -4   9  -2  278.57    6.70
   4   9   2  266.57    6.60
   5  -9   2  137.09    4.30
  -5  -9  -2  140.29    4.30
   5  -9   2  142.39    5.20
   5   9   2  140.29    4.30
  -5   9  -2  139.69    3.80
  -5   9  -2  136.59    3.90
  -5   9  -2  146.89    4.40
   5   9   2  138.09    3.80
  -5   9  -2  136.09    4.20
   4 -10  -2    1.30    0.70
   4 -10  -2    1.40    0.60
  -4 -10   2    0.10    0.60
   4  10  -2    2.40    0.70
  -4  10   2    1.90    0.60
  -4  10   2    0.80    0.40
  -4  10   2    0.70    0.60
  -4  10   2    1.10    0.40
   4  10  -2    0.50    0.60
   4  10  -2    0.50    0.50
   3 -10  -2   51.99    2.40
  -3 -10   2   48.50    2.20
  -3  10   2   48.70    1.70
  -3  10   2   48.80    1.90
   3  10  -2   46.90    1.90
   3  10  -2   47.90    2.20
   3  10  -2   49.10    1.80
   3  10  -2   49.70    2.10
  -3  10   2   49.80    2.10
  -3  10   2   47.70    1.90
   2 -10  -2   82.39    3.40
  -2 -10   2   78.59    3.40
   2  10  -2   80.59    2.60
  -2  10   2   82.09    2.70
   2  10  -2   82.59    2.50
  -2  10   2   78.39    2.60
  -2  10   2   79.59    2.90
  -2  10   2   80.09    2.40
   2  10  -2   84.49    2.90
   2  10  -2   82.19    3.10
  -1 -10   2    5.20    1.20
   1 -10  -2    5.50    1.10
   1  10  -2    7.80    0.80
  -1  10   2    8.10    0.80
   1  10  -2    7.00    0.90
   1  10  -2    9.10    1.00
  -1  10   2    7.80    0.90
  -1  10   2    8.30    0.70
  -1  10   2    5.90    0.90
   1  10  -2    8.10    1.10
   0 -10   2    0.80    0.80
   0 -10  -2    1.00    0.80
   0  10   2    2.00    0.60
   0  10  -2    2.10    0.60
   0  10  -2    3.10    0.60
   0  10  -2    2.10    0.40
   0  10   2    2.20    0.40
   0  10  -2    2.60    0.70
   0  10   2    1.70    0.50
  -1  10  -2   74.99    2.50
  -1  10  -2   79.99    2.70
  -1  10  -2   76.29    2.40
  -1  10  -2   72.69    2.90
   1  10   2   73.19    2.30
   1  10   2   78.89    2.60
   1  10   2   76.99    2.50
  -2  10  -2  117.09    3.40
  -2  10  -2  113.39    3.80
  -2  10  -2  120.79    3.70
   2  10   2  116.69    3.60
   2  10   2  112.79    3.40
  -2  10  -2  116.29    3.30
   2  10   2  112.79    3.20
  -3 -10  -2   58.09    2.50
   3  10   2   55.09    2.10
   3  10   2   55.09    1.90
  -3  10  -2   58.29    2.30
  -3  10  -2   54.99    2.40
  -3  10  -2   57.29    2.10
  -3  10  -2   56.29    2.00
   3  10   2   60.09    2.20
 -12   0   3    0.90    0.70
  12   0  -3   -0.80    0.80
 -12   0   3    0.70    0.60
 -12   0   3   -0.50    0.60
 -12   0   3    0.20    0.50
 -11   0   3    1.00    0.60
 -11   0   3    0.50    0.50
 -11   0   3    0.20    0.50
  11   0  -3    0.40    0.70
  11   0  -3    0.00    0.80
 -11   0   3    0.50    0.40
  10   0  -3    2.00    0.70
 -10   0   3    0.90    0.40
 -10   0   3    0.10    0.40
 -10   0   3    0.70    0.50
 -10   0   3    0.20    0.50
  -9   0   3    1.20    0.50
   9   0  -3    0.20    0.50
  -9   0   3   -0.10    0.40
  -9   0   3    0.10    0.40
   8   0  -3    0.00    0.40
   8   0  -3    0.30    0.40
  -8   0   3    0.30    0.40
  -8   0   3    0.40    0.30
  -8   0   3   -0.10    0.30
   7   0  -3    0.30    0.30
  -7   0   3    0.60    0.20
  -7   0   3    0.40    0.30
  -7   0   3    0.30    0.30
  -7   0   3    0.40    0.30
  -7   0   3    0.20    0.20
  -6   0   3    0.90    0.30
  -6   0   3    0.40    0.30
  -6   0   3    1.10    0.30
  -6   0   3    1.20    0.30
  -5   0   3    0.50    0.20
  -5   0   3    0.40    0.30
  -4   0   3    1.10    0.20
  -4   0   3    0.90    0.20
   3   0  -3    0.60    0.30
  -3   0   3    2.60    0.40
  -2   0   3    0.50    0.20
   2   0  -3    0.40    0.10
   2   0  -3    0.70    0.10
  -2   0   3    0.40    0.10
  -1   0   3   -3.40    0.10
  -1   0   3   -3.40    0.20
   1   0  -3   -3.20    0.10
   1   0  -3   -3.30    0.10
  -1   0   3   -3.50    0.10
   0   0   3    0.80    0.10
   0   0   3    0.50    0.10
  -1   0  -3   -2.80    0.20
  -1   0  -3   -3.10    0.20
   1   0   3   -2.70    0.20
   1   0   3   -2.90    0.20
  -2   0  -3    0.20    0.10
   2   0   3    0.10    0.10
   2   0   3    0.50    0.10
   2   0   3    0.30    0.10
  -2   0  -3    0.10    0.10
  -3   0  -3   -0.40    0.20
   3   0   3   -0.60    0.20
   3   0   3   -1.10    0.20
   3   0   3   -0.90    0.20
  -3   0  -3   -1.10    0.20
   3   0   3   -1.20    0.20
   3   0   3   -1.50    0.10
   4   0   3    0.10    0.20
   4   0   3    0.50    0.20
   4   0   3    0.30    0.20
  -4   0  -3    0.00    0.20
  -4   0  -3    0.40    0.20
   4   0   3    0.40    0.20
  -4   0  -3    0.10    0.20
  -5   0  -3    0.30    0.20
   5   0   3    0.40    0.30
  -5   0  -3    1.00    0.30
   5   0   3    0.90    0.30
   5   0   3    0.50    0.20
  -5   0  -3    0.40    0.20
   6   0   3    0.30    0.20
  -6   0  -3    0.20    0.30
  -6   0  -3    0.50    0.30
  -6   0  -3    0.70    0.30
   6   0   3    0.50    0.40
  -7   0  -3    0.40    0.40
  -7   0  -3    0.20    0.30
   7   0   3    0.80    0.30
   7   0   3    0.70    0.50
  -7   0  -3    0.50    0.40
   7   0   3    0.80    0.40
  -8   0  -3    0.50    0.40
   8   0   3    1.20    0.60
   8   0   3    0.70    0.40
   8   0   3    0.20    0.40
  -8   0  -3    0.20    0.30
  -8   0  -3    0.00    0.50
   9   0   3    0.70    0.60
  -9   0  -3    1.40    0.40
   9   0   3    0.20    0.50
  -9   0  -3    0.60    0.50
   9   0   3    0.60    0.60
  10   0   3   -0.20    0.50
  10   0   3    0.30    0.50
  10   0   3    0.70    0.60
 -10   0  -3    0.00    0.50
 -10   0  -3    0.60    0.40
  11   0   3    0.30    0.80
  11   0   3    0.40    0.80
  11   0   3    0.40    0.80
 -11   0  -3    0.00    0.50
 -11   0  -3    0.90    0.90
 -12  -1   3    0.40    0.70
  12  -1  -3   -1.20    0.80
 -12  -1   3    0.10    0.60
 -12  -1   3    0.00    0.50
 -12  -1   3    0.80    0.70
 -12   1   3    0.10    0.50
  12   1  -3   -1.00    0.90
 -12   1   3   -0.10    0.70
 -12   1   3    0.00    0.60
 -12   1   3    0.30    0.60
 -11  -1   3   -0.20    0.50
 -11  -1   3    1.50    0.60
 -11  -1   3    0.20    0.50
  11  -1  -3   -0.40    0.70
 -11  -1   3    0.80    0.40
 -11   1   3    0.80    0.50
 -11   1   3    0.20    0.50
 -11   1   3    0.40    0.40
  11   1  -3   -1.00    0.80
  11   1  -3   -0.10    0.80
 -11   1   3    1.30    0.60
  10  -1  -3   30.30    1.60
 -10  -1   3   31.70    1.60
 -10  -1   3   32.00    1.40
 -10  -1   3   32.40    1.40
 -10  -1   3   31.30    1.50
  10   1  -3   38.30    2.20
 -10   1   3   30.80    1.40
 -10   1   3   30.60    1.60
  10   1  -3   32.10    1.70
 -10   1   3   29.80    1.30
 -10   1   3   33.50    1.60
  -9  -1   3   84.29    2.50
   9  -1  -3   83.19    2.80
  -9  -1   3   87.39    2.80
  -9  -1   3   86.79    2.90
  -9  -1   3   82.59    2.50
   9   1  -3   84.39    2.80
   9   1  -3   86.19    2.50
  -9   1   3   84.19    2.50
  -9   1   3   88.79    2.80
  -9   1   3   84.59    2.50
  -9   1   3   82.19    2.90
  -8  -1   3   47.60    1.60
  -8  -1   3   48.20    1.80
  -8  -1   3   48.90    1.60
  -8  -1   3   48.80    1.80
   8  -1  -3   47.90    1.80
   8   1  -3   47.90    1.60
   8   1  -3   47.70    1.80
  -8   1   3   46.80    1.90
  -8   1   3   47.60    1.60
  -8   1   3   48.60    1.60
  -8   1   3   45.20    1.80
  -8   1   3   49.10    1.80
   7  -1  -3   37.30    1.40
  -7  -1   3   39.10    1.50
  -7  -1   3   38.60    1.30
  -7  -1   3   40.30    1.30
  -7  -1   3   39.00    1.50
  -7   1   3   38.20    1.30
  -7   1   3   35.90    1.50
  -7   1   3   39.80    1.60
  -7   1   3   38.60    1.30
   7   1  -3   38.30    1.50
   7   1  -3   38.40    1.30
  -7   1   3   37.60    1.40
  -6  -1   3   31.10    1.20
  -6  -1   3   31.00    1.20
  -6  -1   3   28.70    1.30
  -6  -1   3   31.40    1.00
  -6  -1   3   30.30    1.10
  -6   1   3   30.10    1.30
  -6   1   3   33.60    1.00
  -6   1   3   29.70    1.10
   6   1  -3   30.00    1.00
  -6   1   3   29.20    1.20
  -6   1   3   33.90    1.10
   6   1  -3   29.40    1.20
  -5  -1   3   91.89    2.60
   5  -1  -3   80.49    2.30
  -5  -1   3   84.69    2.10
  -5  -1   3   81.69    2.40
  -5  -1   3   85.09    2.40
  -5  -1   3   84.49    2.10
  -5   1   3   82.89    2.10
   5   1  -3   77.19    2.40
  -5   1   3   85.29    2.40
   5   1  -3   79.39    2.10
  -5   1   3   80.79    2.30
  -5   1   3   82.89    2.60
   5   1  -3   81.39    2.20
  -5   1   3   81.39    2.10
  -4  -1   3   13.60    0.60
  -4  -1   3   13.90    0.70
  -4  -1   3   14.50    0.70
   4  -1  -3   16.20    0.60
  -4  -1   3   14.90    0.70
  -4  -1   3   14.10    0.50
  -4   1   3   14.80    0.70
  -4   1   3   13.90    0.70
  -4   1   3   16.80    0.50
   4   1  -3   12.90    0.60
   4   1  -3   13.70    0.60
  -4   1   3   14.80    0.50
   4   1  -3   15.10    0.50
  -4   1   3   14.00    0.60
  -3  -1   3  155.08    3.50
   3  -1  -3  150.48    3.80
  -3  -1   3  151.78    3.40
  -3  -1   3  152.68    4.30
  -3  -1   3  154.18    4.00
  -3  -1   3  141.69    3.90
  -3  -1   3  151.98    3.90
   3  -1  -3  149.09    3.80
  -3   1   3  152.28    3.50
   3   1  -3  148.09    3.80
  -3   1   3  147.09    3.90
  -3   1   3  153.38    3.40
  -3   1   3  150.88    4.30
  -3   1   3  148.29    3.90
  -3   1   3  152.88    4.10
   3   1  -3  146.89    3.90
   3   1  -3  146.59    3.90
  -2  -1   3   59.49    1.60
  -2  -1   3   61.99    1.80
  -2  -1   3   60.29    1.60
  -2  -1   3   59.99    1.40
  -2  -1   3   57.49    1.60
   2   1  -3   58.39    1.50
   2   1  -3   56.99    1.60
  -2   1   3   56.09    1.40
   2   1  -3   57.49    1.60
  -2   1   3   56.99    1.50
  -2   1   3   56.89    1.50
  -2   1   3   58.69    1.80
  -1  -1   3 3481.65   89.09
  -1  -1   3 3307.27   84.69
  -1  -1   3 3169.58   82.29
  -1  -1   3 3361.66   82.29
   1   1  -3 3222.58   82.29
   1   1  -3 3433.76   82.29
   1   1  -3 3446.56   80.39
  -1   1   3 3389.96   84.69
  -1   1   3 3341.67   88.89
   0  -1   3  494.35   10.70
   0  -1   3  467.05   12.10
   0  -1   3  463.75   12.20
   0  -1   3  490.75   12.30
   0  -1   3  511.25   12.90
   0   1  -3  509.85   11.70
   0   1   3  474.55   10.50
   0   1  -3  492.85   11.90
   0   1  -3  467.15   12.00
   0   1   3  499.85   12.80
   0   1   3  480.45   12.20
   0   1   3  462.45   11.90
   0   1   3  467.15   11.90
  -1  -1  -3  616.34   14.90
   1  -1   3  589.94   14.90
   1  -1   3  609.54   13.40
   1  -1   3  632.04   15.40
   1  -1   3  611.84   15.10
  -1  -1  -3  589.74   14.90
   1   1   3  620.14   15.30
   1   1   3  569.34   14.90
  -1   1  -3  576.54   15.00
  -1   1  -3  644.04   14.60
   1   1   3  579.64   15.00
  -1   1  -3  603.34   13.20
   1   1   3  617.54   13.40
  -1   1  -3  589.34   15.10
  -2  -1  -3   36.10    1.10
   2  -1   3   36.40    1.20
  -2  -1  -3   34.50    1.10
   2  -1   3   36.50    1.10
  -2  -1  -3   37.90    1.00
   2  -1   3   34.80    1.00
   2  -1   3   34.30    1.10
   2  -1   3   36.90    1.20
   2   1   3   36.20    1.10
  -2   1  -3   35.30    1.10
  -2   1  -3   38.00    1.00
   2   1   3   38.20    1.10
   2   1   3   37.30    1.00
  -2   1  -3   34.60    1.10
  -2   1  -3   37.10    1.00
   3  -1   3  511.65   11.40
   3  -1   3  542.85   13.70
  -3  -1  -3  520.95   11.30
  -3  -1  -3  514.35   12.70
   3  -1   3  491.35   12.70
   3  -1   3  500.75   12.70
  -3   1  -3  490.75   12.70
   3   1   3  517.55   12.70
   3   1   3  533.95   13.10
  -3   1  -3  488.35   12.70
   3   1   3  499.65   12.70
  -3   1  -3  513.85   11.40
   3   1   3  521.65   11.40
  -3   1  -3  515.45   11.30
   4  -1   3   33.50    1.50
   4  -1   3   36.90    1.30
  -4  -1  -3   36.30    1.20
  -4  -1  -3   37.50    1.20
   4  -1   3   38.90    1.10
   4  -1   3   41.20    1.30
  -4   1  -3   36.10    1.30
   4   1   3   38.10    1.30
  -4   1  -3   38.10    1.10
   4   1   3   36.60    1.10
  -4   1  -3   38.10    1.10
   4   1   3   35.40    1.30
   4   1   3   37.80    1.30
   5  -1   3   26.20    1.10
  -5  -1  -3   24.10    1.00
   5  -1   3   26.00    0.90
   5   1   3   24.40    1.10
  -5   1  -3   25.10    1.00
  -5   1  -3   26.90    0.90
  -5   1  -3   25.40    0.90
   5   1   3   26.90    1.10
   5   1   3   24.80    0.90
   5   1   3   23.10    1.10
  -6  -1  -3  166.48    4.00
  -6  -1  -3  168.98    4.10
   6  -1   3  164.88    4.60
   6  -1   3  170.08    4.10
  -6  -1  -3  163.78    4.50
  -6   1  -3  167.38    4.60
   6   1   3  161.08    4.60
  -6   1  -3  164.88    4.10
   6   1   3  139.89    4.00
  -6   1  -3  174.98    4.10
   6   1   3  161.18    4.60
   6   1   3  180.08    4.80
   7  -1   3  180.28    4.40
   7  -1   3  177.18    5.00
  -7  -1  -3  180.98    4.40
  -7  -1  -3  177.48    4.50
  -7  -1  -3  175.78    5.00
   7   1   3  176.08    4.40
  -7   1  -3  176.48    4.40
  -7   1  -3  176.18    4.50
   7   1   3  190.28    5.30
   7   1   3  177.18    5.00
  -7   1  -3  175.08    5.00
  -8  -1  -3  200.48    5.60
   8  -1   3  194.38    5.70
  -8  -1  -3  207.58    5.00
   8  -1   3  200.28    5.00
  -8  -1  -3  198.58    5.10
  -8   1  -3  204.88    5.00
   8   1   3  196.38    5.00
  -8   1  -3  200.28    5.10
   8   1   3  215.58    6.00
  -8   1  -3  201.48    5.60
   8   1   3  195.38    5.70
   9  -1   3   12.10    1.00
  -9  -1  -3   12.10    0.90
  -9  -1  -3   13.60    1.30
   9  -1   3   11.40    1.40
   9  -1   3   11.60    1.20
   9   1   3   13.50    1.00
   9   1   3   13.50    1.10
  -9   1  -3   11.80    0.90
   9   1   3   14.50    1.20
  -9   1  -3   11.50    1.20
  -9   1  -3   10.90    0.90
  -9   1  -3   12.00    1.10
  10  -1   3    8.70    1.40
  10  -1   3   10.30    1.40
 -10  -1  -3    9.30    0.90
 -10  -1  -3    8.50    1.40
  10  -1   3   10.30    1.20
  10   1   3    8.60    1.20
 -10   1  -3    8.90    1.00
  10   1   3    8.50    1.20
  10   1   3    9.20    1.10
 -10   1  -3    8.50    1.20
 -10   1  -3   10.60    0.90
 -10   1  -3    9.80    1.30
 -11  -1  -3   24.70    1.40
  11  -1   3   26.20    1.90
  11  -1   3   26.10    1.90
  11   1   3   20.70    1.80
  11   1   3   24.20    1.80
  11   1   3   24.60    1.50
 -11   1  -3   29.10    1.80
 -11   1  -3   24.90    1.40
 -12  -2   3  192.38    5.00
 -12  -2   3  192.28    5.70
 -12  -2   3  174.28    4.90
 -12  -2   3  182.28    5.60
 -12   2   3  185.88    5.00
 -12   2   3  176.78    5.80
 -12   2   3  189.58    5.60
 -12   2   3  180.58    5.00
 -11  -2   3  116.69    3.40
 -11  -2   3  111.59    3.80
 -11  -2   3  119.29    3.40
 -11  -2   3  121.09    3.90
 -11   2   3  118.29    3.80
  11   2  -3  117.69    3.90
 -11   2   3  115.99    3.40
 -11   2   3  117.29    3.40
 -11   2   3  114.39    4.00
 -10  -2   3   54.19    1.90
 -10  -2   3   54.39    2.20
 -10  -2   3   52.79    1.90
 -10  -2   3   52.89    2.10
 -10   2   3   54.39    2.10
 -10   2   3   52.09    1.80
  10   2  -3   54.39    2.00
  10   2  -3   50.19    2.60
  10   2  -3   52.59    2.20
 -10   2   3   53.19    2.20
 -10   2   3   55.89    1.90
  -9  -2   3   56.79    1.90
   9  -2  -3   56.99    2.10
  -9  -2   3   59.89    2.20
  -9  -2   3   59.19    2.10
  -9  -2   3   56.79    1.90
   9   2  -3   57.69    2.20
   9   2  -3   56.89    1.90
  -9   2   3   56.29    2.10
  -9   2   3   52.69    1.80
  -9   2   3   58.49    2.30
  -9   2   3   57.39    1.90
  -8  -2   3  321.57    8.50
   8  -2  -3  321.47    8.40
  -8  -2   3  329.17    7.60
  -8  -2   3  337.07    7.70
  -8  -2   3  327.47    9.00
  -8   2   3  322.07    7.60
  -8   2   3  313.67    7.60
  -8   2   3  328.87    8.50
   8   2  -3  330.17    7.60
   8   2  -3  321.07    8.60
  -8   2   3  316.87    8.60
  -8   2   3  323.07    9.20
  -7  -2   3  460.25   12.40
  -7  -2   3  463.05   10.30
  -7  -2   3  467.05   10.40
   7  -2  -3  458.25   11.50
  -7  -2   3  444.86   11.60
  -7   2   3  452.55   10.40
  -7   2   3  452.35   11.60
   7   2  -3  444.96   11.70
  -7   2   3  454.25   12.60
  -7   2   3  461.25   10.30
  -7   2   3  457.55   11.60
   6  -2  -3   93.39    2.60
  -6  -2   3   89.79    2.70
  -6  -2   3   96.89    2.80
  -6  -2   3   90.49    2.40
  -6  -2   3   90.49    2.40
  -6   2   3   89.79    2.60
  -6   2   3   92.99    3.00
   6   2  -3   92.29    2.50
  -6   2   3   90.29    2.70
  -6   2   3   93.99    2.40
   6   2  -3   95.49    2.40
  -6   2   3   92.19    2.40
   6   2  -3   87.09    2.70
   5  -2  -3  224.18    5.60
  -5  -2   3  219.08    5.10
  -5  -2   3  226.98    6.20
  -5  -2   3  210.98    5.80
  -5  -2   3  227.78    5.10
  -5   2   3  220.28    6.30
   5   2  -3  228.18    5.10
   5   2  -3  222.78    5.50
  -5   2   3  211.48    5.10
  -5   2   3  213.28    5.70
  -5   2   3  225.28    5.10
   5   2  -3  212.58    5.80
  -4  -2   3  707.73   17.30
  -4  -2   3  662.73   17.40
   4  -2  -3  685.73   17.10
  -4  -2   3  714.33   15.50
  -4  -2   3  719.63   15.30
  -4  -2   3  729.33   18.60
  -4  -2   3  724.73   17.70
   4   2  -3  661.23   17.20
  -4   2   3  671.33   17.20
   4   2  -3  669.23   17.20
   4   2  -3  702.03   16.80
  -4   2   3  714.53   15.30
  -4   2   3  658.43   17.40
   4   2  -3  717.03   15.40
  -4   2   3  707.73   18.70
  -4   2   3  686.63   15.40
   3  -2  -3 2497.55   61.69
   3  -2  -3 2349.86   61.69
  -3  -2   3 2584.04   67.69
  -3  -2   3 2483.75   62.49
  -3  -2   3 2511.85   62.79
  -3  -2   3 2616.84   56.19
  -3  -2   3 2614.04   64.19
  -3   2   3 2436.16   62.29
  -3   2   3 2568.74   55.59
   3   2  -3 2452.75   62.49
   3   2  -3 2438.56   62.79
  -3   2   3 2642.14   55.59
   3   2  -3 2541.65   55.99
  -3   2   3 2595.14   64.59
  -3   2   3 2463.15   62.19
   3   2  -3 2592.84   60.99
  -3   2   3 2563.94   67.89
  -2  -2   3  972.70   21.70
  -2  -2   3  997.90   26.10
  -2  -2   3  921.61   24.50
  -2  -2   3  979.20   24.30
  -2  -2   3  998.10   24.80
  -2   2   3 1009.60   24.90
  -2   2   3  973.30   24.00
   2   2  -3  966.10   21.50
  -2   2   3 1005.60   26.50
  -2   2   3  994.10   21.50
  -2   2   3  956.30   23.90
   2   2  -3  926.91   24.40
   2   2  -3 1010.90   23.60
   2   2  -3  952.80   24.20
  -1  -2   3   12.50    0.50
  -1  -2   3   13.40    0.50
  -1  -2   3   12.20    0.50
  -1  -2   3   13.20    0.50
  -1  -2   3   12.40    0.50
  -1   2   3   13.30    0.60
   1   2  -3   12.00    0.40
   1   2  -3   12.40    0.50
  -1   2   3   13.30    0.50
   1   2  -3   13.60    0.50
   1   2  -3   13.40    0.50
  -1   2   3   13.10    0.40
   1   2  -3   13.10    0.50
   0  -2   3   36.70    1.10
   0  -2   3   34.40    1.10
   0  -2   3   35.30    0.90
   0  -2   3   34.80    1.10
   0   2  -3   36.30    1.10
   0   2   3   36.40    1.00
   0   2  -3   35.50    0.90
   0   2  -3   34.00    0.90
   0   2  -3   36.50    1.10
   0   2   3   36.50    1.10
   0   2   3   35.80    1.10
  -1  -2  -3 1144.79   28.00
   1  -2   3 1136.59   25.30
   1  -2   3 1101.69   28.50
   1  -2   3 1216.18   29.20
  -1  -2  -3 1144.09   28.00
   1  -2   3 1108.39   28.60
  -1   2  -3 1144.09   25.10
  -1   2  -3 1160.48   28.20
   1   2   3 1179.28   25.30
   1   2   3 1154.58   25.20
  -1   2  -3 1096.09   28.50
  -1   2  -3 1171.78   25.30
   1   2   3 1144.59   28.80
  -1   2  -3 1164.98   27.90
   1   2   3 1108.69   28.30
   1   2   3 1104.09   28.20
   2  -2   3  342.77    8.70
  -2  -2  -3  346.17    8.60
   2  -2   3  334.87    8.70
   2  -2   3  358.76    7.80
   2  -2   3  359.16    9.00
   2  -2   3  374.06    9.50
  -2   2  -3  355.16    7.70
   2   2   3  334.87    8.70
  -2   2  -3  327.67    8.70
  -2   2  -3  352.16    8.50
   2   2   3  351.66    8.90
  -2   2  -3  334.47    8.70
   2   2   3  351.46    7.80
  -2   2  -3  348.17    7.80
   3  -2   3   20.40    0.80
   3  -2   3   20.50    0.70
  -3  -2  -3   21.10    0.80
   3  -2   3   23.80    0.90
   3  -2   3   24.10    1.00
   3  -2   3   21.40    0.90
  -3   2  -3   22.40    0.80
   3   2   3   24.70    0.90
   3   2   3   23.20    0.70
  -3   2  -3   22.60    0.90
  -3   2  -3   21.60    0.80
   3   2   3   23.30    0.80
   3   2   3   22.50    0.80
  -3   2  -3   22.30    0.80
   4  -2   3  462.55   10.10
  -4  -2  -3  428.96   11.20
  -4  -2  -3  463.45   10.10
   4  -2   3  446.96   11.30
  -4   2  -3  420.36   11.30
   4   2   3  439.16   11.30
  -4   2  -3  461.75   10.10
   4   2   3  450.55   10.10
  -4   2  -3  453.15   10.10
  -4   2  -3  472.35   11.00
  -4   2  -3  436.66   11.30
   4   2   3  436.66   11.30
   4   2   3  469.45   11.60
  -5  -2  -3  715.53   17.70
   5  -2   3  710.53   17.80
   5  -2   3  723.53   15.90
  -5  -2  -3  708.23   15.90
   5   2   3  701.53   17.80
  -5   2  -3  690.43   17.80
  -5   2  -3  731.53   15.90
   5   2   3  712.53   18.20
  -5   2  -3  742.93   17.30
  -5   2  -3  703.93   15.80
   5   2   3  705.13   15.90
   5   2   3  705.73   17.80
   6  -2   3  116.09    3.40
  -6  -2  -3  114.99    3.10
   6  -2   3  118.89    3.00
  -6  -2  -3  114.59    3.30
  -6   2  -3  113.19    3.40
  -6   2  -3  120.19    3.20
  -6   2  -3  113.79    3.00
   6   2   3  120.69    3.50
  -6   2  -3  117.09    3.00
   6   2   3  120.09    3.40
   6   2   3  110.29    3.40
   6   2   3  117.89    3.00
  -7  -2  -3  207.68    5.70
  -7  -2  -3  205.58    5.10
   7  -2   3  211.18    5.00
   7  -2   3  203.28    5.70
  -7   2  -3  207.98    5.10
  -7   2  -3  207.08    5.70
   7   2   3  207.88    5.80
  -7   2  -3  208.18    5.30
   7   2   3  210.28    5.10
   7   2   3  211.68    5.80
  -7   2  -3  197.18    5.10
   8  -2   3  338.57    7.80
  -8  -2  -3  326.97    7.90
  -8  -2  -3  329.57    8.80
   8  -2   3  333.17    8.90
   8   2   3  333.07    9.00
  -8   2  -3  337.07    8.80
  -8   2  -3  336.97    7.90
  -8   2  -3  333.27    8.30
   8   2   3  329.37    8.90
  -8   2  -3  321.47    7.90
   8   2   3  327.37    7.90
   9  -2   3  177.18    4.50
  -9  -2  -3  169.58    4.50
   9  -2   3  171.98    5.10
  -9  -2  -3  173.98    5.10
   9  -2   3  153.88    5.60
  -9   2  -3  171.28    5.10
  -9   2  -3  174.28    4.50
   9   2   3  168.18    5.10
   9   2   3  173.18    5.10
  -9   2  -3  175.68    4.50
  -9   2  -3  174.88    4.60
   9   2   3  176.18    4.50
 -10  -2  -3  170.88    4.70
  10  -2   3  174.88    5.40
  10  -2   3  180.58    5.90
  10   2   3  184.18    5.40
 -10   2  -3  175.18    4.70
  10   2   3  173.68    4.70
 -10   2  -3  173.38    4.70
 -10   2  -3  181.18    5.30
 -10   2  -3  177.28    4.70
  10   2   3  169.68    5.30
 -11  -3   3   35.80    1.70
 -11  -3   3   33.80    1.60
 -11  -3   3   38.10    1.90
  11   3  -3   37.80    2.10
 -11   3   3   34.80    1.80
 -11   3   3   34.20    1.50
 -11   3   3   36.20    1.60
 -11   3   3   36.00    1.90
  10  -3  -3  151.08    5.40
 -10  -3   3  135.19    4.20
 -10  -3   3  140.29    3.80
 -10  -3   3  135.89    4.20
 -10  -3   3  134.99    3.70
  10   3  -3  121.39    3.70
 -10   3   3  136.29    3.70
 -10   3   3  132.39    3.70
 -10   3   3  139.89    4.20
 -10   3   3  133.59    4.50
  10   3  -3  137.69    4.30
  -9  -3   3  226.08    6.40
  -9  -3   3  226.38    6.60
   9  -3  -3  224.78    6.30
  -9  -3   3  230.18    5.70
  -9  -3   3  230.48    5.70
   9   3  -3  227.98    6.40
  -9   3   3  224.98    5.70
  -9   3   3  225.28    6.30
   9   3  -3  262.17    7.10
  -9   3   3  225.38    5.70
  -9   3   3  224.58    6.90
   9   3  -3  233.58    5.70
  -8  -3   3   57.49    2.00
  -8  -3   3   58.69    1.80
  -8  -3   3   55.79    2.00
   8  -3  -3   59.09    2.00
  -8   3   3   55.69    1.80
  -8   3   3   56.49    1.80
  -8   3   3   55.99    2.20
  -8   3   3   54.59    1.70
   8   3  -3   57.59    2.10
  -8   3   3   57.79    2.00
  -8   3   3   55.79    2.10
   8   3  -3   57.59    1.80
  -7  -3   3  175.78    4.90
  -7  -3   3  152.88    5.00
  -7  -3   3  184.88    4.40
   7  -3  -3  179.08    4.70
  -7  -3   3  179.58    4.30
  -7   3   3  181.48    4.40
  -7   3   3  173.68    4.80
  -7   3   3  177.98    4.80
   7   3  -3  176.28    4.90
  -7   3   3  176.58    5.30
  -7   3   3  174.18    4.30
  -6  -3   3  720.33   15.80
  -6  -3   3  700.23   17.80
  -6  -3   3  724.93   19.10
  -6  -3   3  727.93   16.00
   6  -3  -3  710.53   17.60
   6   3  -3  701.53   17.90
  -6   3   3  708.73   15.80
  -6   3   3  712.83   19.30
  -6   3   3  710.03   15.90
  -6   3   3  704.43   17.70
   6   3  -3  705.33   17.30
  -6   3   3  689.63   17.70
   6   3  -3  734.43   15.90
  -5  -3   3 1033.60   22.90
  -5  -3   3 1067.79   27.90
  -5  -3   3 1069.39   23.00
  -5  -3   3 1020.30   25.60
   5  -3  -3 1061.59   25.40
  -5   3   3 1059.39   27.80
  -5   3   3  866.51   25.50
   5   3  -3 1014.80   25.70
  -5   3   3 1014.90   25.90
   5   3  -3 1073.79   23.00
  -5   3   3 1047.90   22.90
   5   3  -3 1106.59   25.00
  -4  -3   3  629.54   16.50
  -4  -3   3  633.54   15.60
  -4  -3   3  629.24   13.70
   4  -3  -3  614.24   15.10
  -4  -3   3  597.14   15.30
  -4   3   3  584.64   15.20
  -4   3   3  629.44   13.60
   4   3  -3  631.74   13.70
   4   3  -3  598.54   15.30
   4   3  -3  616.34   14.90
   4   3  -3  589.94   15.30
  -4   3   3  618.24   16.60
  -4   3   3  619.54   15.20
  -4   3   3  618.14   13.60
  -3  -3   3   27.40    1.00
  -3  -3   3   29.20    1.10
  -3  -3   3   25.70    1.00
  -3  -3   3   27.00    0.90
  -3  -3   3   26.60    0.90
   3   3  -3   26.80    1.00
  -3   3   3   26.30    0.90
  -3   3   3   26.50    1.10
   3   3  -3   28.20    1.00
  -3   3   3   32.80    0.90
  -3   3   3   29.30    0.80
   3   3  -3   25.70    1.00
  -3   3   3   26.80    0.70
  -2  -3   3  522.05   13.60
  -2  -3   3  497.95   11.30
  -2  -3   3  505.55   12.80
  -2  -3   3  510.95   12.60
  -2  -3   3  503.35   12.60
   2   3  -3  494.35   12.60
   2   3  -3  510.05   12.30
   2   3  -3  522.65   11.10
   2   3  -3  501.85   12.60
  -2   3   3  511.55   12.90
  -2   3   3  487.35   12.40
  -2   3   3  513.45   13.60
   2   3  -3  522.95   11.30
  -2   3   3  510.05   11.20
  -2   3   3  480.95   12.50
  -1  -3   3 1045.90   26.50
  -1  -3   3 1073.89   27.10
  -1  -3   3 1074.29   23.60
  -1  -3   3 1019.00   26.70
   1   3  -3 1043.80   26.40
   1   3  -3 1094.19   23.50
  -1   3   3 1085.49   28.50
  -1   3   3 1107.99   23.60
   1   3  -3 1107.79   26.20
   1   3  -3 1033.40   26.90
  -1   3   3 1095.99   27.10
   0  -3   3  250.77    6.60
   0  -3   3  255.87    5.90
   0  -3   3  255.97    6.70
   0  -3   3  278.57    6.80
   0   3   3  264.97    6.80
   0   3  -3  269.37    6.70
   0   3   3  269.87    5.90
   0   3  -3  269.77    5.90
   0   3  -3  269.47    6.00
   0   3   3  270.57    7.10
   0   3   3  250.77    6.50
   0   3   3  264.47    6.50
   0   3  -3  251.27    6.70
   1  -3   3   31.70    1.10
   1  -3   3   34.80    1.10
   1  -3   3   33.40    1.00
   1  -3   3   33.40    1.10
   1   3   3   32.10    1.00
   1   3   3   36.60    0.90
   1   3   3   33.90    1.00
   1   3   3   34.50    1.00
  -1   3  -3   34.00    1.00
  -1   3  -3   35.50    1.10
   1   3   3   32.70    0.90
  -1   3  -3   32.80    1.10
   1   3   3   34.10    1.00
  -1   3  -3   34.00    1.00
  -1   3  -3   32.10    1.10
   2  -3   3  827.72   21.50
   2  -3   3  936.61   23.30
   2  -3   3  878.31   19.30
   2  -3   3  901.31   22.20
  -2  -3  -3  871.21   21.40
   2   3   3  859.71   21.50
  -2   3  -3  896.91   21.00
  -2   3  -3  883.41   19.10
   2   3   3  832.22   21.70
  -2   3  -3  866.31   21.50
  -2   3  -3  822.42   21.70
  -2   3  -3  889.41   19.30
   2   3   3  871.71   19.40
   2   3   3  894.11   22.00
   3  -3   3  956.90   20.80
  -3  -3  -3  964.70   23.10
   3  -3   3  888.11   23.20
   3  -3   3  968.30   24.10
   3  -3   3  980.20   25.20
   3   3   3  938.21   21.00
  -3   3  -3  963.30   20.90
  -3   3  -3  960.90   22.70
   3   3   3  905.31   23.20
  -3   3  -3  926.51   23.30
   3   3   3  949.31   23.80
  -3   3  -3  952.70   20.60
  -3   3  -3  893.61   23.20
  -4  -3  -3  229.18    6.00
   4  -3   3  229.68    6.10
   4  -3   3  230.38    5.40
   4   3   3  228.68    6.10
  -4   3  -3  235.68    5.40
   4   3   3  239.38    6.10
  -4   3  -3  237.48    5.40
  -4   3  -3  231.08    6.10
   4   3   3  231.08    5.40
   4   3   3  237.48    6.10
  -4   3  -3  224.78    6.10
  -4   3  -3  240.38    5.90
   5  -3   3    0.30    0.30
   5  -3   3    0.90    0.50
  -5  -3  -3    0.90    0.30
   5  -3   3    0.80    0.30
  -5   3  -3    0.60    0.30
   5   3   3    0.50    0.30
   5   3   3    1.00    0.30
  -5   3  -3    0.40    0.30
   5   3   3    1.40    0.40
  -5   3  -3    0.70    0.30
   5   3   3    0.90    0.30
  -5   3  -3    0.70    0.30
  -6  -3  -3  386.66    9.80
  -6  -3  -3  379.46    8.90
   6  -3   3  382.96    9.90
   6  -3   3  386.56    8.80
  -6   3  -3  385.66    9.90
  -6   3  -3  390.76    9.50
   6   3   3  390.06    8.90
   6   3   3  362.86    9.90
  -6   3  -3  392.66    8.80
   6   3   3  390.36   10.00
  -6   3  -3  363.86    8.80
  -7  -3  -3  958.60   24.80
   7  -3   3  997.30   24.90
   7  -3   3 1002.30   22.30
  -7  -3  -3  991.90   22.20
  -7   3  -3  984.50   22.20
   7   3   3  998.20   25.50
   7   3   3  996.30   22.30
  -7   3  -3 1008.70   24.10
  -7   3  -3 1014.10   22.30
  -7   3  -3 1019.90   25.00
   7   3   3 1002.50   25.00
   8  -3   3  430.86   10.20
   8  -3   3  435.66   11.50
  -8  -3  -3  428.26   10.30
  -8  -3  -3  434.76   11.40
   8   3   3  436.76   11.60
  -8   3  -3  445.96   10.90
  -8   3  -3  436.96   10.30
  -8   3  -3  456.25   10.30
   8   3   3  447.06   11.60
   8   3   3  448.56   10.30
   9  -3   3   67.89    2.60
   9  -3   3   56.69    2.90
  -9  -3  -3   62.69    2.20
   9   3   3   67.79    2.20
  -9   3  -3   66.99    2.50
  -9   3  -3   66.49    2.10
  -9   3  -3   64.59    2.20
  -9   3  -3   64.89    2.20
   9   3   3   62.19    2.40
   9   3   3   68.49    2.50
  10  -3   3   33.70    2.20
 -10  -3  -3   30.40    1.50
  10   3   3   32.30    1.60
 -10   3  -3   33.00    1.70
 -10   3  -3   33.00    1.80
 -10   3  -3   30.60    1.50
  10   3   3   25.10    1.70
  10   3   3   30.40    1.80
 -11  -4   3  229.58    5.90
 -11  -4   3  230.48    6.70
 -11  -4   3  232.48    6.70
 -11   4   3  223.98    7.20
 -11   4   3  219.78    5.90
  11   4  -3  237.48    6.70
 -11   4   3  236.28    6.60
 -11   4   3  230.98    5.90
  11   4  -3  229.38    5.90
 -10  -4   3   17.30    1.10
 -10  -4   3   16.50    1.40
  10  -4  -3   12.50    1.80
 -10  -4   3   16.40    1.10
 -10   4   3   15.30    1.30
 -10   4   3   14.70    1.00
 -10   4   3   15.20    1.00
 -10   4   3   15.30    1.20
  10   4  -3   15.90    1.20
  -9  -4   3   46.50    1.70
  -9  -4   3   49.70    2.00
  -9  -4   3   47.00    1.80
  -9  -4   3   46.80    1.80
  -9   4   3   47.80    1.90
   9   4  -3   48.00    2.00
   9   4  -3   48.20    1.70
  -9   4   3   45.90    2.10
  -9   4   3   46.60    1.60
  -9   4   3   45.50    1.70
  -8  -4   3  570.34   12.90
  -8  -4   3  567.24   15.40
  -8  -4   3  567.04   13.00
  -8  -4   3  560.34   14.50
   8  -4  -3  544.15   14.30
  -8   4   3  554.74   15.80
   8   4  -3  635.14   15.30
  -8   4   3  552.04   12.90
  -8   4   3  550.04   14.50
  -8   4   3  553.24   12.90
   8   4  -3  577.84   13.00
  -8   4   3  581.94   14.50
   8   4  -3  562.24   14.60
  -7  -4   3  616.44   13.90
  -7  -4   3  624.74   15.60
   7  -4  -3  605.24   15.40
  -7  -4   3  631.14   14.00
  -7  -4   3  622.44   16.70
   7   4  -3  616.64   14.00
  -7   4   3  620.64   15.50
  -7   4   3  592.44   16.90
  -7   4   3  622.44   13.90
  -7   4   3  611.54   13.90
   7   4  -3  605.94   15.70
  -7   4   3  616.34   15.50
  -6  -4   3   63.39    1.90
  -6  -4   3   51.59    2.00
   6  -4  -3   58.09    1.90
  -6  -4   3   61.49    2.10
  -6  -4   3   68.79    1.80
   6   4  -3   60.79    2.00
  -6   4   3   61.59    2.30
   6   4  -3   64.19    1.80
   6   4  -3   60.89    2.10
  -6   4   3   60.59    1.90
  -6   4   3   60.69    1.80
  -6   4   3   65.09    1.70
  -5  -4   3  205.08    4.80
  -5  -4   3  196.98    5.30
   5  -4  -3  192.48    5.10
  -5  -4   3  202.38    5.70
   5   4  -3  195.68    5.40
  -5   4   3  198.28    4.70
  -5   4   3  206.18    5.00
  -5   4   3  197.58    5.20
   5   4  -3  205.58    4.80
  -5   4   3  198.98    5.20
  -5   4   3  198.08    5.90
  -5   4   3  199.38    4.80
   4  -4  -3 1278.97   31.40
  -4  -4   3 1209.58   32.10
  -4  -4   3 1357.26   28.50
  -4  -4   3 1292.87   34.70
   4   4  -3 1345.27   28.60
  -4   4   3 1294.57   32.20
  -4   4   3 1352.96   30.80
  -4   4   3 1277.97   31.60
   4   4  -3 1243.98   31.70
  -4   4   3 1289.37   28.50
  -4   4   3 1289.87   34.90
   4   4  -3 1299.17   31.30
  -4   4   3 1260.87   28.60
   4   4  -3 1258.07   32.40
  -3  -4   3 2514.65   62.49
  -3  -4   3 2558.04   67.29
  -3  -4   3 2505.25   54.79
  -3  -4   3 2424.26   61.89
   3   4  -3 2388.86   61.99
   3   4  -3 2550.74   54.89
  -3   4   3 2491.65   66.99
  -3   4   3 2531.65   54.79
   3   4  -3 2471.35   60.69
   3   4  -3 2441.66   61.39
  -3   4   3 2491.55   54.39
  -3   4   3 2367.06   61.29
  -3   4   3 2552.04   59.69
   3   4  -3 2498.15   55.19
  -3   4   3 2418.36   61.19
  -3   4   3 2505.45   54.79
  -2  -4   3 1253.47   31.70
  -2  -4   3 1354.86   34.20
  -2  -4   3 1239.38   27.70
  -2  -4   3 1209.38   31.50
  -2   4   3 1238.18   28.00
  -2   4   3 1264.97   33.90
  -2   4   3 1226.68   31.20
  -2   4   3 1228.48   31.00
  -2   4   3 1247.58   27.70
   2   4  -3 1214.18   31.20
   2   4  -3 1281.67   30.90
   2   4  -3 1262.47   30.50
   2   4  -3 1259.17   28.20
   2   4  -3 1290.67   27.50
  -2   4   3 1309.27   30.20
  -2   4   3 1279.07   27.50
  -1  -4   3   -0.50    0.20
  -1  -4   3    0.60    0.40
  -1   4   3   -0.20    0.20
   1   4  -3   -0.40    0.20
   1   4  -3   -0.20    0.20
  -1   4   3   -0.50    0.10
   1   4  -3   -0.70    0.20
   1   4  -3   -0.60    0.20
   1   4  -3   -0.30    0.20
  -1   4   3    0.10    0.20
  -1   4   3    0.20    0.20
  -1   4   3   -0.10    0.10
   0  -4   3  228.48    5.70
   0  -4   3  216.58    5.70
   0   4  -3  211.28    5.70
   0   4  -3  224.08    5.00
   0   4   3  220.28    4.90
   0   4   3  220.78    5.70
   0   4   3  221.48    5.10
   0   4   3  217.28    5.50
   0   4  -3  224.08    5.60
   0   4   3  214.48    5.50
   0   4   3  222.18    4.90
   0   4  -3  220.28    5.70
   0   4  -3  223.08    5.10
   1  -4   3 1277.27   32.40
   1  -4   3 1236.48   31.40
  -1   4  -3 1279.57   27.70
   1   4   3 1300.97   28.10
   1   4   3 1291.97   31.80
   1   4   3 1243.58   27.70
  -1   4  -3 1298.17   31.10
  -1   4  -3 1273.47   30.60
   1   4   3 1196.68   31.30
  -1   4  -3 1241.68   31.40
   1   4   3 1283.87   28.20
   1   4   3 1239.28   31.10
  -1   4  -3 1274.77   28.20
   2  -4   3  523.15   13.40
   2  -4   3  527.75   14.50
   2  -4   3  564.44   13.80
  -2   4  -3  528.85   13.40
  -2   4  -3  536.85   13.40
   2   4   3  542.25   11.90
   2   4   3  533.55   13.50
  -2   4  -3  537.95   12.00
  -2   4  -3  533.85   13.10
   2   4   3  540.15   11.90
   2   4   3  519.85   13.30
   2   4   3  527.05   13.30
  -2   4  -3  539.25   11.90
   3  -4   3    4.40    0.50
  -3  -4  -3    4.40    0.40
   3  -4   3    5.10    0.50
   3  -4   3    4.20    0.50
   3  -4   3    4.70    0.50
  -3  -4  -3    4.80    0.40
  -3   4  -3    4.50    0.40
  -3   4  -3    4.00    0.50
  -3   4  -3    4.90    0.40
  -3   4  -3    4.00    0.60
   3   4   3    3.70    0.40
   3   4   3    4.50    0.30
  -3   4  -3    4.90    0.50
   3   4   3    5.30    0.40
  -4  -4  -3  365.86    8.90
   4  -4   3  355.36    9.00
   4  -4   3  322.57    9.60
   4  -4   3  370.36    9.90
   4  -4   3  340.17    8.00
  -4   4  -3  363.66    8.10
  -4   4  -3  344.17    8.10
   4   4   3  345.37    9.10
  -4   4  -3  359.86    8.80
   4   4   3  357.16    8.00
  -4   4  -3  343.27    9.10
  -4   4  -3  338.27    9.00
   4   4   3  368.06    9.10
   4   4   3  359.96    9.00
   5  -4   3 1054.99   25.80
   5  -4   3 1030.00   23.10
  -5  -4  -3 1051.49   25.70
  -5   4  -3 1022.80   23.10
  -5   4  -3 1039.30   25.10
   5   4   3 1027.40   25.80
   5   4   3 1032.40   23.10
  -5   4  -3 1046.30   25.80
  -5   4  -3 1039.40   22.90
   5   4   3 1049.79   26.30
   6  -4   3  517.65   13.10
  -6  -4  -3  509.55   11.80
   6  -4   3  512.05   11.70
  -6  -4  -3  535.65   13.00
   6   4   3  517.55   13.20
  -6   4  -3  523.15   13.20
  -6   4  -3  478.55   12.60
   6   4   3  511.15   13.10
   6   4   3  512.15   13.30
   6   4   3  526.35   11.80
  -6   4  -3  513.15   11.70
  -6   4  -3  511.45   11.70
  -7  -4  -3   14.90    0.90
   7  -4   3   14.60    1.40
  -7  -4  -3   13.50    1.10
   7  -4   3   14.30    1.10
   7   4   3   13.10    0.90
   7   4   3   15.80    1.00
  -7   4  -3   12.10    0.80
  -7   4  -3   13.70    0.90
  -7   4  -3   12.40    0.90
   7   4   3   13.60    0.80
   8  -4   3   83.69    3.70
  -8  -4  -3   97.19    2.90
   8  -4   3  102.39    3.30
  -8   4  -3   97.99    2.90
  -8   4  -3  100.79    2.90
   8   4   3   99.89    3.10
   8   4   3   99.09    2.80
  -8   4  -3  100.09    2.90
   8   4   3  103.69    3.30
  -9  -4  -3  376.26    9.30
   9  -4   3  370.46   11.20
  -9   4  -3  382.76    9.20
   9   4   3  385.36    9.20
  -9   4  -3  394.56    9.70
   9   4   3  405.16   10.50
  -9   4  -3  386.86    9.20
   9   4   3  377.46   10.30
  -9   4  -3  393.16   10.40
 -10  -4  -3  428.96   10.50
  10  -4   3  455.25   12.60
  10  -4   3  428.66   12.40
 -10   4  -3  445.26   11.70
  10   4   3  463.25   11.90
 -10   4  -3  423.66   10.40
  10   4   3  418.86   11.70
 -10   4  -3  429.86   10.50
  10   4   3  441.86   10.50
 -10  -5   3  102.69    3.10
 -10  -5   3  100.99    3.60
 -10  -5   3  108.29    3.40
  10   5  -3  102.49    3.10
 -10   5   3  106.99    3.40
 -10   5   3  102.59    3.10
 -10   5   3  101.49    3.10
 -10   5   3  101.89    3.80
  10   5  -3  108.69    3.70
  -9  -5   3   91.69    3.10
  -9  -5   3   92.19    3.10
   9  -5  -3   94.09    4.10
  -9  -5   3   92.49    2.80
  -9   5   3   92.89    3.50
   9   5  -3   93.59    2.80
   9   5  -3   96.19    3.30
  -9   5   3   92.29    3.00
  -9   5   3   92.19    2.70
  -9   5   3   90.49    2.80
  -8  -5   3    9.60    1.00
  -8  -5   3   10.50    0.80
  -8  -5   3    9.90    0.80
  -8   5   3   11.10    0.80
  -8   5   3   10.70    1.00
  -8   5   3   10.50    0.70
  -8   5   3   11.30    0.80
   8   5  -3   10.80    0.80
  -7  -5   3  153.78    4.40
  -7  -5   3  151.38    4.50
  -7  -5   3  151.38    3.90
  -7  -5   3  147.69    3.90
  -7   5   3  151.18    4.30
   7   5  -3  154.08    3.90
  -7   5   3  148.79    4.30
   7   5  -3  146.69    4.20
   7   5  -3  149.69    4.50
  -7   5   3  152.28    3.90
  -7   5   3  149.99    4.80
  -7   5   3  152.48    3.80
  -6  -5   3  649.04   14.40
  -6  -5   3  638.14   16.10
  -6  -5   3  640.24   17.30
   6   5  -3  633.04   15.80
   6   5  -3  634.34   14.50
  -6   5   3  640.54   14.40
   6   5  -3  635.04   16.20
  -6   5   3  623.44   16.00
  -6   5   3  633.14   16.00
  -6   5   3  635.14   17.60
  -6   5   3  678.63   15.50
  -6   5   3  624.14   14.40
  -5  -5   3  818.22   18.80
  -5  -5   3  846.82   21.00
  -5  -5   3  851.61   22.60
  -5   5   3  840.62   18.70
  -5   5   3  874.21   20.30
   5   5  -3  846.32   18.80
  -5   5   3  839.02   18.70
   5   5  -3  823.92   20.50
  -5   5   3  836.22   22.80
   5   5  -3  821.02   21.00
  -5   5   3  855.31   20.80
  -5   5   3  838.92   20.80
  -4  -5   3  239.68    5.80
  -4  -5   3  256.77    7.00
  -4  -5   3  251.47    6.50
   4   5  -3  234.58    5.80
  -4   5   3  251.57    5.70
   4   5  -3  243.18    6.50
  -4   5   3  253.77    6.30
   4   5  -3  241.28    6.40
  -4   5   3  258.17    6.20
  -4   5   3  246.98    7.10
  -4   5   3  250.87    5.80
   4   5  -3  232.68    6.50
  -3  -5   3    5.10    0.50
  -3  -5   3    5.10    0.50
  -3  -5   3    5.40    0.50
  -3   5   3    6.70    0.40
   3   5  -3    5.30    0.40
   3   5  -3    5.50    0.50
  -3   5   3    5.60    0.40
  -3   5   3    4.20    0.40
   3   5  -3    4.50    0.60
   3   5  -3    6.60    0.50
  -3   5   3    5.00    0.60
   3   5  -3    4.40    0.60
  -3   5   3    5.00    0.30
  -2  -5   3  773.42   19.10
  -2  -5   3  759.12   20.90
   2   5  -3  781.92   17.00
  -2   5   3  785.02   20.80
   2   5  -3  749.62   19.20
   2   5  -3  772.42   17.20
  -2   5   3  767.02   17.00
  -2   5   3  783.82   17.00
   2   5  -3  767.02   18.80
  -2   5   3  749.03   19.00
   2   5  -3  753.72   19.20
  -2   5   3  790.82   19.00
  -2   5   3  794.12   18.70
  -2   5   3  773.92   17.10
  -1  -5   3  664.23   16.50
  -1  -5   3  637.74   16.20
  -1   5   3  667.63   16.10
   1   5  -3  641.84   16.20
   1   5  -3  656.53   14.40
  -1   5   3  676.43   16.00
   1   5  -3  650.43   16.00
  -1   5   3  659.33   14.40
  -1   5   3  672.93   16.00
  -1   5   3  656.73   14.50
   1   5  -3  638.14   16.20
  -1   5   3  572.74   14.30
   1   5  -3  676.03   14.60
   0  -5   3  974.50   23.80
   0  -5   3  926.91   23.30
   0   5   3  944.91   23.80
   0   5   3  919.31   23.20
   0   5  -3  936.21   23.30
   0   5  -3  986.70   20.90
   0   5   3  931.01   20.70
   0   5   3  949.11   23.10
   0   5   3  904.91   20.80
   0   5  -3  964.90   20.70
   0   5  -3  922.41   23.30
   0   5   3  945.71   20.70
   0   5  -3  940.61   22.80
   1  -5   3   13.50    0.70
   1  -5   3   15.00    0.70
  -1  -5  -3   15.00    0.70
  -1   5  -3   13.60    0.70
  -1   5  -3   14.20    0.60
  -1   5  -3   14.00    0.80
  -1   5  -3   13.60    0.80
  -1   5  -3   15.30    0.60
   1   5   3   13.90    0.50
   1   5   3   14.00    0.60
   1   5   3   14.30    0.70
   2  -5   3  176.48    4.80
   2  -5   3  176.18    4.70
   2  -5   3  179.68    5.30
   2   5   3  171.68    4.60
   2   5   3  174.68    4.20
  -2   5  -3  166.98    4.70
  -2   5  -3  170.98    4.70
  -2   5  -3  172.18    4.10
   2   5   3  174.08    4.60
  -2   5  -3  175.98    4.60
   2   5   3  176.68    4.10
   3  -5   3  131.99    3.80
   3  -5   3  134.39    4.00
   3  -5   3  130.39    3.60
  -3  -5  -3  126.19    3.40
  -3   5  -3  128.79    3.70
   3   5   3  127.79    3.20
  -3   5  -3  130.29    3.70
  -3   5  -3  130.49    3.20
   3   5   3  127.99    3.60
  -3   5  -3  131.39    3.60
  -3   5  -3  127.19    3.20
   4  -5   3  514.15   13.20
  -4  -5  -3  511.15   13.00
  -4  -5  -3  530.85   13.90
   4  -5   3  539.15   13.80
   4  -5   3  513.65   14.30
   4   5   3  517.75   11.70
  -4   5  -3  517.15   13.20
   4   5   3  516.05   13.20
   4   5   3  537.05   13.20
  -4   5  -3  523.65   12.80
  -4   5  -3  540.85   11.80
  -4   5  -3  518.65   11.70
   4   5   3  517.75   13.20
  -4   5  -3  486.85   13.20
   5  -5   3   67.99    2.50
  -5  -5  -3   70.89    2.20
   5  -5   3   69.29    2.30
   5  -5   3   66.49    2.60
  -5   5  -3   69.19    2.20
  -5   5  -3   67.59    2.00
   5   5   3   72.99    2.30
   5   5   3   71.09    2.00
  -5   5  -3   69.89    2.00
   5   5   3   70.89    2.10
   5   5   3   71.39    2.40
  -5   5  -3   68.29    2.40
  -6  -5  -3  216.18    5.40
  -6  -5  -3  219.68    5.90
   6  -5   3  215.08    6.00
   6  -5   3  202.88    6.60
   6  -5   3  217.58    6.50
   6   5   3  218.58    5.30
   6   5   3  224.48    6.10
  -6   5  -3  219.88    6.00
   6   5   3  217.98    5.80
  -6   5  -3  220.58    5.40
  -6   5  -3  226.98    5.40
  -6   5  -3  221.48    5.70
   7  -5   3  507.55   14.90
   7  -5   3  543.55   15.10
  -7  -5  -3  542.85   12.50
   7  -5   3  549.35   14.00
  -7   5  -3  533.15   12.50
   7   5   3  544.45   12.50
   7   5   3  536.75   14.00
   7   5   3  543.75   14.10
  -7   5  -3  561.74   14.00
  -7   5  -3  551.44   12.50
  -7   5  -3  556.14   13.40
   8  -5   3  411.86   12.00
   8  -5   3  409.26   11.90
  -8  -5  -3  416.96   10.00
  -8   5  -3  433.96   11.10
  -8   5  -3  426.66   10.50
   8   5   3  436.66   11.20
   8   5   3  414.66   11.00
   8   5   3  412.26    9.90
  -8   5  -3  409.76    9.90
  -8   5  -3  423.36    9.90
  -9  -5  -3   74.49    2.60
   9  -5   3   77.49    3.00
   9  -5   3   81.29    3.40
   9   5   3   74.99    2.60
  -9   5  -3   75.99    2.50
   9   5   3   77.19    2.90
  -9   5  -3   79.49    2.60
  -9   5  -3   80.49    2.90
  -9   5  -3   78.09    2.50
   9   5   3   78.79    2.50
 -10  -6   3    3.70    0.70
 -10  -6   3    3.40    0.80
  10  -6  -3    1.20    1.00
  10   6  -3    2.30    0.80
  10   6  -3    2.70    0.70
 -10   6   3    1.70    0.50
 -10   6   3    1.40    0.50
 -10   6   3    2.60    0.60
  -9  -6   3   24.00    1.30
  -9  -6   3   22.20    1.30
  -9   6   3   21.70    1.10
   9   6  -3   23.50    1.50
  -9   6   3   21.50    1.20
  -9   6   3   21.90    1.60
  -9   6   3   21.70    1.30
   9   6  -3   24.50    1.30
   8  -6  -3   71.19    3.40
  -8  -6   3   71.49    2.30
  -8  -6   3   71.49    2.50
  -8  -6   3   69.39    2.60
  -8   6   3   70.59    2.20
   8   6  -3   73.59    2.70
  -8   6   3   70.39    2.90
   8   6  -3   70.89    2.30
  -8   6   3   74.09    2.40
  -8   6   3   69.99    2.30
  -7  -6   3   26.90    1.20
  -7  -6   3   26.20    1.50
  -7  -6   3   26.00    1.30
   7   6  -3   25.30    1.30
  -7   6   3   23.00    1.50
  -7   6   3   25.40    1.10
   7   6  -3   28.90    1.50
  -7   6   3   23.70    1.10
   7   6  -3   25.80    1.20
  -7   6   3   25.80    1.20
  -6  -6   3    0.30    0.40
  -6   6   3    0.50    0.50
   6   6  -3    0.30    0.40
   6   6  -3    0.20    0.40
  -6   6   3    0.50    0.50
  -6   6   3    1.20    0.30
   6   6  -3    0.00    0.30
  -6   6   3    0.50    0.30
  -6   6   3    0.40    0.30
  -5  -6   3  138.59    4.00
  -5  -6   3  142.79    4.30
   5   6  -3  144.59    3.60
   5   6  -3  136.99    4.00
  -5   6   3  146.69    3.80
  -5   6   3  138.79    3.90
  -5   6   3  139.79    3.70
  -5   6   3  139.79    3.50
  -5   6   3  141.09    3.90
  -5   6   3  141.69    4.50
  -4  -6   3 1452.45   35.10
  -4  -6   3 1411.76   38.00
  -4  -6   3 1452.85   35.10
  -4   6   3 1485.65   34.20
  -4   6   3 1413.16   31.30
  -4   6   3 1448.76   34.90
   4   6  -3 1336.07   35.00
  -4   6   3 1419.66   31.20
  -4   6   3 1441.56   38.00
   4   6  -3 1388.16   35.10
   4   6  -3 1391.26   31.40
   4   6  -3 1422.96   34.40
  -4   6   3 1405.56   34.90
  -3  -6   3  307.07    8.60
  -3  -6   3  304.87    7.90
  -3   6   3  312.37    7.70
   3   6  -3  305.17    7.00
   3   6  -3  300.57    7.90
  -3   6   3  299.87    7.10
  -3   6   3  302.87    6.90
  -3   6   3  313.07    7.70
   3   6  -3  310.77    7.10
  -3   6   3  290.47    6.90
   3   6  -3  294.17    7.90
  -3   6   3  303.47    7.70
  -2  -6   3  680.13   17.40
  -2  -6   3  649.54   19.10
  -2   6   3  705.93   17.30
   2   6  -3  700.83   15.60
   2   6  -3  683.73   17.40
  -2   6   3  711.43   15.60
   2   6  -3  712.23   17.20
   2   6  -3  688.43   17.50
  -2   6   3  706.93   15.40
  -2   6   3  696.73   15.40
  -2   6   3  718.63   17.10
   2   6  -3  708.43   15.50
  -2   6   3  706.63   17.30
  -1  -6   3   92.79    2.70
  -1  -6   3   93.89    2.50
  -1   6   3   92.89    2.60
  -1   6   3   90.49    2.20
   1   6  -3   94.49    2.40
  -1   6   3   88.99    2.30
  -1   6   3   92.49    2.50
   1   6  -3   91.69    2.80
  -1   6   3  102.89    2.80
   1   6  -3   92.39    2.80
   1   6  -3   94.89    2.40
   1   6  -3   90.59    2.80
   0  -6   3  138.09    3.80
   0  -6   3  140.29    3.70
   0   6   3  132.59    3.30
   0   6   3  142.59    3.20
   0   6  -3  136.49    3.40
   0   6  -3  138.19    3.40
   0   6   3  137.59    3.60
   0   6   3  138.49    3.50
   0   6  -3  132.79    3.80
   0   6  -3  133.39    3.80
   0   6  -3  136.89    3.90
  -1  -6  -3  108.59    3.20
   1  -6   3  108.99    3.00
   1  -6   3  107.79    3.00
  -1   6  -3  103.89    2.70
   1   6   3  105.59    2.90
  -1   6  -3  102.59    2.70
  -1   6  -3  104.49    3.10
  -1   6  -3  102.99    3.10
   1   6   3  105.19    2.60
   1   6   3  103.69    2.90
   1   6   3  107.89    2.80
  -1   6  -3  104.49    3.10
   2  -6   3   90.79    2.60
   2  -6   3   78.99    3.10
   2  -6   3   90.09    2.60
  -2   6  -3   87.69    2.30
   2   6   3   84.69    2.50
   2   6   3   86.79    2.50
   2   6   3   87.89    2.20
  -2   6  -3   89.39    2.60
   2   6   3   86.29    2.40
  -2   6  -3   85.19    2.60
  -2   6  -3   87.49    2.70
  -2   6  -3   86.69    2.30
   3  -6   3    8.80    0.70
   3  -6   3    8.40    0.70
   3  -6   3    9.20    0.80
  -3  -6  -3    6.30    0.90
  -3   6  -3    8.50    0.70
  -3   6  -3    8.90    0.60
   3   6   3    8.90    0.80
  -3   6  -3    9.30    1.00
   3   6   3    8.80    0.70
   3   6   3    9.20    0.50
  -3   6  -3    9.30    0.70
   3   6   3    8.70    0.70
   4  -6   3  115.69    3.70
   4  -6   3  115.99    3.50
  -4  -6  -3  113.39    3.30
   4  -6   3  111.29    3.30
   4   6   3  114.79    3.30
  -4   6  -3  109.89    2.90
  -4   6  -3  101.79    3.40
  -4   6  -3  109.49    3.00
  -4   6  -3  115.29    3.30
  -4   6  -3  108.99    3.20
   4   6   3  106.39    2.90
   5  -6   3  219.48    6.50
   5  -6   3  219.68    5.90
   5  -6   3  203.48    6.20
   5   6   3  219.08    5.20
  -5   6  -3  216.98    5.30
  -5   6  -3  211.48    5.30
   5   6   3  221.38    6.00
  -5   6  -3  213.48    5.70
   6  -6   3  198.08    6.20
   6  -6   3  203.08    5.60
   6  -6   3  208.68    6.10
  -6   6  -3  197.28    5.00
  -6   6  -3  201.78    5.40
  -6   6  -3  194.68    5.00
   6   6   3  200.28    5.00
  -6   6  -3  195.58    5.60
   6   6   3  203.68    5.70
   7  -6   3    0.50    0.60
   7  -6   3    1.90    0.60
  -7  -6  -3    0.70    0.50
  -7   6  -3    1.10    0.50
  -7   6  -3    1.70    0.50
   7   6   3    1.80    0.50
  -7   6  -3    0.50    0.50
   7   6   3    1.50    0.40
  -8  -6  -3   45.70    1.90
   8  -6   3   50.89    2.40
   8  -6   3   45.40    2.20
  -8   6  -3   49.50    2.10
   8   6   3   51.29    2.20
  -8   6  -3   47.90    1.80
  -8   6  -3   47.10    1.90
  -8   6  -3   48.00    1.90
   8   6   3   47.10    1.80
  -9  -6  -3  136.69    4.10
  -9   6  -3  138.79    4.00
  -9   6  -3  145.49    4.50
  -9  -7   3    1.00    0.60
  -9  -7   3    0.90    0.60
   9  -7  -3   -0.20    0.80
   9   7  -3    0.50    0.60
   9   7  -3    0.80    0.70
  -9   7   3    0.60    0.40
  -9   7   3    0.70    0.40
  -9   7   3    0.70    0.50
  -8  -7   3   13.80    1.10
  -8  -7   3   14.00    1.00
   8   7  -3   13.50    1.30
  -8   7   3   14.00    0.90
  -8   7   3   15.00    1.00
  -8   7   3   13.70    1.00
   8   7  -3   12.60    1.10
  -7  -7   3   20.50    1.20
   7   7  -3   21.10    1.30
  -7   7   3   19.00    1.10
   7   7  -3   20.50    1.10
   7   7  -3   18.20    1.20
  -7   7   3   20.10    1.00
  -7   7   3   19.80    1.10
  -6  -7   3   54.39    2.10
  -6  -7   3   54.99    2.10
   6  -7  -3   58.89    2.80
  -6   7   3   57.09    1.90
  -6   7   3   53.99    1.70
  -6   7   3   56.29    1.90
   6   7  -3   51.49    2.10
   6   7  -3   54.19    2.10
  -6   7   3   55.39    2.10
  -6   7   3   54.49    1.90
   6   7  -3   53.39    1.80
  -5  -7   3  193.58    5.70
  -5  -7   3  195.18    5.30
   5   7  -3  186.78    5.30
   5   7  -3  192.78    5.40
  -5   7   3  186.78    4.80
  -5   7   3  191.78    5.20
  -5   7   3  193.58    5.10
  -5   7   3  188.28    4.60
  -5   7   3  192.98    5.20
   5   7  -3  186.38    4.80
  -4  -7   3    1.50    0.50
  -4  -7   3    1.80    0.50
  -4   7   3    1.10    0.40
   4   7  -3    0.40    0.40
   4   7  -3    0.40    0.30
  -4   7   3    1.20    0.30
   4   7  -3    0.80    0.40
  -4   7   3    2.10    0.50
  -3  -7   3    0.40    0.40
  -3  -7   3    0.60    0.40
   3   7  -3    0.60    0.40
   3   7  -3    0.40    0.40
  -3   7   3    0.60    0.20
   3   7  -3    0.20    0.50
  -3   7   3    0.70    0.30
  -3   7   3    0.10    0.40
   3   7  -3    0.30    0.30
  -3   7   3    0.80    0.40
   3   7  -3    0.30    0.30
  -3   7   3    0.60    0.30
  -2  -7   3   58.29    2.00
  -2  -7   3   52.19    2.40
  -2   7   3   62.89    2.10
   2   7  -3   59.29    2.10
  -2   7   3   60.59    1.60
  -2   7   3   61.29    1.90
   2   7  -3   60.19    2.10
   2   7  -3   61.09    1.80
   2   7  -3   63.19    1.80
  -2   7   3   57.19    1.70
   2   7  -3   57.59    2.20
  -2   7   3   60.69    1.90
  -2   7   3   60.79    1.90
  -1  -7   3  206.88    5.30
  -1   7   3  197.68    5.20
   1   7  -3  202.48    5.40
  -1   7   3  193.08    4.60
  -1   7   3  184.88    4.60
   1   7  -3  192.28    5.40
  -1   7   3  200.68    5.20
   1   7  -3  202.78    4.80
   1   7  -3  189.08    5.40
   1   7  -3  194.68    4.80
  -1   7   3  197.18    4.80
  -1   7   3  203.88    5.40
   0  -7   3  281.47    7.20
   0  -7  -3  275.07    7.80
   0  -7   3  284.07    7.20
   0   7   3  270.27    7.10
   0   7   3  278.37    6.60
   0   7  -3  267.47    7.30
   0   7  -3  272.47    6.50
   0   7  -3  274.67    7.30
   0   7  -3  275.17    7.30
   0   7   3  276.77    6.30
   0   7  -3  280.47    6.50
   0   7   3  272.47    7.10
  -1  -7  -3   92.89    3.10
   1  -7   3   97.09    2.70
   1  -7   3   96.29    2.80
  -1   7  -3   94.89    2.90
   1   7   3   92.89    2.70
  -1   7  -3   92.69    2.50
  -1   7  -3   90.79    2.90
   1   7   3   89.89    2.40
   1   7   3   92.79    2.70
   1   7   3   92.69    2.60
  -1   7  -3   94.79    2.50
  -1   7  -3   90.89    2.90
   2  -7   3   44.70    1.60
   2  -7   3   46.30    1.70
   2   7   3   43.20    1.60
  -2   7  -3   43.90    1.70
  -2   7  -3   44.10    1.70
   2   7   3   44.30    1.60
  -2   7  -3   44.70    1.50
  -2   7  -3   43.90    1.80
   2   7   3   45.00    1.60
  -2   7  -3   45.60    1.50
   2   7   3   42.60    1.30
   3  -7   3   11.00    1.10
   3  -7   3   12.90    1.00
   3  -7   3   11.90    0.90
   3   7   3   13.10    0.80
  -3   7  -3   12.30    0.80
   3   7   3   11.90    0.80
  -3   7  -3   12.60    0.90
  -3   7  -3   12.70    0.80
   3   7   3   13.30    0.70
  -3   7  -3   13.70    0.90
   3   7   3   12.30    1.00
   4  -7   3    0.80    0.50
  -4  -7  -3    0.70    0.40
   4  -7   3    0.50    0.50
   4  -7   3    0.70    0.40
  -4   7  -3    0.60    0.30
  -4   7  -3    0.20    0.40
  -4   7  -3    0.60    0.40
   4   7   3    0.80    0.30
  -4   7  -3    0.40    0.40
   5  -7   3    9.80    1.00
  -5  -7  -3   10.50    0.80
   5  -7   3    9.50    1.00
  -5   7  -3    9.00    0.80
  -5   7  -3    9.90    0.90
   5   7   3    9.80    0.70
  -5   7  -3    9.50    0.80
  -5   7  -3    9.70    0.90
   5   7   3   10.50    0.90
   6  -7   3   35.90    1.90
   6  -7   3   36.30    1.80
   6   7   3   35.10    1.40
  -6   7  -3   34.30    1.60
  -6   7  -3   34.80    1.50
  -6   7  -3   35.90    1.70
   6   7   3   36.20    1.70
  -6   7  -3   34.20    1.50
   7  -7   3  112.19    3.80
   7  -7   3  108.19    4.00
  -7  -7  -3  108.19    3.30
  -7   7  -3  105.89    3.30
   7   7   3  113.09    3.60
  -7   7  -3  106.59    3.20
  -7   7  -3  108.49    3.20
   7   7   3  107.99    3.10
  -7   7  -3  111.69    3.60
   8  -7   3   61.09    2.70
  -8  -7  -3   58.59    2.30
   8  -7   3   61.79    2.80
  -8   7  -3   65.09    2.60
  -8   7  -3   59.19    2.20
   8   7   3   66.59    2.60
  -8   7  -3   62.79    2.20
  -8   7  -3   62.79    2.30
   8   7   3   59.59    2.20
  -8  -8   3    6.30    0.90
  -8  -8   3    6.80    1.00
  -8   8   3    5.80    0.70
  -8   8   3    5.90    0.90
   8   8  -3    5.20    0.80
   8   8  -3    5.30    0.90
  -8   8   3    5.70    0.90
  -7  -8   3   47.30    2.00
   7   8  -3   46.70    1.80
   7   8  -3   44.00    2.10
  -7   8   3   44.80    1.60
  -7   8   3   45.00    1.80
  -7   8   3   49.40    1.90
   7   8  -3   45.50    2.10
  -6  -8   3   66.89    2.50
   6   8  -3   67.19    2.50
  -6   8   3   65.99    2.00
  -6   8   3   69.69    2.30
   6   8  -3   67.89    2.20
   6   8  -3   63.89    2.50
  -6   8   3   65.39    2.20
  -5  -8   3   80.19    2.90
  -5   8   3   83.19    2.60
   5   8  -3   79.49    2.80
  -5   8   3   80.69    2.50
   5   8  -3   81.49    2.80
   5   8  -3   78.99    2.40
  -5   8   3   80.99    2.30
  -5   8   3   82.99    2.60
   4  -8  -3    2.30    0.80
  -4  -8   3    4.10    0.70
  -4   8   3    5.20    0.90
   4   8  -3    5.50    0.70
   4   8  -3    3.30    0.60
  -4   8   3    3.90    0.60
   4   8  -3    6.30    0.80
  -4   8   3    3.80    0.60
  -4   8   3    4.10    0.60
  -4   8   3    4.80    0.50
  -3  -8   3   39.50    1.80
  -3  -8   3   41.50    1.80
   3   8  -3   41.50    1.80
  -3   8   3   42.20    1.50
  -3   8   3   39.90    1.50
   3   8  -3   42.60    1.50
  -3   8   3   42.10    1.70
  -3   8   3   42.60    1.60
   3   8  -3   41.10    1.70
   3   8  -3   43.10    1.50
  -3   8   3   40.60    1.30
  -2  -8   3    7.70    1.10
  -2  -8   3    6.80    0.90
   2   8  -3    6.50    0.70
  -2   8   3    6.30    0.80
   2   8  -3    7.30    0.60
   2   8  -3    6.50    0.80
  -2   8   3    7.00    0.60
  -2   8   3    6.50    0.70
  -2   8   3    6.60    0.80
   2   8  -3    6.90    0.80
  -2   8   3    5.80    0.50
   1  -8  -3    6.90    0.80
  -1  -8   3    6.20    0.90
   1   8  -3    7.40    0.80
  -1   8   3    6.30    0.80
   1   8  -3    6.90    0.70
  -1   8   3    5.80    0.60
  -1   8   3    6.40    0.70
  -1   8   3    6.10    0.50
  -1   8   3    6.00    0.80
   1   8  -3    5.50    0.80
   1   8  -3    6.90    0.60
   0  -8  -3   88.59    2.90
   0  -8   3   83.09    2.30
   0  -8   3   81.69    2.60
   0   8  -3   82.09    2.80
   0   8   3   81.29    2.50
   0   8   3   81.39    2.20
   0   8   3   79.69    2.40
   0   8  -3   83.79    2.40
   0   8  -3   79.69    2.70
   0   8   3   82.99    2.50
   0   8  -3   82.89    2.40
   1  -8   3   19.50    0.90
   1   8   3   18.30    1.00
  -1   8  -3   18.90    1.10
  -1   8  -3   18.70    0.90
  -1   8  -3   18.50    1.20
   1   8   3   17.60    0.80
   1   8   3   18.90    1.00
   1   8   3   19.60    1.10
  -1   8  -3   17.80    1.00
   2  -8   3  108.39    3.10
  -2   8  -3  104.59    3.30
  -2   8  -3  106.09    3.30
  -2   8  -3  105.59    2.90
  -2   8  -3  106.39    2.90
   2   8   3  105.89    3.00
   2   8   3  107.49    3.20
   2   8   3  106.09    2.80
   2   8   3  104.39    3.20
  -3  -8  -3    0.10    0.60
   3  -8   3    0.40    0.40
   3  -8   3    0.20    0.60
   3   8   3    1.40    0.40
   3   8   3    0.30    0.30
  -3   8  -3    0.60    0.40
   3   8   3    0.40    0.40
  -3   8  -3   -0.30    0.40
  -3   8  -3    0.30    0.40
  -3   8  -3    0.90    0.40
   4  -8   3   18.10    1.10
  -4  -8  -3   17.30    1.10
   4  -8   3   14.00    1.40
  -4   8  -3   19.40    1.20
  -4   8  -3   15.60    1.20
   4   8   3   16.80    0.90
  -4   8  -3   17.40    1.00
  -4   8  -3   17.10    1.00
   4   8   3   16.40    1.10
   5  -8   3    1.20    0.60
  -5  -8  -3    2.10    0.60
   5  -8   3    1.50    0.70
  -5   8  -3    1.00    0.50
  -5   8  -3    1.60    0.50
   5   8   3    1.10    0.40
  -5   8  -3    0.90    0.60
  -5   8  -3    1.10    0.50
   5   8   3    1.30    0.50
   6  -8   3    3.40    0.70
   6  -8   3    3.20    0.90
   6   8   3    3.30    0.50
   6   8   3    3.10    0.70
  -6   8  -3    2.70    0.70
  -6   8  -3    3.20    0.70
  -6   8  -3    3.40    0.60
  -6   8  -3    3.30    0.80
  -6  -9   3    6.60    1.00
  -6   9   3    5.80    0.80
  -6   9   3    6.80    0.80
   6   9  -3    8.60    1.10
   6   9  -3    6.60    1.00
  -6   9   3    6.10    0.70
  -5  -9   3   19.60    1.30
   5   9  -3   19.70    1.40
   5   9  -3   19.40    1.10
  -5   9   3   18.80    0.90
  -5   9   3   18.30    1.10
  -5   9   3   18.40    1.10
   5   9  -3   19.10    1.40
   4  -9  -3    0.10    0.80
  -4  -9   3    1.40    0.60
   4   9  -3    1.30    0.50
   4   9  -3    1.60    0.50
  -4   9   3    1.40    0.30
   4   9  -3    1.00    0.60
  -4   9   3    0.80    0.50
  -4   9   3    1.60    0.40
   3  -9  -3   11.20    1.10
  -3  -9   3   13.20    1.10
   3   9  -3   11.10    1.10
  -3   9   3   11.00    0.70
  -3   9   3   11.50    0.90
   3   9  -3   12.00    0.90
   3   9  -3   12.90    1.10
  -3   9   3   11.60    1.10
  -3   9   3   11.80    0.80
   3   9  -3   10.80    0.90
  -2  -9   3   50.99    2.50
   2  -9  -3   51.99    2.20
   2   9  -3   49.90    1.80
   2   9  -3   53.79    1.80
  -2   9   3   51.89    1.90
   2   9  -3   52.09    2.20
  -2   9   3   50.99    1.60
   2   9  -3   53.99    2.10
  -2   9   3   51.99    1.80
   1  -9  -3   52.89    2.20
  -1   9   3   51.99    1.80
   1   9  -3   48.70    1.70
  -1   9   3   49.50    1.80
  -1   9   3   48.80    1.60
  -1   9   3   51.89    2.00
   1   9  -3   51.19    1.80
   1   9  -3   50.49    2.00
   1   9  -3   48.60    2.10
   0  -9  -3    6.00    1.10
   0   9   3    9.20    0.70
   0   9  -3    8.20    0.90
   0   9  -3    7.50    0.80
   0   9  -3    6.90    0.90
   0   9   3    5.90    0.50
   0   9  -3    6.70    0.70
   0   9   3    8.20    0.80
  -1   9  -3   35.80    1.70
  -1   9  -3   35.20    1.40
   1   9   3   36.40    1.50
  -1   9  -3   37.20    1.70
   1   9   3   34.00    1.30
   1   9   3   35.90    1.50
  -1   9  -3   37.20    1.40
   2  -9   3  137.39    3.90
  -2   9  -3  137.19    3.70
   2   9   3  137.99    4.00
  -2   9  -3  132.29    4.10
   2   9   3  135.99    3.80
  -2   9  -3  132.39    3.60
  -2   9  -3  137.99    4.20
   2   9   3  134.69    3.50
  -3  -9  -3   81.09    3.10
   3  -9   3   84.19    2.70
   3   9   3   86.59    2.80
  -3   9  -3   81.99    2.90
  -3   9  -3   81.29    2.60
   3   9   3   80.99    2.60
  -3   9  -3   86.89    2.90
  -3   9  -3   84.59    2.50
   3   9   3   81.39    2.40
   4  -9   3  111.69    3.60
  -4  -9  -3  113.79    3.60
   4   9   3  115.99    3.60
  -4   9  -3  115.69    3.70
   4   9   3  115.09    3.20
  -4   9  -3  112.59    3.20
  -4   9  -3  109.69    3.60
  -4   9  -3  113.69    3.30
   5  -9   3    1.40    0.60
   5  -9   3    1.20    0.80
   5   9   3    2.40    0.60
  -5   9  -3    1.90    0.70
  -5   9  -3    1.90    0.50
  -5   9  -3    1.90    0.60
  -5   9  -3    1.80    0.60
   5   9   3    1.40    0.40
  -4 -10   3   49.20    2.20
   4 -10  -3   48.30    2.40
   4  10  -3   53.79    2.20
  -4  10   3   48.60    1.90
   4  10  -3   49.70    2.30
  -4  10   3   46.80    1.90
   4  10  -3   47.00    1.90
  -4  10   3   47.20    1.70
   3 -10  -3   31.10    1.80
  -3 -10   3   31.60    1.80
  -3  10   3   31.40    1.40
   3  10  -3   32.40    1.80
  -3  10   3   30.70    1.20
   3  10  -3   31.70    1.50
   3  10  -3   32.80    1.50
   3  10  -3   32.90    1.70
  -3  10   3   31.50    1.50
   2 -10  -3   49.40    2.20
  -2 -10   3   43.20    2.30
  -2  10   3   46.90    1.80
   2  10  -3   45.30    2.00
  -2  10   3   43.00    1.50
  -2  10   3   44.50    1.80
   2  10  -3   45.70    1.70
   2  10  -3   42.10    1.80
   2  10  -3   43.10    2.10
  -1 -10   3   12.30    1.70
   1 -10  -3   13.30    1.40
   1  10  -3   13.60    1.30
  -1  10   3   13.90    0.90
  -1  10   3   14.80    0.80
   1  10  -3   15.90    1.20
  -1  10   3   14.80    1.00
   1  10  -3   14.00    1.10
   1  10  -3   14.30    1.00
   0  10   3  177.48    4.60
   0  10  -3  180.88    5.50
   0  10   3  186.58    5.20
   0  10   3  183.28    4.90
   0  10  -3  190.68    5.40
   0  10  -3  185.08    4.80
   0  10  -3  173.68    4.80
   1  10   3  214.68    5.80
   1  10   3  215.38    5.40
  -1  10  -3  216.98    5.70
  -1  10  -3  227.58    5.60
  -1  10  -3  222.78    6.40
  -1  10  -3  232.78    6.40
   1  10   3  226.58    6.20
  -2  10  -3  134.99    4.30
   2  10   3  131.29    3.90
   2  10   3  142.09    4.10
  -2  10  -3  141.79    4.30
   2  10   3  132.99    3.60
  -2  10  -3  134.19    3.80
  -2  10  -3  139.89    3.80
   3  10   3   28.50    1.50
 -12   0   4  184.88    5.40
 -12   0   4  177.18    4.80
 -12   0   4  169.38    4.70
 -12   0   4  177.68    4.80
 -12   0   4  176.88    5.60
 -11   0   4   50.59    2.10
 -11   0   4   47.10    2.10
 -11   0   4   47.70    1.80
 -11   0   4   46.10    1.80
 -10   0   4    8.70    0.90
  10   0  -4    9.60    1.20
 -10   0   4    9.10    0.90
 -10   0   4    9.50    0.80
 -10   0   4    8.70    0.90
  -9   0   4 1021.10   27.50
  -9   0   4 1023.60   22.70
   9   0  -4 1008.00   25.50
  -9   0   4 1009.70   22.90
  -9   0   4 1045.80   25.60
  -8   0   4    8.20    0.60
  -8   0   4    8.40    0.70
   8   0  -4    9.90    0.80
  -8   0   4   11.70    0.80
  -7   0   4  418.76   11.50
  -7   0   4  412.76    9.40
  -7   0   4  417.86    9.50
  -7   0   4  419.56   10.70
   7   0  -4  420.46   10.60
  -7   0   4  411.76   10.70
   6   0  -4  199.68    5.30
  -6   0   4  199.08    4.70
  -6   0   4  203.38    4.70
  -6   0   4  201.18    5.30
  -6   0   4  197.08    5.30
  -6   0   4  199.78    5.70
  -5   0   4 1172.08   25.70
  -5   0   4 1176.98   28.80
  -5   0   4 1209.88   26.00
  -5   0   4 1149.78   31.30
  -5   0   4 1135.29   29.20
  -5   0   4 1178.98   29.90
  -4   0   4  521.55   12.90
  -4   0   4  485.75   12.90
   4   0  -4  511.95   12.90
  -4   0   4  531.55   11.40
  -4   0   4  522.75   14.00
  -4   0   4  529.25   13.40
  -4   0   4  534.75   11.60
  -3   0   4   69.59    2.00
   3   0  -4   65.89    1.90
   3   0  -4   72.39    1.80
  -3   0   4   74.29    1.70
  -3   0   4   70.39    1.70
  -3   0   4   68.09    1.90
   3   0  -4   63.59    1.90
  -3   0   4   72.79    2.10
   2   0  -4 1920.21   48.20
   2   0  -4 1893.71   48.20
  -2   0   4 1999.00   43.30
   2   0  -4 2005.10   47.10
  -2   0   4 2011.60   52.79
  -2   0   4 2031.90   49.99
  -2   0   4 1860.21   48.40
  -1   0   4 4291.07  111.69
  -1   0   4 4348.17   92.19
  -1   0   4 4353.36  106.49
   1   0  -4 4226.18  102.69
   1   0  -4 4221.18  102.69
  -1   0   4 3986.20  102.79
  -1   0   4 4013.50  102.89
   0   0   4 8668.33  194.28
   0   0  -4 8331.87  216.48
   0   0   4 8159.78  216.58
   0   0   4 9999.00  234.38
   0   0  -4 9262.37  216.48
   1   0   4 2322.37   62.19
  -1   0  -4 2296.77   51.29
   1   0   4 2459.85   59.99
   1   0   4 2309.07   58.09
  -1   0  -4 2393.66   57.79
  -1   0  -4 2284.37   57.89
   1   0   4 2378.26   51.99
   2   0   4  230.88    5.80
   2   0   4  224.98    6.20
  -2   0  -4  225.28    5.80
   2   0   4  226.18    5.80
   2   0   4  241.58    6.10
   2   0   4  233.98    5.20
  -2   0  -4  233.48    5.20
  -2   0  -4  221.08    5.80
   3   0   4  898.61   20.10
  -3   0  -4  914.81   20.00
   3   0   4  969.90   23.10
  -3   0  -4  885.01   22.40
   3   0   4  913.71   22.50
   3   0   4  868.41   22.70
   4   0   4 1062.79   27.20
   4   0   4 1101.79   23.70
  -4   0  -4 1085.79   23.50
   4   0   4 1078.39   26.40
  -4   0  -4 1039.90   26.40
   4   0   4 1054.79   26.50
   5   0   4  732.63   18.50
   5   0   4  735.63   18.50
  -5   0  -4  732.73   16.40
  -5   0  -4  722.63   18.40
   5   0   4  708.63   16.50
  -5   0  -4  729.23   16.50
   5   0   4  752.82   19.00
   5   0   4  801.02   19.70
  -6   0  -4    2.40    0.40
  -6   0  -4    0.20    0.30
  -6   0  -4    1.50    0.40
   6   0   4    1.00    0.40
   6   0   4    0.30    0.30
   6   0   4    0.90    0.40
   6   0   4    1.30    0.30
  -7   0  -4  739.43   18.90
   7   0   4  788.22   20.00
  -7   0  -4  747.83   16.80
  -7   0  -4  748.83   16.90
   7   0   4  724.23   18.90
   7   0   4  735.73   16.90
   7   0   4  767.42   19.60
  -8   0  -4 1003.80   25.00
   8   0   4  976.90   25.10
   8   0   4  979.90   22.40
   8   0   4 1053.59   26.60
  -8   0  -4 1009.50   22.40
   8   0   4  995.40   25.90
  -8   0  -4  978.50   22.30
   9   0   4  455.95   12.20
  -9   0  -4  444.76   10.50
   9   0   4  439.46   10.50
  -9   0  -4  448.06   11.80
 -10   0  -4   91.69    3.30
  10   0   4   91.99    3.40
  10   0   4   91.99    3.30
 -10   0  -4   90.49    2.90
  10   0   4   96.29    2.90
 -12  -1   4   70.79    2.50
 -12  -1   4   70.99    2.80
 -12  -1   4   73.59    2.60
 -12  -1   4   80.19    2.90
  12  -1  -4   59.69    3.60
 -12   1   4   74.89    2.50
 -12   1   4   75.89    2.90
 -12   1   4   72.79    2.50
 -12   1   4   73.59    2.90
 -11  -1   4  409.56   11.80
 -11  -1   4  417.56   10.00
 -11  -1   4  435.96   11.20
 -11  -1   4  410.76    9.90
  11   1  -4  423.06   11.20
 -11   1   4  417.16   11.90
 -11   1   4  420.76   10.00
 -11   1   4  429.26   11.20
 -11   1   4  408.26    9.90
 -10  -1   4  710.13   17.60
 -10  -1   4  683.73   15.70
  10  -1  -4  666.13   17.40
 -10  -1   4  687.03   18.70
 -10  -1   4  674.33   15.50
 -10   1   4  688.13   18.80
 -10   1   4  681.43   15.50
 -10   1   4  688.83   17.50
 -10   1   4  688.63   15.70
  10   1  -4  687.33   17.50
  -9  -1   4  293.97    7.90
   9  -1  -4  286.07    7.70
  -9  -1   4  293.37    7.00
  -9  -1   4  293.67    8.30
  -9  -1   4  305.77    6.90
  -9   1   4  288.97    8.40
  -9   1   4  287.17    7.80
   9   1  -4  281.57    7.00
  -9   1   4  283.07    6.90
   9   1  -4  291.47    7.80
  -9   1   4  297.77    7.00
   8  -1  -4    9.90    0.80
  -8  -1   4   11.70    0.70
  -8  -1   4   12.40    0.90
  -8  -1   4   13.00    0.90
  -8   1   4   10.80    0.90
   8   1  -4   12.10    0.90
  -8   1   4   15.40    1.10
  -8   1   4   11.40    0.70
   8   1  -4   12.80    1.00
  -8   1   4   11.30    0.70
  -7  -1   4  181.98    4.30
   7  -1  -4  181.78    4.80
  -7  -1   4  180.38    4.90
  -7  -1   4  182.88    5.30
  -7  -1   4  173.38    5.00
  -7  -1   4  188.48    4.40
  -7   1   4  180.58    5.30
  -7   1   4  177.48    4.40
   7   1  -4  174.88    4.30
   7   1  -4  178.18    4.90
  -7   1   4  179.78    4.90
  -7   1   4  180.78    4.90
  -7   1   4  182.48    4.30
   6  -1  -4  591.84   14.80
  -6  -1   4  585.54   15.00
  -6  -1   4  603.54   16.10
  -6  -1   4  591.64   14.90
  -6  -1   4  608.94   13.20
  -6  -1   4  611.84   13.40
   6   1  -4  595.04   14.90
  -6   1   4  589.14   14.90
  -6   1   4  591.24   14.90
  -6   1   4  607.44   16.20
   6   1  -4  601.34   14.30
  -6   1   4  605.74   13.20
  -6   1   4  557.14   13.30
  -5  -1   4  364.76    8.10
  -5  -1   4  361.26    9.10
  -5  -1   4  364.76    9.40
  -5  -1   4  373.06    8.00
  -5  -1   4  353.56    9.10
  -5  -1   4  365.86    9.80
   5  -1  -4  354.46    9.00
  -5   1   4  343.27    9.00
   5   1  -4  368.36    8.70
  -5   1   4  355.26    9.90
  -5   1   4  359.06    9.10
  -5   1   4  359.76    8.00
   5   1  -4  349.87    9.10
  -5   1   4  353.66    9.40
  -5   1   4  352.56    8.10
  -4  -1   4  103.89    3.00
  -4  -1   4  110.69    3.10
  -4  -1   4  109.79    2.60
  -4  -1   4  109.39    3.00
  -4  -1   4  112.49    2.70
   4  -1  -4  108.49    2.90
  -4   1   4  108.59    3.30
   4   1  -4  105.79    3.00
   4   1  -4  109.89    2.80
  -4   1   4  107.39    2.90
  -4   1   4  112.29    3.10
  -4   1   4  128.59    2.70
  -4   1   4  113.69    2.60
  -3  -1   4 1708.03   38.10
  -3  -1   4 1692.63   43.70
   3  -1  -4 1796.02   43.00
  -3  -1   4 1767.32   43.50
  -3  -1   4 1796.72   47.60
   3  -1  -4 1701.53   42.90
  -3  -1   4 1799.82   39.10
  -3  -1   4 1830.32   45.00
   3   1  -4 1778.42   42.20
  -3   1   4 1776.32   47.40
  -3   1   4 1801.12   45.10
  -3   1   4 1757.62   38.60
  -3   1   4 1719.13   43.30
   3   1  -4 1648.24   43.30
   3   1  -4 1690.43   43.50
  -3   1   4 1803.12   38.40
  -3   1   4 1708.33   43.20
  -2  -1   4 1756.32   37.90
  -2  -1   4 1749.72   43.50
  -2  -1   4 1665.13   42.40
  -2  -1   4 1727.43   45.90
  -2  -1   4 1693.73   42.30
  -2   1   4 1705.93   37.20
  -2   1   4 1763.32   43.70
   2   1  -4 1752.22   41.20
  -2   1   4 1712.33   46.10
  -2   1   4 1636.34   41.80
   2   1  -4 1666.33   42.20
   2   1  -4 1643.74   42.10
  -2   1   4 1670.53   41.80
  -1  -1   4 5388.96  132.59
  -1  -1   4 4996.20  128.59
  -1  -1   4 5340.07  115.29
   1   1  -4 5351.06  125.79
  -1   1   4 5272.17  138.99
   1   1  -4 5055.59  128.59
  -1   1   4 5341.07  132.69
  -1   1   4 5222.58  113.79
   1   1  -4 5291.47  128.59
   0  -1   4    4.70    0.40
   0  -1   4    5.00    0.40
   0  -1   4    4.40    0.30
   0   1   4    3.80    0.20
   0   1   4    3.90    0.30
   0   1   4    4.00    0.30
   0   1   4    4.10    0.20
   1  -1   4  296.67    7.60
   1  -1   4  292.57    8.30
  -1  -1  -4  307.17    7.50
   1  -1   4  319.27    7.90
   1  -1   4  305.87    6.80
   1  -1   4  306.47    7.60
  -1  -1  -4  298.27    7.50
  -1   1  -4  306.97    6.70
  -1   1  -4  293.37    7.60
   1   1   4  308.87    7.80
   1   1   4  315.07    6.70
  -1   1  -4  300.57    7.60
   1   1   4  297.07    7.50
   1   1   4  303.57    7.50
  -2  -1  -4 2559.34   64.79
   2  -1   4 2540.75   64.99
  -2  -1  -4 2678.33   57.89
   2  -1   4 2640.24   58.39
   2  -1   4 2784.62   67.49
   2  -1   4 2624.14   65.29
  -2   1  -4 2534.85   64.69
   2   1   4 2635.44   58.19
  -2   1  -4 2690.83   57.59
   2   1   4 2761.62   67.09
  -2   1  -4 2570.04   65.19
   2   1   4 2532.85   65.19
   3  -1   4 1615.94   35.80
  -3  -1  -4 1630.64   35.80
   3  -1   4 1560.44   40.00
   3  -1   4 1645.94   41.50
   3  -1   4 1566.24   39.70
  -3  -1  -4 1570.94   39.80
   3   1   4 1657.83   41.30
  -3   1  -4 1677.23   35.20
   3   1   4 1569.24   40.10
  -3   1  -4 1565.14   39.90
  -3   1  -4 1621.64   35.30
   3   1   4 1613.74   35.90
   3   1   4 1593.94   39.90
   4  -1   4  467.45   11.40
  -4  -1  -4  425.06   10.60
   4  -1   4  410.26    9.50
  -4  -1  -4  424.26    9.50
   4  -1   4  403.26   10.60
   4  -1   4  426.36   11.00
   4  -1   4  404.46   10.60
  -4   1  -4  406.56   10.60
   4   1   4  411.16   10.60
  -4   1  -4  420.66    9.40
   4   1   4  419.26    9.50
   4   1   4  433.36   10.90
   4   1   4  410.66   10.60
  -4   1  -4  415.66    9.50
   5  -1   4   92.99    2.40
  -5  -1  -4   97.69    2.70
   5  -1   4   91.49    2.70
   5  -1   4   95.49    2.80
  -5  -1  -4   91.59    2.40
   5  -1   4   94.39    2.90
  -5   1  -4   92.49    2.70
   5   1   4   86.39    2.70
   5   1   4   90.29    2.70
  -5   1  -4   94.29    2.40
  -5   1  -4   92.09    2.40
   5   1   4   80.89    2.40
   5   1   4   93.69    2.80
   6  -1   4  662.03   14.90
   6  -1   4  696.73   17.70
   6  -1   4  648.14   16.60
  -6  -1  -4  647.94   16.50
   6  -1   4  702.73   17.30
  -6  -1  -4  639.24   14.80
  -6   1  -4  651.53   16.60
   6   1   4  655.93   17.10
  -6   1  -4  643.24   14.70
   6   1   4  671.53   14.90
   6   1   4  618.64   16.60
   6   1   4  650.43   16.60
  -6   1  -4  680.83   14.80
  -7  -1  -4  228.78    5.70
   7  -1   4  227.28    6.40
   7  -1   4  244.68    6.60
  -7  -1  -4  222.48    5.60
   7  -1   4  237.88    5.70
   7  -1   4  247.38    6.80
  -7  -1  -4  233.88    6.30
   7   1   4  226.28    6.50
  -7   1  -4  231.18    6.40
  -7   1  -4  236.78    5.70
  -7   1  -4  238.58    5.70
   7   1   4  235.18    5.70
   7   1   4  235.88    6.40
  -8  -1  -4   18.60    1.20
  -8  -1  -4   15.80    1.00
   8  -1   4   17.70    1.00
   8  -1   4   18.20    1.00
   8  -1   4   17.10    1.20
   8  -1   4   16.50    1.20
  -8   1  -4   16.80    1.10
  -8   1  -4   15.40    1.00
   8   1   4   16.20    1.10
  -8   1  -4   16.20    1.20
   8   1   4   16.30    1.10
   8   1   4   15.80    1.00
  -9  -1  -4  209.18    6.00
  -9  -1  -4  212.08    5.40
   9  -1   4  212.88    6.40
   9  -1   4  217.88    6.10
   9  -1   4  209.68    6.10
   9  -1   4  212.78    5.40
  -9   1  -4  213.28    5.60
  -9   1  -4  212.48    6.10
   9   1   4  210.78    5.40
   9   1   4  209.98    6.20
   9   1   4  213.48    6.10
  -9   1  -4  205.18    5.40
  -9   1  -4  214.48    5.40
  10  -1   4  418.96    9.90
  10  -1   4  410.76   11.50
  10  -1   4  418.06   11.20
 -10  -1  -4  407.66    9.90
 -10   1  -4  418.56   10.50
  10   1   4  414.26    9.90
  10   1   4  397.26   11.40
  10   1   4  429.06   11.20
 -10   1  -4  404.36    9.90
 -10   1  -4  420.86   11.10
 -12  -2   4  183.08    5.40
 -12  -2   4  165.68    4.60
 -12  -2   4  168.08    5.30
 -12  -2   4  177.38    4.70
 -12   2   4  163.98    4.60
 -12   2   4  173.78    4.70
 -12   2   4  173.08    5.30
 -12   2   4  168.18    5.60
 -11  -2   4    7.10    0.90
 -11  -2   4    9.40    1.20
 -11  -2   4    8.20    1.10
 -11  -2   4    7.20    1.00
 -11   2   4    7.70    0.90
  11   2  -4    5.60    1.20
 -11   2   4    6.30    0.80
 -11   2   4    6.30    0.90
  11   2  -4    7.20    1.00
 -11   2   4    7.10    1.00
 -10  -2   4    6.20    0.90
 -10  -2   4    5.70    0.80
 -10  -2   4    5.90    0.70
  10   2  -4    5.60    0.80
 -10   2   4    4.30    0.60
 -10   2   4    4.50    0.70
 -10   2   4    5.60    0.90
 -10   2   4    5.50    0.80
  -9  -2   4   54.79    2.10
  -9  -2   4   55.89    1.80
  -9  -2   4   57.69    1.90
  -9  -2   4   54.59    2.10
   9  -2  -4   54.49    2.00
  -9   2   4   57.29    2.00
  -9   2   4   55.39    1.80
   9   2  -4   56.19    2.20
  -9   2   4   56.29    1.80
  -9   2   4   53.79    2.20
   9   2  -4   53.69    1.80
   8  -2  -4  183.88    5.10
  -8  -2   4  185.68    4.60
  -8  -2   4  194.58    5.30
  -8  -2   4  192.68    4.70
  -8  -2   4  186.98    5.50
  -8   2   4  188.18    5.70
  -8   2   4  192.98    5.20
  -8   2   4  183.68    5.20
   8   2  -4  193.08    5.30
  -8   2   4  189.68    4.60
  -8   2   4  183.48    4.60
   8   2  -4  191.78    4.60
  -7  -2   4    1.50    0.40
  -7  -2   4    2.00    0.40
   7  -2  -4    1.20    0.40
  -7  -2   4    1.00    0.30
   7   2  -4    1.50    0.30
  -7   2   4    1.20    0.30
  -7   2   4    1.20    0.40
  -7   2   4    1.60    0.30
  -6  -2   4  232.68    6.40
  -6  -2   4  242.18    5.70
  -6  -2   4  243.68    5.60
  -6  -2   4  235.78    6.30
  -6  -2   4  244.58    6.80
   6  -2  -4  242.88    6.20
  -6   2   4  235.58    5.60
  -6   2   4  247.28    5.60
   6   2  -4  245.08    6.00
  -6   2   4  237.18    6.30
  -6   2   4  243.58    6.90
   6   2  -4  234.38    6.30
  -6   2   4  240.68    6.30
  -5  -2   4  289.97    6.40
  -5  -2   4  281.47    7.70
  -5  -2   4  280.17    7.30
   5  -2  -4  267.37    6.90
  -5  -2   4  270.27    7.10
  -5  -2   4  280.97    6.30
  -5  -2   4  272.07    7.10
  -5   2   4  285.77    6.30
   5   2  -4  281.37    6.80
  -5   2   4  277.77    7.70
  -5   2   4  269.27    7.00
   5   2  -4  276.37    6.30
   5   2  -4  263.87    7.10
  -5   2   4  265.07    7.00
  -5   2   4  272.57    6.30
   4  -2  -4  617.84   15.00
  -4  -2   4  587.24   15.20
  -4  -2   4  630.04   15.60
  -4  -2   4  618.14   13.40
  -4  -2   4  628.94   13.60
  -4  -2   4  593.04   15.20
  -4  -2   4  627.04   16.40
  -4   2   4  585.54   15.20
  -4   2   4  610.44   15.70
   4   2  -4  621.54   14.70
   4   2  -4  591.14   13.60
  -4   2   4  631.74   13.50
  -4   2   4  614.94   15.10
  -4   2   4  612.24   13.50
  -4   2   4  619.04   16.50
   4   2  -4  580.84   15.20
  -3  -2   4   71.39    2.10
  -3  -2   4   74.99    2.30
  -3  -2   4   74.59    2.10
  -3  -2   4   77.29    2.10
  -3  -2   4   76.29    1.80
  -3   2   4   73.29    1.70
  -3   2   4   71.49    1.70
   3   2  -4   69.39    1.80
   3   2  -4   68.79    2.00
  -3   2   4   76.79    1.80
   3   2  -4   69.49    2.10
   3   2  -4   73.99    2.00
  -3   2   4   73.89    1.90
  -3   2   4   73.69    2.20
  -3   2   4   73.49    1.90
  -3   2   4   74.29    2.30
  -2  -2   4  402.46   10.10
  -2  -2   4  379.36    9.80
  -2  -2   4  402.76   10.70
  -2  -2   4  398.96    8.80
  -2  -2   4  390.76    9.80
   2   2  -4  380.06    8.80
   2   2  -4  396.76    9.60
   2   2  -4  384.06    9.80
   2   2  -4  385.76    9.80
  -2   2   4  407.16   10.70
  -2   2   4  404.16    8.70
  -2   2   4  400.56   10.10
  -1  -2   4 1782.62   45.60
  -1  -2   4 1801.92   45.50
  -1  -2   4 1836.62   46.70
  -1  -2   4 1900.21   40.70
  -1  -2   4 1848.72   49.50
   1   2  -4 1870.01   44.50
  -1   2   4 1890.51   40.30
   1   2  -4 1781.72   45.20
  -1   2   4 1854.21   49.00
   1   2  -4 1700.53   45.50
  -1   2   4 1885.71   46.70
   0  -2   4 1904.71   47.70
   0  -2   4 2001.00   49.20
   0  -2   4 1906.61   42.70
   0  -2   4 1877.61   47.90
   0   2  -4 1947.31   47.60
   0   2  -4 1976.30   46.60
   0   2   4 1949.01   42.30
   0   2   4 1944.01   51.09
   0   2   4 1941.91   48.90
   0   2  -4 1899.11   41.80
   0   2  -4 1806.52   47.80
   1  -2   4  989.90   21.70
   1  -2   4  915.11   24.70
   1  -2   4 1037.70   24.90
  -1   2  -4  995.20   21.70
  -1   2  -4  937.71   24.50
   1   2   4  950.90   24.40
   1   2   4  990.80   25.90
   1   2   4  934.91   24.20
  -1   2  -4 1023.60   23.60
  -1   2  -4 1003.50   21.40
   1   2   4  984.40   21.70
   1   2   4  993.90   21.60
  -1   2  -4  954.00   24.20
   1   2   4 1066.19   21.50
   1   2   4  987.60   24.90
   2  -2   4   34.30    1.00
   2  -2   4   35.10    1.20
  -2  -2  -4   33.70    1.00
   2  -2   4   32.70    1.10
   2  -2   4   32.90    1.10
   2   2   4   32.90    0.90
   2   2   4   33.00    1.10
  -2   2  -4   33.10    1.00
   2   2   4   33.70    1.10
  -2   2  -4   33.10    1.10
  -2   2  -4   31.50    1.10
  -2   2  -4   34.80    1.10
  -2   2  -4   33.10    0.90
   2   2   4   32.10    1.00
   3  -2   4  171.48    4.00
   3  -2   4  164.68    4.50
   3  -2   4  172.08    4.70
   3  -2   4  161.78    4.50
   3  -2   4  174.98    4.90
  -3  -2  -4  168.08    4.40
  -3   2  -4  174.88    4.40
   3   2   4  170.78    3.90
  -3   2  -4  166.28    4.50
  -3   2  -4  170.68    3.90
  -3   2  -4  168.98    4.00
   3   2   4  168.18    4.40
   3   2   4  157.38    4.40
   3   2   4  173.18    4.50
   4  -2   4  582.74   14.50
   4  -2   4  625.44   15.60
  -4  -2  -4  591.64   14.40
   4  -2   4  599.84   13.00
  -4  -2  -4  498.75   12.90
   4  -2   4  609.24   15.10
   4   2   4  493.55   12.90
  -4   2  -4  599.34   13.00
  -4   2  -4  580.34   14.50
   4   2   4  596.14   14.90
  -4   2  -4  600.74   14.10
  -4   2  -4  595.64   12.90
   4   2   4  564.14   14.50
   4   2   4  579.54   14.50
   5  -2   4  307.77    7.90
  -5  -2  -4  281.77    6.70
   5  -2   4  290.77    7.60
   5  -2   4  294.77    6.70
   5  -2   4  299.67    8.00
  -5   2  -4  291.77    6.70
  -5   2  -4  284.87    7.50
   5   2   4  287.37    7.70
   5   2   4  280.67    6.70
   5   2   4  274.37    7.50
  -5   2  -4  285.57    6.70
  -5   2  -4  292.77    7.30
   5   2   4  279.87    7.50
   6  -2   4   38.00    1.50
  -6  -2  -4   36.20    1.40
  -6  -2  -4   35.40    1.30
   6  -2   4   38.30    1.70
   6  -2   4   35.60    1.30
   6  -2   4   36.00    1.50
   6   2   4   36.60    1.30
  -6   2  -4   35.40    1.30
   6   2   4   37.90    1.40
   6   2   4   35.30    1.50
  -6   2  -4   37.00    1.50
   6   2   4   33.20    1.50
  -6   2  -4   35.80    1.30
   7  -2   4  168.48    5.00
   7  -2   4  160.28    4.10
  -7  -2  -4  159.78    4.20
  -7  -2  -4  159.28    4.50
   7  -2   4  163.18    4.80
   7  -2   4  154.78    4.60
  -7   2  -4  162.38    4.30
  -7   2  -4  156.58    4.10
  -7   2  -4  159.88    4.10
   7   2   4  161.88    4.70
  -7   2  -4  156.38    4.60
   7   2   4  160.98    4.70
   7   2   4  162.08    4.10
   8  -2   4  418.76   11.30
  -8  -2  -4  411.66   10.70
   8  -2   4  432.76   11.40
   8  -2   4  398.06   10.80
  -8  -2  -4  401.46    9.60
   8  -2   4  415.86    9.60
   8   2   4  398.46   11.00
   8   2   4  401.66    9.60
  -8   2  -4  419.86    9.60
  -8   2  -4  408.96   10.80
   8   2   4  405.16   10.80
  -8   2  -4  395.16    9.60
  -8   2  -4  410.56   10.20
   9  -2   4  273.37    7.80
   9  -2   4  273.17    7.60
   9  -2   4  261.17    6.50
   9  -2   4  261.97    7.40
  -9  -2  -4  252.37    6.60
   9   2   4  257.27    7.50
  -9   2  -4  265.87    6.90
  -9   2  -4  260.57    6.60
   9   2   4  265.37    6.60
   9   2   4  263.77    7.40
  -9   2  -4  276.87    7.40
  -9   2  -4  272.37    6.60
 -10  -2  -4   18.50    1.20
  10  -2   4   21.40    1.70
  10  -2   4   21.10    1.60
  10  -2   4   21.10    1.40
 -10   2  -4   17.80    1.20
  10   2   4   21.30    1.60
 -10   2  -4   20.30    1.30
 -10   2  -4   19.10    1.60
 -10   2  -4   22.20    1.60
  10   2   4   18.30    1.30
 -11  -3   4   62.49    2.50
 -11  -3   4   59.39    2.40
 -11  -3   4   60.49    2.10
 -11  -3   4   61.29    2.30
 -11   3   4   61.09    2.10
 -11   3   4   59.69    2.60
 -11   3   4   58.39    2.10
 -11   3   4   62.59    2.40
  11   3  -4   59.79    2.60
 -10  -3   4  120.49    3.90
 -10  -3   4  121.09    3.90
 -10  -3   4  122.69    3.40
 -10  -3   4  120.19    3.40
  10   3  -4  121.89    3.40
  10   3  -4  125.59    3.90
 -10   3   4  117.69    3.30
 -10   3   4  120.79    3.40
 -10   3   4  122.59    3.80
 -10   3   4  121.29    4.20
  -9  -3   4  102.99    3.40
  -9  -3   4  108.29    3.00
  -9  -3   4  105.19    2.90
  -9  -3   4  105.99    3.30
   9   3  -4  105.19    2.90
   9   3  -4  104.99    3.40
  -9   3   4  100.79    3.60
  -9   3   4  102.49    3.20
  -9   3   4  104.09    2.90
  -9   3   4  101.89    2.90
  -8  -3   4   22.30    1.10
  -8  -3   4   22.20    1.00
  -8  -3   4   22.10    1.10
  -8  -3   4   22.90    1.20
   8  -3  -4   20.00    1.20
  -8   3   4   21.00    1.10
  -8   3   4   22.20    1.00
   8   3  -4   21.40    1.20
  -8   3   4   21.60    1.30
  -8   3   4   21.40    1.30
  -8   3   4   20.60    1.00
  -7  -3   4    0.60    0.30
   7  -3  -4    1.10    0.40
  -7  -3   4    0.50    0.30
  -7  -3   4    0.80    0.30
  -7  -3   4    0.80    0.40
  -7   3   4    0.60    0.40
  -7   3   4    0.60    0.30
   7   3  -4    0.50    0.30
   7   3  -4    0.80    0.30
   7   3  -4    0.80    0.40
  -7   3   4    0.50    0.30
  -7   3   4    1.00    0.30
  -7   3   4    0.50    0.40
   6  -3  -4   21.70    0.90
  -6  -3   4   21.70    0.90
  -6  -3   4   21.30    1.00
  -6  -3   4   22.40    0.90
   6   3  -4   22.90    1.10
  -6   3   4   22.00    0.90
   6   3  -4   23.50    0.90
   6   3  -4   23.30    0.90
  -6   3   4   21.40    0.80
  -6   3   4   22.80    0.90
  -6   3   4   23.30    1.20
  -5  -3   4   31.90    1.10
   5  -3  -4   30.00    1.00
  -5  -3   4   33.10    1.00
  -5  -3   4   33.40    1.30
  -5  -3   4   32.80    1.10
   5   3  -4   29.80    1.10
  -5   3   4   34.20    1.10
  -5   3   4   32.30    1.10
   5   3  -4   31.50    1.10
  -5   3   4   31.80    1.10
  -5   3   4   31.70    1.40
  -5   3   4   33.50    1.00
   5   3  -4   30.50    1.20
  -4  -3   4    3.20    0.40
  -4  -3   4    3.30    0.50
  -4  -3   4    3.20    0.40
  -4  -3   4    3.80    0.40
  -4  -3   4    3.10    0.40
  -4   3   4    4.20    0.50
  -4   3   4    3.50    0.30
  -4   3   4    3.50    0.30
  -4   3   4    3.40    0.40
   4   3  -4    3.40    0.40
  -4   3   4    3.80    0.30
  -4   3   4    4.00    0.30
   4   3  -4    3.60    0.40
  -3  -3   4  711.43   17.80
  -3  -3   4  726.63   19.20
  -3  -3   4  726.13   15.90
  -3  -3   4  688.93   17.80
  -3  -3   4  747.23   18.20
  -3   3   4  733.93   19.30
  -3   3   4  696.83   17.80
  -3   3   4  741.23   18.30
   3   3  -4  715.23   17.30
   3   3  -4  703.93   17.80
  -3   3   4  735.53   15.80
  -3   3   4  702.03   17.60
   3   3  -4  699.03   17.80
  -2  -3   4 1263.17   31.80
  -2  -3   4 1220.68   30.80
  -2  -3   4 1252.47   27.70
   2   3  -4 1244.18   30.50
  -2   3   4 1247.88   27.20
   2   3  -4 1210.28   31.10
   2   3  -4 1243.78   30.60
   2   3  -4 1286.87   27.30
  -2   3   4 1261.87   33.80
   2   3  -4 1252.67   27.50
  -2   3   4 1255.37   31.80
  -1  -3   4  258.27    6.80
  -1  -3   4  253.67    6.70
  -1  -3   4  278.97    7.40
  -1  -3   4  267.87    6.90
  -1  -3   4  267.37    6.10
  -1   3   4  268.07    6.00
   1   3  -4  270.27    5.90
  -1   3   4  268.17    7.30
   1   3  -4  256.87    6.80
  -1   3   4  270.87    6.90
   1   3  -4  266.47    6.00
   0  -3   4 1092.09   23.50
   0  -3   4 1094.09   27.20
   0  -3   4 1033.90   26.50
   0  -3   4 1019.60   26.20
   0   3   4 1086.79   28.20
   0   3  -4 1083.69   25.60
   0   3  -4 1014.00   26.50
   0   3   4 1074.39   23.40
   0   3   4 1020.20   26.20
   0   3  -4 1084.89   23.50
   0   3  -4 1105.19   23.20
   0   3   4 1032.90   26.10
   0   3  -4 1073.89   26.20
   0   3   4 1094.99   26.90
   1  -3   4   35.00    1.00
   1  -3   4   33.40    1.20
   1  -3   4   37.50    1.20
   1  -3   4   34.40    1.20
   1   3   4   36.20    1.10
   1   3   4   35.60    1.10
   1   3   4   36.40    0.90
   1   3   4   37.10    1.10
   1   3   4   36.50    1.10
  -1   3  -4   38.10    1.20
  -1   3  -4   37.20    1.10
  -1   3  -4   36.90    1.00
   1   3   4   36.40    1.10
   1   3   4   35.30    0.90
  -1   3  -4   34.20    1.20
   2  -3   4  176.28    4.70
   2  -3   4  189.98    4.90
  -2  -3  -4  177.28    4.50
   2  -3   4  186.38    4.20
   2   3   4  174.48    4.60
   2   3   4  176.08    4.60
  -2   3  -4  170.98    4.70
  -2   3  -4  183.18    4.10
  -2   3  -4  178.18    4.60
   2   3   4  179.28    4.70
  -2   3  -4  170.28    4.70
   2   3   4  179.28    4.10
   3  -3   4  222.18    6.00
   3  -3   4  210.78    4.80
   3  -3   4  199.58    5.40
   3  -3   4  209.88    5.60
  -3  -3  -4  209.28    5.20
   3   3   4  199.78    5.40
  -3   3  -4  207.88    4.80
   3   3   4  207.28    5.40
  -3   3  -4  198.08    5.40
  -3   3  -4  201.28    5.40
  -3   3  -4  207.28    5.30
  -3   3  -4  211.78    4.80
   3   3   4  193.18    4.70
   4  -3   4   63.99    2.10
  -4  -3  -4   64.19    1.90
   4  -3   4   71.89    2.20
   4  -3   4   65.99    1.80
   4  -3   4   69.29    2.20
   4   3   4   65.89    1.80
   4   3   4   65.29    2.00
  -4   3  -4   68.49    1.80
  -4   3  -4   67.69    2.00
   4   3   4   63.19    2.00
  -4   3  -4   64.39    1.80
  -4   3  -4   63.19    2.10
   4   3   4   66.09    2.00
   5  -3   4    1.00    0.40
   5  -3   4    1.30    0.40
  -5  -3  -4    1.20    0.40
  -5  -3  -4    1.10    0.40
   5  -3   4    0.70    0.30
   5  -3   4    1.10    0.40
   5   3   4    1.50    0.30
  -5   3  -4    0.30    0.30
  -5   3  -4    0.90    0.30
  -5   3  -4    0.50    0.30
  -5   3  -4    1.80    0.40
   5   3   4    1.60    0.40
   5   3   4    0.80    0.30
   5   3   4    0.90    0.40
  -6  -3  -4   44.10    1.60
   6  -3   4   46.50    2.00
  -6  -3  -4   44.60    1.60
   6  -3   4   48.40    1.80
   6  -3   4   44.30    1.70
   6  -3   4   44.40    1.50
   6   3   4   46.40    1.80
   6   3   4   43.20    1.80
  -6   3  -4   46.90    1.50
   6   3   4   45.20    1.50
  -6   3  -4   45.00    1.70
  -6   3  -4   46.30    1.50
  -6   3  -4   47.70    1.60
   6   3   4   44.80    1.60
  -7  -3  -4   46.40    1.70
   7  -3   4   49.80    1.90
   7  -3   4   49.80    1.70
   7  -3   4   51.79    2.20
   7  -3   4   49.50    1.90
   7   3   4   46.90    1.60
   7   3   4   46.20    1.80
  -7   3  -4   49.10    1.70
   7   3   4   43.60    1.90
  -7   3  -4   46.90    1.90
  -7   3  -4   50.89    1.70
  -7   3  -4   47.90    1.70
   8  -3   4    1.60    0.60
  -8  -3  -4    1.20    0.60
   8  -3   4    1.20    0.60
  -8  -3  -4    0.70    0.40
   8  -3   4    1.90    0.60
   8  -3   4    1.20    0.60
   8   3   4    0.60    0.40
  -8   3  -4    0.90    0.40
  -8   3  -4    1.10    0.50
   8   3   4    1.50    0.50
  -8   3  -4    0.90    0.60
  -8   3  -4    0.70    0.50
   8   3   4    0.80    0.40
   9  -3   4   25.40    1.70
   9  -3   4   25.40    1.50
  -9  -3  -4   24.20    1.30
   9  -3   4   25.00    1.60
  -9   3  -4   23.30    1.30
   9   3   4   23.10    1.40
  -9   3  -4   23.30    1.50
   9   3   4   25.20    1.50
   9   3   4   24.70    1.30
  -9   3  -4   24.00    1.30
  -9   3  -4   23.70    1.40
  10  -3   4   83.89    3.30
  10  -3   4   87.79    3.10
 -10  -3  -4   81.29    2.80
  10   3   4   77.29    3.00
 -10   3  -4   82.49    2.70
  10   3   4   82.29    2.70
  10   3   4   90.29    3.20
 -10   3  -4   85.29    3.20
 -10   3  -4   87.29    2.90
 -10   3  -4   84.29    2.70
 -11  -4   4    3.50    0.70
 -11  -4   4    3.90    0.70
  11  -4  -4    2.40    1.10
 -11   4   4    3.90    0.90
 -11   4   4    2.30    0.60
 -11   4   4    2.70    0.70
 -11   4   4    2.40    0.60
  11   4  -4    0.90    1.00
 -10  -4   4    0.60    0.60
 -10  -4   4    0.70    0.50
 -10  -4   4    0.80    0.50
 -10  -4   4    0.80    0.70
 -10   4   4    1.70    0.50
 -10   4   4    1.10    0.40
 -10   4   4    1.60    0.70
  10   4  -4    0.50    0.60
 -10   4   4    0.70    0.50
  10   4  -4    1.60    0.70
  -9  -4   4   42.40    1.90
  -9  -4   4   42.70    1.70
  -9  -4   4   44.20    1.80
  -9  -4   4   43.80    1.60
  -9   4   4   44.10    1.70
   9   4  -4   43.10    1.60
  -9   4   4   41.30    2.00
  -9   4   4   43.60    1.60
  -9   4   4   41.50    1.50
   9   4  -4   44.10    2.00
  -8  -4   4    1.30    0.40
  -8  -4   4    3.00    0.60
  -8  -4   4    2.20    0.50
  -8  -4   4    1.70    0.60
  -8   4   4    1.70    0.40
  -8   4   4    1.80    0.60
   8   4  -4    1.90    0.50
   8   4  -4    1.70    0.40
  -8   4   4    2.60    0.60
  -8   4   4    1.60    0.40
  -7  -4   4   25.10    1.20
  -7  -4   4   24.60    1.20
  -7  -4   4   25.20    1.10
  -7  -4   4   25.90    1.20
  -7   4   4   25.00    1.10
   7   4  -4   25.60    1.30
  -7   4   4   25.10    1.40
  -7   4   4   24.60    1.00
   7   4  -4   24.60    1.10
  -7   4   4   25.80    1.10
  -6  -4   4   10.30    0.70
  -6  -4   4   10.40    0.70
  -6  -4   4   10.50    0.80
  -6  -4   4   11.10    0.70
   6   4  -4   10.10    0.70
   6   4  -4   10.90    0.80
  -6   4   4    9.90    0.70
  -6   4   4   10.20    0.90
  -6   4   4   10.50    0.60
   6   4  -4   12.10    0.70
  -6   4   4   10.40    0.60
  -6   4   4   10.90    0.60
  -5  -4   4   59.49    2.00
  -5  -4   4   58.59    1.70
  -5  -4   4   58.09    1.90
  -5   4   4   58.99    1.60
  -5   4   4   58.59    1.70
  -5   4   4   57.69    1.70
  -5   4   4   57.89    1.80
   5   4  -4   55.39    1.80
   5   4  -4   58.79    1.70
   5   4  -4   57.79    1.90
  -5   4   4   57.19    2.10
  -4  -4   4   24.10    0.90
  -4  -4   4   22.90    1.00
  -4  -4   4   25.60    1.10
  -4  -4   4   25.20    0.90
  -4   4   4   22.90    0.70
  -4   4   4   23.50    0.90
   4   4  -4   28.00    1.10
  -4   4   4   25.30    0.90
  -4   4   4   25.30    0.80
  -4   4   4   24.70    1.20
   4   4  -4   24.50    1.00
  -3  -4   4   79.19    2.40
  -3  -4   4   85.09    2.60
  -3  -4   4   82.89    2.20
  -3  -4   4   84.89    2.10
   3   4  -4   79.79    2.30
  -3   4   4   80.89    2.10
   3   4  -4   81.59    2.10
  -3   4   4   82.39    2.10
   3   4  -4   73.79    2.30
  -3   4   4   80.09    2.40
  -3   4   4   79.69    2.10
  -3   4   4   83.19    1.90
  -3   4   4   81.79    1.90
   3   4  -4   83.59    2.00
   3   4  -4   77.49    2.40
  -3   4   4   67.89    2.50
  -2  -4   4   18.90    0.70
  -2  -4   4   19.70    0.90
  -2  -4   4   19.10    0.70
  -2  -4   4   18.00    0.80
  -2   4   4   18.50    0.60
   2   4  -4   18.00    0.80
   2   4  -4   19.10    0.90
  -2   4   4   19.10    0.60
  -2   4   4   19.00    0.90
  -2   4   4   20.00    0.80
  -2   4   4   19.10    0.70
   2   4  -4   19.10    0.70
   2   4  -4   18.60    0.90
   2   4  -4   19.20    0.70
  -1  -4   4    9.80    0.50
  -1  -4   4    8.70    0.70
  -1  -4   4   10.70    0.50
  -1   4   4   10.00    0.50
  -1   4   4   10.40    0.40
   1   4  -4    9.50    0.60
   1   4  -4   10.30    0.40
  -1   4   4    9.80    0.40
   1   4  -4    9.80    0.60
   1   4  -4    8.30    0.60
  -1   4   4   11.40    0.60
  -1   4   4    9.50    0.50
   0  -4   4    0.80    0.20
   0   4   4    0.70    0.20
   0   4  -4    0.30    0.20
   0   4   4    1.00    0.20
   0   4  -4    0.70    0.30
   0   4   4    0.50    0.30
   0   4   4    1.10    0.20
   0   4  -4    0.40    0.20
   0   4  -4    0.60    0.30
   1  -4   4   47.70    1.40
   1  -4   4   46.50    1.50
   1  -4   4   49.20    1.50
   1   4   4   47.10    1.40
   1   4   4   46.60    1.40
  -1   4  -4   46.20    1.60
  -1   4  -4   47.20    1.30
   1   4   4   46.40    1.20
   1   4   4   48.40    1.40
   1   4   4   53.09    1.20
  -1   4  -4   48.70    1.30
  -1   4  -4   43.90    1.50
   1   4   4   44.60    1.40
  -1   4  -4   45.60    1.50
   2  -4   4  189.78    5.00
   2  -4   4  180.88    4.80
  -2  -4  -4  193.88    5.00
   2  -4   4  179.58    4.30
   2   4   4  179.98    4.20
  -2   4  -4  183.78    4.30
   2   4   4  180.48    4.30
  -2   4  -4  175.68    4.80
  -2   4  -4  184.48    4.20
  -2   4  -4  179.48    4.70
   2   4   4  181.28    4.70
  -2   4  -4  171.68    4.80
   2   4   4  175.48    4.70
   2   4   4  173.38    4.70
   3  -4   4   33.60    1.30
  -3  -4  -4   33.10    1.10
   3  -4   4   37.40    1.40
   3  -4   4   35.60    1.50
   3  -4   4   35.20    1.10
  -3   4  -4   34.80    1.30
   3   4   4   32.60    1.20
   3   4   4   33.40    1.00
  -3   4  -4   32.70    1.30
   3   4   4   34.30    1.20
   3   4   4   37.50    1.20
  -3   4  -4   33.40    1.40
  -3   4  -4   35.70    1.10
   4  -4   4  215.88    5.10
   4  -4   4  219.38    6.00
   4  -4   4  221.68    6.30
   4  -4   4  215.68    5.80
  -4  -4  -4  211.58    5.60
  -4   4  -4  216.48    5.10
  -4   4  -4  220.78    5.20
   4   4   4  216.28    5.70
  -4   4  -4  215.18    5.60
  -4   4  -4  210.18    5.80
   4   4   4  214.58    5.10
   5  -4   4   82.29    2.70
   5  -4   4   80.39    2.20
   5  -4   4   80.09    2.60
   5  -4   4   78.99    2.70
  -5  -4  -4   80.69    2.40
  -5   4  -4   82.89    2.60
   5   4   4   81.09    2.20
   5   4   4   80.19    2.60
  -5   4  -4   79.09    2.20
   5   4   4   80.89    2.60
   5   4   4   82.19    2.40
  -5   4  -4   78.79    2.30
  -5   4  -4   76.69    2.40
  -6  -4  -4    6.40    0.90
  -6  -4  -4    6.60    0.70
   6  -4   4    7.70    0.90
   6  -4   4    6.50    0.80
   6  -4   4    6.60    0.90
   6  -4   4    7.20    0.90
   6   4   4    6.40    0.60
   6   4   4    6.70    0.70
  -6   4  -4    8.00    0.90
  -6   4  -4    6.40    0.70
   6   4   4    5.00    0.60
  -6   4  -4    7.80    0.70
   6   4   4    6.40    1.00
  -6   4  -4    7.10    0.70
   7  -4   4    0.90    0.50
   7  -4   4    1.70    0.60
   7  -4   4    1.40    0.60
  -7   4  -4    1.20    0.50
   7   4   4    0.90    0.50
  -7   4  -4    2.40    0.50
  -7   4  -4    1.00    0.40
   7   4   4    1.10    0.40
   7   4   4    1.40    0.40
   8  -4   4    1.20    0.70
   8  -4   4    1.60    0.60
  -8  -4  -4    1.10    0.50
   8  -4   4    0.90    0.60
   8   4   4    1.10    0.40
   8   4   4    1.10    0.50
  -8   4  -4    0.90    0.50
  -8   4  -4    1.10    0.50
   8   4   4    1.40    0.50
  -8   4  -4    0.30    0.40
  -8   4  -4    1.50    0.60
  -9  -4  -4    1.90    0.60
   9  -4   4    2.30    0.70
   9  -4   4    1.90    1.00
   9  -4   4    2.60    0.80
   9   4   4    1.90    0.60
  -9   4  -4    1.80    0.60
   9   4   4    0.60    0.60
  -9   4  -4    2.40    0.70
   9   4   4    1.40    0.50
  -9   4  -4    2.00    0.60
  -9   4  -4    1.00    0.40
 -10  -5   4   25.00    1.40
  10  -5  -4   25.00    2.20
 -10  -5   4   23.60    1.70
 -10  -5   4   23.90    1.30
 -10   5   4   23.20    1.30
 -10   5   4   25.60    1.40
  10   5  -4   22.80    1.40
 -10   5   4   23.60    1.20
  10   5  -4   23.50    1.60
 -10   5   4   23.40    1.60
  -9  -5   4    0.40    0.60
  -9  -5   4   -0.10    0.40
  -9  -5   4    0.40    0.40
   9   5  -4   -0.30    0.70
  -9   5   4    0.80    0.60
  -9   5   4    0.90    0.30
  -9   5   4    0.80    0.40
  -9   5   4    0.90    0.40
   9   5  -4    0.00    0.50
  -8  -5   4   22.40    1.30
  -8  -5   4   22.40    1.10
  -8  -5   4   19.30    1.30
  -8  -5   4   23.00    1.20
  -8   5   4   20.60    1.10
  -8   5   4   19.80    1.40
  -8   5   4   20.40    1.00
  -8   5   4   21.60    1.10
   8   5  -4   22.10    1.10
   8   5  -4   21.50    1.30
  -7  -5   4  132.39    3.40
  -7  -5   4  132.19    3.50
  -7  -5   4  130.59    3.90
  -7  -5   4  132.19    4.00
  -7   5   4  127.29    4.30
  -7   5   4  125.79    3.40
   7   5  -4  131.39    3.90
   7   5  -4  133.19    3.40
  -7   5   4  124.19    3.70
  -7   5   4  126.99    3.70
  -7   5   4  129.09    3.30
   7   5  -4  124.99    3.70
  -6  -5   4  163.28    4.80
  -6  -5   4  164.98    4.10
  -6  -5   4  161.78    4.60
   6   5  -4  163.58    4.70
  -6   5   4  161.08    4.40
   6   5  -4  158.98    4.50
  -6   5   4  160.98    4.10
  -6   5   4  165.28    4.00
  -6   5   4  161.58    4.40
   6   5  -4  163.48    4.10
  -5  -5   4  102.19    3.40
  -5  -5   4  115.69    2.90
  -5  -5   4  112.89    3.30
  -5   5   4  111.89    2.70
   5   5  -4  114.59    2.90
  -5   5   4  111.49    2.90
  -5   5   4  112.29    3.10
  -5   5   4  113.09    3.60
  -5   5   4  112.29    3.10
   5   5  -4  110.19    3.20
   5   5  -4  111.19    3.30
  -4  -5   4    3.10    0.50
  -4  -5   4    3.60    0.50
  -4  -5   4    3.50    0.50
  -4  -5   4    3.20    0.40
   4   5  -4    3.70    0.50
  -4   5   4    3.40    0.40
  -4   5   4    3.40    0.60
  -4   5   4    3.40    0.40
  -4   5   4    3.80    0.30
  -4   5   4    3.60    0.40
   4   5  -4    2.60    0.50
   4   5  -4    3.30    0.40
  -3  -5   4  130.99    3.30
  -3  -5   4  134.29    3.70
  -3  -5   4  135.29    4.00
  -3  -5   4  134.69    3.50
  -3   5   4  131.89    3.30
   3   5  -4  139.89    3.30
   3   5  -4  129.99    3.70
   3   5  -4  132.79    3.70
  -3   5   4  135.69    3.10
  -3   5   4  133.79    3.50
   3   5  -4  136.79    3.20
  -3   5   4  131.79    3.10
  -3   5   4  131.79    3.50
  -3   5   4  134.19    4.10
   3   5  -4  120.79    3.70
  -2  -5   4   28.80    0.90
  -2  -5   4   28.60    1.10
  -2  -5   4   29.50    1.30
  -2  -5   4   27.70    1.00
  -2   5   4   30.90    0.80
   2   5  -4   30.80    1.20
   2   5  -4   27.80    1.10
  -2   5   4   28.20    0.90
   2   5  -4   29.00    0.90
   2   5  -4   30.40    1.00
  -2   5   4   29.10    1.20
  -2   5   4   28.50    1.00
  -2   5   4   27.40    0.70
   2   5  -4   27.40    1.20
  -2   5   4   28.70    0.90
  -1  -5   4   47.00    1.40
  -1  -5   4   44.50    1.40
  -1  -5   4   44.20    1.50
   1   5  -4   47.20    1.40
  -1   5   4   50.39    1.30
   1   5  -4   44.90    1.60
   1   5  -4   47.90    1.30
  -1   5   4   45.50    1.30
  -1   5   4   46.60    1.50
   1   5  -4   44.80    1.60
   1   5  -4   44.30    1.50
  -1   5   4   46.90    1.40
  -1   5   4   45.80    1.10
  -1   5   4   46.70    1.70
   0  -5   4    0.20    0.20
   0  -5   4   -0.10    0.30
   0  -5   4    0.20    0.30
   0  -5   4    0.20    0.20
   0   5   4    0.20    0.20
   0   5  -4    0.50    0.20
   0   5  -4    0.00    0.20
   0   5  -4    0.50    0.40
   0   5   4    0.70    0.20
   0   5  -4    0.50    0.20
   0   5  -4    0.40    0.20
   0   5   4    0.40    0.10
   0   5   4    1.20    0.30
   1  -5   4  200.78    5.10
   1  -5   4  189.28    5.10
   1  -5   4  181.88    4.50
   1   5   4  191.28    4.90
   1   5   4  192.38    5.00
   1   5   4  189.18    4.90
  -1   5  -4  185.48    5.10
  -1   5  -4  188.48    5.10
   1   5   4  190.68    4.60
  -1   5  -4  193.88    4.40
   1   5   4  186.68    4.40
   1   5   4  188.68    4.30
  -1   5  -4  188.78    5.00
   2  -5   4  198.48    4.70
   2  -5   4  200.38    5.30
  -2  -5  -4  195.38    5.60
   2  -5   4  207.18    5.40
  -2   5  -4  183.28    5.30
   2   5   4  200.68    4.80
  -2   5  -4  196.68    5.20
   2   5   4  204.68    5.20
   2   5   4  193.98    5.10
  -2   5  -4  204.08    4.70
   2   5   4  197.38    4.60
  -2   5  -4  193.48    5.30
   3  -5   4   24.70    1.10
   3  -5   4   26.40    1.10
   3  -5   4   25.50    1.10
   3  -5   4   23.10    1.40
   3   5   4   24.50    0.90
  -3   5  -4   25.60    1.10
  -3   5  -4   24.60    1.10
   3   5   4   26.40    1.10
  -3   5  -4   25.60    1.00
   3   5   4   25.90    0.90
   3   5   4   23.30    1.00
   4  -5   4    2.20    0.40
   4  -5   4    2.40    0.50
   4  -5   4    2.30    0.50
  -4  -5  -4    1.90    0.40
   4  -5   4    2.50    0.50
  -4   5  -4    1.80    0.40
   4   5   4    3.20    0.50
  -4   5  -4    2.60    0.40
  -4   5  -4    2.70    0.50
   4   5   4    2.10    0.50
  -4   5  -4    3.50    0.60
   5  -5   4  272.37    7.20
  -5  -5  -4  258.17    7.00
   5  -5   4  290.17    7.90
   5  -5   4  263.27    6.50
   5  -5   4  276.07    7.50
   5   5   4  273.67    7.10
   5   5   4  270.27    7.20
   5   5   4  273.07    6.40
  -5   5  -4  265.67    6.40
   5   5   4  266.37    7.20
  -5   5  -4  269.77    7.00
  -5   5  -4  268.17    6.50
   6  -5   4  249.58    6.80
   6  -5   4  259.77    7.20
  -6  -5  -4  251.57    6.20
   6  -5   4  257.17    7.50
  -6   5  -4  253.47    6.60
   6   5   4  250.17    6.70
  -6   5  -4  248.18    6.10
  -6   5  -4  248.88    6.10
   6   5   4  252.47    6.90
   6   5   4  248.58    6.10
  -6   5  -4  247.08    6.80
   7  -5   4   74.09    2.80
   7  -5   4   73.59    2.70
  -7  -5  -4   74.89    2.40
   7  -5   4   71.99    2.80
  -7   5  -4   75.39    2.60
  -7   5  -4   72.19    2.30
   7   5   4   72.59    2.30
   7   5   4   77.89    2.70
   7   5   4   72.29    2.30
  -7   5  -4   75.09    2.40
  -7   5  -4   72.29    2.30
   8  -5   4   17.10    1.30
  -8  -5  -4   16.10    1.10
   8  -5   4   16.50    1.40
  -8   5  -4   18.20    1.30
  -8   5  -4   15.70    1.10
  -8   5  -4   15.90    1.20
   8   5   4   16.30    1.10
   8   5   4   17.90    1.30
   8   5   4   17.80    1.10
  -8   5  -4   17.00    1.20
  -9  -5  -4    2.50    0.70
   9  -5   4    2.40    0.80
   9  -5   4    2.80    0.80
  -9   5  -4    1.70    0.50
   9   5   4    2.30    0.70
   9   5   4    1.90    0.60
  -9   5  -4    3.10    0.80
   9   5   4    2.20    0.60
  -9   5  -4    2.70    0.80
  -9   5  -4    3.20    0.70
 -10  -6   4   30.40    1.60
 -10  -6   4   30.50    1.50
 -10   6   4   31.40    1.40
  10   6  -4   33.90    1.90
 -10   6   4   30.40    1.50
 -10   6   4   30.40    1.60
  10   6  -4   31.40    1.60
 -10   6   4   31.10    2.00
  -9  -6   4  149.29    4.70
  -9  -6   4  152.28    4.10
   9  -6  -4  176.88    6.00
  -9  -6   4  149.49    4.70
  -9   6   4  149.79    4.00
   9   6  -4  148.69    4.10
   9   6  -4  151.48    4.70
  -9   6   4  149.49    4.50
  -9   6   4  145.89    5.10
  -9   6   4  144.99    4.10
  -8  -6   4  179.18    5.40
  -8  -6   4  176.28    5.20
  -8  -6   4  179.08    4.60
  -8   6   4  172.58    5.70
   8   6  -4  180.48    5.30
  -8   6   4  171.88    4.60
  -8   6   4  179.18    5.00
  -8   6   4  176.98    4.50
   8   6  -4  178.28    4.60
  -7  -6   4   38.70    1.40
  -7  -6   4   39.00    1.70
  -7  -6   4   39.80    1.70
  -7   6   4   37.80    1.50
   7   6  -4   37.90    1.40
   7   6  -4   34.60    1.60
  -7   6   4   36.40    1.60
   7   6  -4   37.50    1.70
  -7   6   4   37.00    1.50
  -7   6   4   38.60    1.90
  -7   6   4   39.40    1.30
  -6  -6   4   88.49    2.90
  -6  -6   4   88.49    3.00
  -6   6   4   89.89    2.60
  -6   6   4   87.69    3.20
   6   6  -4   84.79    2.80
  -6   6   4   93.49    2.70
  -6   6   4   88.89    2.40
   6   6  -4   88.59    2.50
  -6   6   4   88.69    2.70
  -5  -6   4  261.07    6.30
  -5  -6   4  273.47    7.60
  -5  -6   4  258.87    7.00
  -5   6   4  266.57    6.80
   5   6  -4  255.37    6.90
   5   6  -4  262.57    7.10
  -5   6   4  259.27    7.70
  -5   6   4  261.97    6.10
  -5   6   4  258.47    6.30
  -5   6   4  264.87    6.80
  -4  -6   4  882.31   22.40
  -4  -6   4  880.31   20.10
  -4  -6   4  909.11   24.30
  -4   6   4  888.71   19.90
  -4   6   4  906.71   22.20
   4   6  -4  895.51   20.10
  -4   6   4  889.01   20.00
  -4   6   4  908.41   24.40
   4   6  -4  901.81   22.10
  -4   6   4  910.71   19.90
  -4   6   4  926.61   22.20
   4   6  -4  901.81   22.50
  -3  -6   4   82.59    2.80
  -3  -6   4   82.29    2.50
  -3   6   4   82.79    2.00
  -3   6   4   81.29    2.00
   3   6  -4   81.09    2.60
   3   6  -4   80.59    2.60
  -3   6   4   79.39    2.30
  -3   6   4   81.79    2.30
   3   6  -4   81.29    2.20
  -3   6   4   82.09    2.80
   3   6  -4   82.89    2.20
  -3   6   4   80.59    2.30
  -2  -6   4    5.70    0.40
  -2  -6   4    5.90    0.80
  -2  -6   4    7.10    0.60
  -2   6   4    5.50    0.50
   2   6  -4    5.60    0.70
  -2   6   4    7.20    0.50
   2   6  -4    5.80    0.80
   2   6  -4    5.40    0.60
  -2   6   4    6.00    0.40
  -2   6   4    5.70    0.40
  -2   6   4    6.00    0.30
   2   6  -4    5.60    0.50
  -1  -6   4  340.47    8.70
  -1  -6   4  350.26    8.70
  -1   6   4  342.27    8.50
  -1   6   4  338.77    7.60
   1   6  -4  332.67    8.60
   1   6  -4  327.07    8.70
  -1   6   4  332.07    7.50
  -1   6   4  350.46    8.50
   1   6  -4  341.57    7.70
  -1   6   4  331.47    7.80
   1   6  -4  328.57    8.80
   1   6  -4  341.07    7.80
   0  -6   4  694.73   17.30
   0  -6   4  679.43   17.00
   0   6   4  680.03   16.80
   0   6  -4  689.23   17.00
   0   6  -4  664.73   16.70
   0   6   4  682.83   15.00
   0   6   4  681.73   15.00
   0   6  -4  680.03   15.20
   0   6  -4  689.73   15.10
   0   6   4  685.83   16.80
   0   6   4  670.13   15.20
   0   6  -4  642.54   17.00
  -1  -6  -4  165.08    4.60
   1  -6   4  161.88    4.40
   1  -6   4  163.08    4.40
  -1   6  -4  161.58    3.90
  -1   6  -4  155.18    4.50
   1   6   4  155.98    3.80
   1   6   4  160.68    4.30
  -1   6  -4  157.48    4.40
   1   6   4  158.78    3.70
  -1   6  -4  157.78    4.40
   1   6   4  159.98    4.20
  -1   6  -4  162.58    3.90
   1   6   4  159.18    4.00
   2  -6   4   27.40    1.10
   2  -6   4   26.30    1.20
   2   6   4   25.10    1.00
  -2   6  -4   24.60    1.40
  -2   6  -4   24.90    1.10
  -2   6  -4   25.00    1.20
   2   6   4   26.40    1.10
  -2   6  -4   24.80    1.00
   2   6   4   25.00    1.10
  -2   6  -4   24.00    1.00
   2   6   4   25.50    0.90
   3  -6   4  580.34   14.60
   3  -6   4  588.54   15.00
  -3   6  -4  573.64   14.30
  -3   6  -4  585.54   13.00
   3   6   4  577.54   14.50
   3   6   4  570.74   13.00
   3   6   4  569.14   14.50
  -3   6  -4  568.54   13.10
   4  -6   4  617.04   16.10
   4  -6   4  622.84   15.60
  -4  -6  -4  637.34   16.40
   4  -6   4  600.74   17.20
  -4   6  -4  615.74   15.70
  -4   6  -4  613.94   15.30
  -4   6  -4  609.44   14.00
  -4   6  -4  620.44   13.90
   4   6   4  605.84   13.90
   4   6   4  625.34   15.60
   5  -6   4  506.75   13.20
   5  -6   4  515.85   14.00
   5  -6   4  509.05   12.70
  -5   6  -4  495.35   12.80
   5   6   4  499.35   12.70
   5   6   4  484.15   11.30
  -5   6  -4  480.05   12.30
  -5   6  -4  487.45   11.40
   5   6   4  475.05   12.70
  -5   6  -4  488.85   11.30
   6  -6   4   21.50    1.40
   6  -6   4   20.40    1.30
   6  -6   4   21.60    1.40
  -6   6  -4   20.30    1.20
   6   6   4   21.60    1.00
   6   6   4   20.90    1.30
  -6   6  -4   19.50    1.10
  -6   6  -4   24.50    1.30
  -6   6  -4   20.80    1.10
  -7  -6  -4   41.80    1.80
   7  -6   4   47.20    2.20
   7  -6   4   45.00    2.10
   7   6   4   46.30    2.00
  -7   6  -4   47.30    2.00
   7   6   4   44.90    1.70
  -7   6  -4   46.70    1.80
  -7   6  -4   43.80    1.70
  -7   6  -4   42.40    1.70
  -8  -6  -4  210.58    5.70
   8  -6   4  227.08    7.00
   8  -6   4  217.58    6.70
  -8   6  -4  220.28    5.70
   8   6   4  227.28    6.40
  -8   6  -4  221.58    5.90
   8   6   4  202.18    5.60
  -8   6  -4  228.68    6.40
  -8   6  -4  213.58    5.60
  -9  -7   4   30.80    1.50
  -9  -7   4   31.00    1.60
  -9   7   4   29.90    1.30
   9   7  -4   30.30    1.60
  -9   7   4   28.90    1.40
  -9   7   4   30.50    1.50
   9   7  -4   31.10    1.80
   8  -7  -4   37.10    2.60
  -8  -7   4   36.90    1.60
  -8  -7   4   37.20    1.70
  -8   7   4   35.30    1.40
   8   7  -4   38.30    1.60
  -8   7   4   35.30    1.60
  -8   7   4   36.20    1.60
   8   7  -4   37.10    1.90
  -7  -7   4  206.98    5.90
  -7  -7   4  207.78    6.20
  -7   7   4  202.98    5.30
   7   7  -4  208.08    6.00
  -7   7   4  204.08    6.50
  -7   7   4  213.88    5.70
  -7   7   4  202.58    5.10
   7   7  -4  207.98    5.20
   7   7  -4  200.18    5.80
  -6  -7   4  541.75   13.90
  -6  -7   4  542.75   14.90
   6   7  -4  531.25   13.70
  -6   7   4  534.25   12.40
  -6   7   4  538.65   13.70
   6   7  -4  552.44   14.00
   6   7  -4  538.65   12.40
  -6   7   4  550.64   13.70
  -6   7   4  522.05   12.20
  -5  -7   4   38.30    1.70
  -5  -7   4   39.60    1.70
  -5   7   4   40.50    1.40
  -5   7   4   36.70    1.20
   5   7  -4   38.20    1.40
   5   7  -4   37.70    1.70
  -5   7   4   39.30    1.50
  -5   7   4   39.00    1.50
   5   7  -4   37.20    1.70
  -4  -7   4    7.80    0.80
  -4  -7   4    8.00    0.90
  -4   7   4    7.80    0.70
   4   7  -4    7.40    0.80
  -4   7   4    7.20    0.50
   4   7  -4    7.50    0.80
  -4   7   4    7.10    0.60
  -4   7   4    6.80    0.60
   4   7  -4    7.00    0.70
  -3  -7   4  362.86   10.10
  -3  -7   4  351.36    9.20
  -3   7   4  364.56    9.10
   3   7  -4  354.66    8.20
   3   7  -4  340.97    9.20
  -3   7   4  351.86    8.10
   3   7  -4  362.46    8.30
  -3   7   4  361.36    8.30
  -3   7   4  352.26    8.10
  -3   7   4  356.76    9.00
   3   7  -4  362.86    9.40
  -2  -7   4  541.55   14.80
  -2  -7   4  531.65   13.40
  -2   7   4  526.95   11.80
  -2   7   4  516.85   12.00
   2   7  -4  523.55   11.90
   2   7  -4  532.65   13.50
  -2   7   4  540.35   13.20
   2   7  -4  526.85   13.40
  -2   7   4  516.95   11.80
  -2   7   4  529.65   13.20
   2   7  -4  537.75   12.10
  -1  -7   4  195.58    5.40
  -1  -7   4  201.78    5.20
   1   7  -4  197.78    4.80
  -1   7   4  199.08    4.60
   1   7  -4  202.58    5.50
   1   7  -4  199.18    4.80
  -1   7   4  200.28    5.20
  -1   7   4  197.88    4.90
  -1   7   4  202.88    4.60
   1   7  -4  192.08    5.40
   1   7  -4  184.18    5.50
  -1   7   4  200.68    5.20
   0  -7   4   31.90    1.40
   0  -7   4   33.10    1.20
   0   7   4   33.10    1.20
   0   7   4   31.50    1.20
   0   7  -4   34.40    1.40
   0   7  -4   31.90    1.20
   0   7  -4   34.00    1.50
   0   7   4   32.40    1.10
   0   7  -4   33.80    1.20
   0   7   4   31.60    1.00
   0   7  -4   30.40    1.60
   0   7   4   32.70    1.30
   1  -7   4  274.47    7.10
   1  -7   4  275.87    7.10
  -1  -7  -4  285.57    7.60
   1   7   4  269.47    6.90
   1   7   4  272.57    7.00
  -1   7  -4  264.37    6.30
  -1   7  -4  266.17    6.40
   1   7   4  269.47    6.40
  -1   7  -4  267.17    7.10
  -1   7  -4  267.87    7.20
   1   7   4  263.67    6.20
  -1   7  -4  243.28    7.20
   2  -7   4  570.94   14.60
   2  -7   4  574.34   14.30
   2   7   4  558.94   12.80
   2   7   4  557.94   14.20
  -2   7  -4  559.74   14.10
  -2   7  -4  587.24   14.40
  -2   7  -4  564.54   12.80
   2   7   4  552.24   14.20
   2   7   4  545.45   12.70
  -2   7  -4  563.44   12.70
   3  -7   4  483.75   12.50
   3  -7   4  485.65   12.20
  -3   7  -4  471.85   10.90
  -3   7  -4  458.45   10.90
  -3   7  -4  486.05   12.30
   3   7   4  477.45   12.10
  -3   7  -4  460.95   12.00
   3   7   4  487.05   10.80
   3   7   4  468.75   12.10
   4  -7   4    2.50    0.60
   4  -7   4    1.30    0.40
  -4  -7  -4    1.80    0.50
  -4   7  -4    1.70    0.50
   4   7   4    1.30    0.30
  -4   7  -4    1.20    0.40
   4   7   4    1.30    0.40
   4   7   4    1.50    0.60
  -4   7  -4    2.00    0.40
  -4   7  -4    1.70    0.50
   5  -7   4   89.79    3.00
   5  -7   4   83.59    3.50
  -5   7  -4   87.69    2.90
   5   7   4   93.99    3.00
  -5   7  -4   88.89    2.60
   5   7   4   89.69    2.50
  -5   7  -4   88.59    2.60
  -5   7  -4   91.69    3.00
   6  -7   4  265.87    8.40
   6  -7   4  262.07    7.60
  -6   7  -4  264.17    6.60
  -6   7  -4  262.77    6.50
  -6   7  -4  265.97    7.10
  -6   7  -4  262.37    7.40
   6   7   4  277.87    7.40
   6   7   4  266.87    6.50
   7  -7   4  163.78    5.80
  -7  -7  -4  168.68    4.60
   7  -7   4  167.68    5.30
   7   7   4  179.28    5.10
  -7   7  -4  174.38    5.10
   7   7   4  164.78    4.40
  -7   7  -4  165.48    4.80
  -7   7  -4  161.18    4.50
  -7   7  -4  164.58    4.50
  -8  -8   4  200.68    5.30
  -8  -8   4  198.18    6.20
  -8   8   4  205.48    5.80
  -8   8   4  199.98    5.10
   8   8  -4  205.48    5.40
   8   8  -4  214.58    6.20
  -8   8   4  200.98    5.40
  -7  -8   4   53.09    2.20
  -7   8   4   49.60    1.90
   7   8  -4   50.39    2.20
  -7   8   4   49.60    1.70
   7   8  -4   50.79    1.90
  -7   8   4   51.19    2.00
   7   8  -4   51.19    2.30
  -6  -8   4   47.60    2.00
   6  -8  -4   42.40    2.50
  -6   8   4   44.50    1.80
  -6   8   4   45.40    1.70
   6   8  -4   48.20    2.00
   6   8  -4   44.60    2.00
   6   8  -4   43.80    1.70
  -6   8   4   43.00    1.50
  -5  -8   4  248.58    7.30
   5   8  -4  242.28    6.10
  -5   8   4  247.38    6.20
  -5   8   4  244.38    5.90
   5   8  -4  242.98    6.80
   5   8  -4  255.97    7.00
  -5   8   4  250.17    6.60
  -5   8   4  251.17    6.60
  -4  -8   4  325.17    9.50
  -4   8   4  341.87    8.60
  -4   8   4  325.17    7.90
  -4   8   4  338.37    8.60
  -4   8   4  331.07    7.60
   4   8  -4  331.27    8.90
   4   8  -4  326.17    7.90
   4   8  -4  326.67    8.80
  -3  -8   4  134.79    4.00
  -3  -8   4  134.69    4.40
   3   8  -4  128.79    4.10
  -3   8   4  134.09    3.60
   3   8  -4  132.69    3.50
  -3   8   4  136.99    3.80
   3   8  -4  138.99    3.60
  -3   8   4  134.29    3.30
  -3   8   4  136.99    3.80
   3   8  -4  139.59    4.10
  -2  -8   4   31.00    1.70
   2   8  -4   30.70    1.20
  -2   8   4   30.20    1.00
  -2   8   4   29.20    1.30
   2   8  -4   34.90    1.50
  -2   8   4   30.40    1.30
   2   8  -4   30.00    1.20
  -2   8   4   29.20    1.20
   2   8  -4   30.30    1.50
   1  -8  -4  494.45   13.90
  -1  -8   4  536.95   13.60
  -1   8   4  526.45   12.00
   1   8  -4  542.05   13.70
   1   8  -4  555.54   12.20
   1   8  -4  536.15   12.10
   1   8  -4  528.75   13.50
  -1   8   4  540.15   13.40
  -1   8   4  530.95   12.20
  -1   8   4  541.15   13.40
   0  -8   4  658.03   16.20
   0  -8   4  656.83   16.40
   0  -8  -4  633.64   17.50
   0   8   4  638.84   14.40
   0   8  -4  623.44   14.60
   0   8  -4  633.84   14.50
   0   8   4  645.24   16.10
   0   8   4  634.54   14.60
   0   8   4  653.93   16.10
   0   8  -4  653.73   16.40
   0   8  -4  631.54   16.10
   1  -8   4  261.87    7.00
   1  -8   4  267.57    6.90
   1   8   4  257.57    6.80
   1   8   4  260.77    6.80
   1   8   4  256.27    6.10
  -1   8  -4  260.67    7.10
   1   8   4  256.27    6.40
  -1   8  -4  261.87    6.20
  -1   8  -4  258.17    7.00
  -1   8  -4  258.67    6.30
   2  -8   4   47.50    1.70
  -2   8  -4   47.40    1.90
  -2   8  -4   49.80    1.70
  -2   8  -4   47.70    1.90
   2   8   4   44.80    1.70
   2   8   4   43.90    1.40
  -2   8  -4   45.70    1.60
   2   8   4   47.30    1.70
   2   8   4   47.40    1.80
   3  -8   4  298.47    8.00
  -3   8  -4  293.97    7.10
   3   8   4  288.07    7.20
   3   8   4  292.87    7.00
  -3   8  -4  283.17    7.00
  -3   8  -4  288.77    7.80
  -3   8  -4  309.17    8.00
   3   8   4  303.87    7.90
   4  -8   4  319.87    8.80
  -4  -8  -4  324.27    8.90
  -4   8  -4  335.57    8.70
   4   8   4  323.67    7.60
   4   8   4  323.97    8.60
  -4   8  -4  318.57    7.70
  -4   8  -4  318.17    8.50
  -4   8  -4  315.47    7.70
   5  -8   4  207.98    6.10
  -5   8  -4  208.58    5.30
  -5   8  -4  216.58    6.00
   5   8   4  205.38    5.20
  -5   8  -4  204.68    5.80
  -5   8  -4  201.58    5.30
   5   8   4  213.38    5.90
   6  -8   4    8.00    1.50
   6  -8   4    7.40    1.00
  -6   8  -4    9.30    1.20
   6   8   4    7.60    0.90
  -6   8  -4    7.80    0.90
  -6   8  -4    8.20    1.10
  -6   8  -4    6.60    0.90
   6   8   4    7.20    0.80
  -6  -9   4  128.59    4.30
   6   9  -4  127.79    4.20
   6   9  -4  135.19    4.30
   6   9  -4  132.79    3.70
  -6   9   4  126.49    3.70
  -6   9   4  130.59    3.90
  -6   9   4  125.79    3.40
  -5  -9   4   47.80    2.10
  -5   9   4   46.60    1.90
   5   9  -4   47.50    2.10
  -5   9   4   45.30    1.50
   5   9  -4   49.20    2.10
  -5   9   4   46.60    1.80
   5   9  -4   46.90    1.80
  -4  -9   4   11.90    1.10
  -4   9   4   14.30    1.00
  -4   9   4   12.60    0.80
   4   9  -4   12.10    1.00
   4   9  -4   16.10    1.20
   4   9  -4   12.30    1.20
  -4   9   4   12.50    0.70
  -3  -9   4  221.58    6.70
  -3   9   4  216.68    5.60
   3   9  -4  217.68    5.50
  -3   9   4  223.28    6.10
   3   9  -4  209.18    6.20
   3   9  -4  213.48    5.40
   3   9  -4  225.08    6.20
  -3   9   4  216.28    5.20
  -3   9   4  222.58    5.90
  -2  -9   4  306.27    8.90
   2  -9  -4  263.97    8.50
   2   9  -4  299.57    7.10
  -2   9   4  293.77    6.90
   2   9  -4  305.07    8.00
  -2   9   4  295.57    7.70
   2   9  -4  283.27    8.00
   2   9  -4  298.47    7.10
  -2   9   4  287.27    7.20
  -2   9   4  297.57    7.70
   1  -9  -4  139.19    4.50
  -1  -9   4  115.59    4.90
  -1   9   4  142.39    3.90
   1   9  -4  140.69    3.70
   1   9  -4  144.49    4.30
  -1   9   4  141.29    4.00
   1   9  -4  144.49    4.20
  -1   9   4  136.99    3.80
  -1   9   4  139.89    3.50
   1   9  -4  136.69    3.70
   0  -9   4    3.80    1.10
   0  -9  -4    6.60    0.90
   0   9  -4    5.40    0.90
   0   9   4    5.50    0.80
   0   9   4    6.10    0.50
   0   9   4    6.40    0.70
   0   9   4    6.60    1.00
   0   9  -4    6.00    0.70
   0   9  -4    6.00    0.70
   0   9  -4    5.90    0.90
   1  -9   4  108.69    3.10
  -1   9  -4  109.69    3.50
  -1   9  -4  106.69    3.00
  -1   9  -4  106.69    3.00
  -1   9  -4  110.39    3.60
   1   9   4  105.29    3.20
   1   9   4  104.09    2.80
   1   9   4  112.99    3.30
   2  -9   4  234.98    6.40
  -2   9  -4  237.58    6.60
   2   9   4  240.28    6.40
  -2   9  -4  235.38    5.90
   2   9   4  229.28    5.70
  -2   9  -4  232.78    6.60
  -2   9  -4  238.28    5.80
   2   9   4  226.98    5.90
  -3  -9  -4  177.78    5.70
   3  -9   4  188.98    5.30
  -3   9  -4  184.18    4.80
  -3   9  -4  182.58    5.40
   3   9   4  187.48    4.70
   3   9   4  191.58    5.30
  -3   9  -4  186.58    4.80
  -3   9  -4  192.98    5.50
   4  -9   4    0.60    0.80
   4  -9   4    1.10    0.60
  -4  -9  -4    0.60    0.60
  -4   9  -4    1.80    0.60
   4   9   4    1.90    0.50
  -4   9  -4    0.10    0.40
   4   9   4    0.90    0.40
  -4   9  -4    1.30    0.60
  -4   9  -4    0.90    0.60
  -3 -10   4   69.39    2.90
   3 -10  -4   65.69    2.80
   3  10  -4   70.59    2.80
  -3  10   4   68.89    2.30
  -3  10   4   65.59    2.00
   3  10  -4   68.39    2.30
   3  10  -4   72.99    2.70
  -3  10   4   66.79    2.40
   3  10  -4   69.19    2.30
  -2 -10   4   12.90    1.40
   2 -10  -4   12.80    1.20
   2  10  -4   17.40    1.30
   2  10  -4   13.80    1.00
  -2  10   4   13.70    1.10
  -2  10   4   13.70    0.80
  -2  10   4   12.60    0.90
   2  10  -4   12.60    1.00
   2  10  -4   13.50    1.30
   1 -10  -4   34.60    2.00
  -1 -10   4   32.40    2.20
   1  10  -4   33.70    1.80
  -1  10   4   34.10    1.50
   1  10  -4   36.10    1.60
   1  10  -4   37.70    1.80
  -1  10   4   34.40    1.60
   1  10  -4   33.90    1.50
  -1  10   4   33.40    1.30
   0  10  -4  123.79    4.10
   0  10  -4  126.29    3.60
   0  10   4  130.29    3.70
   0  10  -4  131.79    4.10
   0  10   4  128.99    3.80
   0  10  -4  126.19    3.60
   0  10   4  120.19    3.30
  -1  10  -4   99.19    3.00
   1  10   4  100.89    3.10
   1  10   4   93.49    3.00
  -1  10  -4   97.99    3.50
  -1  10  -4   96.99    2.90
   1  10   4   96.09    2.70
  -1  10  -4  102.29    3.40
  -2  10  -4    6.20    1.10
  -2  10  -4    5.70    0.90
   2  10   4    6.60    0.70
  -2  10  -4    6.70    1.10
  -2  10  -4    7.60    0.90
   2  10   4    5.70    0.80
   2  10   4    7.10    0.80
 -12   0   5    0.40    0.60
 -12   0   5    0.10    0.50
 -12   0   5   -0.10    0.60
 -12   0   5    0.20    0.60
 -11   0   5    0.30    0.50
 -11   0   5   -0.60    0.50
 -11   0   5    0.60    0.40
 -11   0   5    0.30    0.50
  10   0  -5    1.70    0.70
 -10   0   5    1.50    0.50
 -10   0   5    0.70    0.50
 -10   0   5    1.00    0.50
 -10   0   5   -0.20    0.50
  -9   0   5    0.50    0.40
   9   0  -5    3.00    0.60
  -8   0   5    0.50    0.60
  -8   0   5    1.40    0.30
  -8   0   5    1.70    0.50
   8   0  -5    0.80    0.40
  -8   0   5    0.50    0.30
  -7   0   5    0.60    0.30
  -7   0   5    0.40    0.30
  -7   0   5    0.40    0.20
   7   0  -5    0.70    0.30
  -7   0   5    0.30    0.40
  -6   0   5    1.00    0.20
  -6   0   5    0.60    0.20
  -6   0   5    0.40    0.20
   6   0  -5    0.30    0.20
  -6   0   5    0.50    0.30
  -6   0   5    0.80    0.30
  -5   0   5    0.80    0.20
  -5   0   5    0.80    0.20
   4   0  -5    0.10    0.10
  -4   0   5    0.30    0.20
  -4   0   5    0.40    0.20
  -4   0   5    0.00    0.20
  -3   0   5   -0.80    0.20
  -3   0   5   -1.00    0.10
   3   0  -5   -1.30    0.10
  -3   0   5   -1.10    0.10
  -3   0   5   -1.00    0.20
   3   0  -5   -0.80    0.10
  -2   0   5    1.10    0.20
  -1   0   5   -0.10    0.10
   1   0  -5    0.10    0.20
  -1   0   5   -0.30    0.20
   0   0  -5    0.60    0.10
   0   0   5    0.80    0.20
   0   0   5    0.30    0.10
   0   0   5    0.70    0.10
   1   0   5   -1.50    0.20
  -1   0  -5   -1.80    0.20
  -1   0  -5   -1.70    0.20
   1   0   5   -1.60    0.20
   2   0   5    0.30    0.20
   2   0   5    0.70    0.20
   2   0   5    0.20    0.20
   3   0   5    1.20    0.20
   3   0   5    0.90    0.30
   4   0   5    0.20    0.20
  -4   0  -5    0.10    0.20
  -4   0  -5    0.20    0.20
   4   0   5    0.30    0.20
   4   0   5    0.60    0.30
  -5   0  -5    0.10    0.30
   5   0   5    0.70    0.30
   5   0   5    0.90    0.50
   5   0   5    0.10    0.20
   5   0   5    1.70    0.40
  -5   0  -5    0.20    0.30
  -6   0  -5    1.10    0.40
   6   0   5    0.20    0.30
  -6   0  -5    0.20    0.40
  -6   0  -5    0.10    0.30
   6   0   5    0.50    0.30
   6   0   5    1.00    0.40
   7   0   5    0.90    0.30
   7   0   5    0.40    0.40
   7   0   5    1.00    0.50
  -7   0  -5    0.50    0.40
  -7   0  -5    0.50    0.50
  -8   0  -5    0.50    0.50
   8   0   5    1.50    0.50
   8   0   5    1.00    0.50
  -8   0  -5    0.60    0.40
   8   0   5    1.00    0.50
  -9   0  -5   -0.20    0.70
   9   0   5    0.30    0.50
   9   0   5    0.50    0.50
  -9   0  -5    0.20    0.40
   9   0   5    0.30    0.60
  10   0   5    0.30    0.70
 -10   0  -5    0.30    0.50
  10   0   5    1.10    0.70
  10   0   5   -0.80    0.60
 -12  -1   5   64.19    2.20
 -12  -1   5   64.49    2.40
 -12  -1   5   63.89    2.60
 -12  -1   5   64.79    2.60
 -12   1   5   63.59    2.30
 -12   1   5   66.59    2.60
 -12   1   5   63.29    2.70
 -12   1   5   63.99    2.20
 -11  -1   5   23.70    1.30
 -11  -1   5   25.10    1.30
 -11  -1   5   26.60    1.50
 -11  -1   5   25.70    1.50
 -11   1   5   24.50    1.30
 -11   1   5   24.30    1.50
 -11   1   5   25.20    1.20
 -11   1   5   25.10    1.50
 -10  -1   5   13.00    1.10
 -10  -1   5   11.70    1.00
 -10  -1   5   14.00    0.90
 -10  -1   5   12.90    1.00
 -10   1   5   12.20    1.00
 -10   1   5   13.20    0.90
 -10   1   5   13.20    0.90
 -10   1   5   12.10    1.10
  10   1  -5   13.10    1.30
  -9  -1   5   27.20    1.40
  -9  -1   5   28.40    1.40
   9  -1  -5   30.30    1.40
  -9  -1   5   27.10    1.10
  -9  -1   5   26.30    1.20
  -9   1   5   27.80    1.20
   9   1  -5   26.70    1.40
  -9   1   5   26.00    1.20
  -9   1   5   24.30    1.40
  -8  -1   5  180.28    4.90
  -8  -1   5  172.58    4.30
   8  -1  -5  172.68    4.70
  -8  -1   5  180.18    5.20
  -8  -1   5  171.18    4.20
   8   1  -5  172.38    4.80
  -8   1   5  171.08    4.30
  -8   1   5  174.08    4.80
  -8   1   5  169.08    5.20
  -8   1   5  168.28    4.90
  -8   1   5  171.98    4.20
  -7  -1   5  310.57    8.70
  -7  -1   5  308.77    7.20
   7  -1  -5  316.77    7.90
  -7  -1   5  313.57    7.10
  -7  -1   5  297.97    8.10
  -7  -1   5  307.07    8.10
  -7   1   5  306.17    7.20
  -7   1   5  307.47    8.00
  -7   1   5  306.17    8.70
  -7   1   5  306.77    7.10
   7   1  -5  308.27    8.00
  -7   1   5  308.77    8.00
  -6  -1   5  129.19    3.60
  -6  -1   5  130.39    3.70
   6  -1  -5  127.79    3.50
  -6  -1   5  130.19    3.90
  -6  -1   5  129.89    3.70
  -6  -1   5  134.19    3.20
  -6  -1   5  127.19    3.10
  -6   1   5  130.89    3.60
  -6   1   5  131.49    3.20
  -6   1   5  128.69    3.20
  -6   1   5  128.29    4.00
   6   1  -5  129.29    3.60
   6   1  -5  128.99    3.30
  -5  -1   5  130.69    3.00
   5  -1  -5  125.89    3.30
  -5  -1   5  129.19    3.60
  -5  -1   5  128.89    3.10
  -5  -1   5  123.29    3.50
  -5  -1   5  129.09    3.80
  -5   1   5  119.89    3.40
  -5   1   5  123.89    3.80
  -5   1   5  125.39    3.60
  -5   1   5  127.89    3.00
   5   1  -5  131.19    3.20
   5   1  -5  126.39    3.40
  -5   1   5  127.49    3.00
  -4  -1   5   75.59    2.20
  -4  -1   5   73.19    1.70
  -4  -1   5   75.49    1.80
  -4  -1   5   72.19    2.10
  -4  -1   5   71.39    2.10
   4  -1  -5   70.49    1.90
  -4  -1   5   73.99    2.30
  -4   1   5   72.39    1.80
   4   1  -5   75.79    1.90
  -4   1   5   67.99    2.00
   4   1  -5   69.39    2.00
  -4   1   5   70.29    2.20
  -4   1   5   70.59    2.00
  -4   1   5   71.69    1.70
  -4   1   5   70.29    2.30
  -3  -1   5  849.41   23.00
  -3  -1   5  863.01   18.60
  -3  -1   5  867.91   21.80
  -3  -1   5  839.62   21.10
  -3  -1   5  830.42   21.40
  -3  -1   5  855.01   19.20
  -3   1   5  861.01   18.90
  -3   1   5  864.31   21.80
  -3   1   5  831.22   23.10
  -3   1   5  812.32   21.20
  -3   1   5  847.62   18.70
  -3   1   5  823.02   21.00
  -3   1   5  929.51   18.80
   3   1  -5  897.61   20.50
  -2  -1   5  883.01   21.80
  -2  -1   5  887.21   23.80
  -2  -1   5  831.22   21.90
  -2  -1   5  902.71   22.40
  -2  -1   5  895.81   19.70
  -2   1   5  908.81   22.60
   2   1  -5  914.11   21.40
   2   1  -5  867.01   21.80
   2   1  -5  847.22   21.50
  -2   1   5  827.72   21.70
  -2   1   5  911.01   23.40
  -2   1   5  852.61   21.60
  -2   1   5  902.21   19.10
  -1  -1   5  410.66   10.20
  -1  -1   5  424.36   10.60
  -1  -1   5  428.86    9.20
  -1  -1   5  402.66   10.20
  -1  -1   5  414.56   10.20
  -1  -1   5  417.46   11.10
  -1   1   5  416.26   10.60
  -1   1   5  388.16   10.10
   1   1  -5  432.36   10.00
   1   1  -5  405.16   10.20
  -1   1   5  404.86    9.00
  -1   1   5  393.96   10.10
  -1   1   5  415.66   11.10
   0  -1   5  364.26    9.30
   0  -1   5  375.56    8.30
   0  -1   5  371.36    9.30
   0  -1   5  381.86   10.10
   0  -1   5  385.56    9.60
   0   1   5  370.26    9.20
   0   1  -5  372.06    9.30
   0   1   5  361.86    8.20
   0   1   5  388.56    8.20
   0   1  -5  363.46    9.30
   0   1   5  363.96    9.20
   0   1   5  379.96   10.00
   0   1   5  379.16    9.60
   1  -1   5  738.83   19.10
   1  -1   5  761.02   17.00
   1  -1   5  779.02   20.30
   1  -1   5  768.32   19.40
  -1  -1  -5  745.93   18.70
   1  -1   5  768.62   18.80
   1   1   5  751.12   20.20
  -1   1  -5  734.73   18.80
   1   1   5  784.02   19.40
   1   1   5  760.92   19.10
  -1   1  -5  802.72   16.60
   1   1   5  764.22   16.90
   1   1   5  751.92   18.90
   2  -1   5  660.33   16.40
   2  -1   5  596.34   17.70
  -2  -1  -5  676.43   16.30
   2  -1   5  654.73   16.40
  -2  -1  -5  675.33   14.50
   2  -1   5  680.73   16.90
   2  -1   5  671.13   14.70
  -2   1  -5  671.93   16.40
   2   1   5  640.24   16.30
   2   1   5  683.73   16.90
   2   1   5  660.43   14.60
  -2   1  -5  666.13   14.50
   3  -1   5   47.10    1.60
   3  -1   5   47.30    1.60
   3  -1   5   48.20    1.60
  -3  -1  -5   50.69    1.40
   3  -1   5   48.50    1.40
  -3  -1  -5   48.60    1.50
   3   1   5   47.40    1.50
   3   1   5   50.39    1.60
  -3   1  -5   48.50    1.40
  -3   1  -5   47.00    1.50
   3   1   5   47.50    1.50
   3   1   5   49.70    1.40
   4  -1   5  248.08    6.70
  -4  -1  -5  255.27    6.70
  -4  -1  -5  259.57    6.00
   4  -1   5  270.57    6.00
   4  -1   5  263.27    7.00
   4  -1   5  252.27    6.80
  -4   1  -5  262.77    6.00
  -4   1  -5  260.27    6.70
   4   1   5  260.27    6.80
   4   1   5  252.57    6.70
   4   1   5  260.67    6.00
  -4   1  -5  257.67    6.00
   4   1   5  264.47    6.90
   5  -1   5  250.37    6.70
  -5  -1  -5  253.97    6.00
  -5  -1  -5  257.97    6.60
   5  -1   5  254.77    6.00
   5  -1   5  253.77    6.90
   5   1   5  244.98    6.70
   5   1   5  266.77    6.90
   5   1   5  241.78    6.70
  -5   1  -5  248.28    5.90
   5   1   5  249.78    5.90
  -5   1  -5  256.37    5.90
  -6  -1  -5  175.28    4.40
  -6  -1  -5  173.58    4.80
   6  -1   5  174.68    4.90
   6  -1   5  175.18    5.10
   6  -1   5  177.28    4.30
   6   1   5  175.68    4.30
  -6   1  -5  171.98    4.80
   6   1   5  181.48    5.00
   6   1   5  165.68    4.90
   6   1   5  175.18    4.90
  -6   1  -5  174.08    4.30
  -6   1  -5  178.28    4.30
   7  -1   5   47.80    2.00
  -7  -1  -5   47.90    1.70
  -7  -1  -5   50.39    1.90
   7  -1   5   48.40    1.90
   7  -1   5   49.30    1.70
   7   1   5   49.50    1.90
  -7   1  -5   50.39    1.90
   7   1   5   49.70    1.90
  -7   1  -5   49.00    1.70
   7   1   5   49.10    1.60
  -7   1  -5   46.90    1.70
  -8  -1  -5   14.90    1.00
   8  -1   5   15.30    1.20
  -8  -1  -5   15.70    1.20
   8  -1   5   16.90    1.20
   8  -1   5   15.50    1.00
  -8   1  -5   15.20    1.00
  -8   1  -5   15.90    1.30
  -8   1  -5   15.10    1.20
   8   1   5   15.20    1.10
   8   1   5   13.60    1.10
   8   1   5   14.60    1.00
   9  -1   5   31.00    1.50
   9  -1   5   28.70    1.70
  -9  -1  -5   29.70    1.40
   9  -1   5   29.70    1.70
   9   1   5   30.40    1.50
   9   1   5   28.20    1.60
  -9   1  -5   30.60    1.40
  -9   1  -5   31.10    1.80
   9   1   5   34.10    1.70
  -9   1  -5   30.40    1.40
 -10  -1  -5   51.99    2.10
  10  -1   5   48.40    2.40
  10  -1   5   53.09    2.40
  10  -1   5   53.09    2.10
 -10   1  -5   54.59    2.50
  10   1   5   55.49    2.40
  10   1   5   51.99    2.00
  10   1   5   46.40    2.30
 -10   1  -5   52.89    2.00
 -10   1  -5   52.09    2.00
 -12  -2   5    0.80    0.70
 -12  -2   5    1.70    0.60
 -12  -2   5    1.60    0.60
 -12  -2   5    1.50    0.70
 -12   2   5    1.70    0.70
 -12   2   5    1.10    0.60
 -12   2   5    0.60    0.50
 -12   2   5    1.40    0.50
 -11  -2   5   39.60    1.60
 -11  -2   5   42.30    1.70
 -11  -2   5   37.80    1.90
 -11  -2   5   39.70    1.80
 -11   2   5   37.30    1.80
 -11   2   5   37.20    1.90
 -11   2   5   34.80    1.50
  11   2  -5   39.40    2.10
 -11   2   5   36.30    1.60
 -10  -2   5  211.28    5.20
 -10  -2   5  208.88    6.30
 -10  -2   5  221.88    6.00
 -10  -2   5  208.28    5.30
 -10   2   5  206.88    5.30
 -10   2   5  209.18    5.90
 -10   2   5  203.28    6.40
  10   2  -5  213.08    6.00
 -10   2   5  206.88    5.20
  -9  -2   5  276.37    6.60
  -9  -2   5  278.37    7.50
   9  -2  -5  265.17    7.20
  -9  -2   5  269.87    6.50
  -9  -2   5  277.47    7.90
  -9   2   5  273.87    6.50
   9   2  -5  278.27    6.60
  -9   2   5  268.97    8.00
  -9   2   5  278.87    7.40
   9   2  -5  278.47    7.40
  -9   2   5  270.47    6.60
   8  -2  -5  110.99    3.20
  -8  -2   5  112.79    3.00
  -8  -2   5  113.29    3.40
  -8  -2   5  112.19    2.90
  -8  -2   5  114.29    3.60
  -8   2   5  111.99    3.40
  -8   2   5  109.59    3.00
  -8   2   5  113.39    3.70
  -8   2   5  113.19    3.30
  -8   2   5  111.99    3.00
   8   2  -5  113.59    3.40
   8   2  -5  114.19    3.00
  -7  -2   5   38.30    1.30
  -7  -2   5   40.70    1.50
  -7  -2   5   41.60    1.60
   7  -2  -5   37.10    1.40
   7   2  -5   40.00    1.30
  -7   2   5   36.70    1.20
  -7   2   5   38.90    1.60
   7   2  -5   39.90    1.50
  -7   2   5   40.70    1.50
  -7   2   5   38.40    1.30
   7   2  -5   38.30    1.30
  -6  -2   5  471.15   11.60
  -6  -2   5  451.35   12.20
  -6  -2   5  459.95   10.10
  -6  -2   5  452.05    9.90
  -6  -2   5  438.76   11.30
  -6  -2   5  442.16   11.30
   6  -2  -5  433.16   11.10
   6   2  -5  438.46   11.30
  -6   2   5  399.06   10.00
  -6   2   5  444.26   10.00
   6   2  -5  447.56   10.10
  -6   2   5  444.96   11.20
  -6   2   5  442.56   12.30
   6   2  -5  460.35   10.90
  -5  -2   5  478.95   10.70
  -5  -2   5  485.95   12.90
  -5  -2   5  466.95   11.90
   5  -2  -5  469.85   11.60
  -5  -2   5  491.75   12.20
  -5  -2   5  480.95   10.50
  -5  -2   5  475.05   11.90
  -5   2   5  421.06   10.50
   5   2  -5  493.35   11.50
  -5   2   5  473.75   11.80
  -5   2   5  474.55   12.90
   5   2  -5  463.35   11.90
  -5   2   5  470.15   12.30
   5   2  -5  456.85   10.60
  -5   2   5  481.95   10.50
  -5   2   5  469.55   11.80
  -4  -2   5  291.27    8.00
  -4  -2   5  293.37    6.40
  -4  -2   5  284.27    7.40
  -4  -2   5  284.27    7.40
  -4  -2   5  296.17    7.50
  -4  -2   5  296.77    6.60
   4   2  -5  277.87    7.40
  -4   2   5  288.97    8.00
  -4   2   5  289.67    6.50
  -4   2   5  279.87    6.40
  -4   2   5  285.97    6.40
  -4   2   5  284.57    7.20
  -4   2   5  290.57    7.70
   4   2  -5  297.67    7.10
  -4   2   5  287.57    7.20
  -3  -2   5   75.19    2.10
  -3  -2   5   73.69    2.10
  -3  -2   5   72.49    2.30
  -3  -2   5   68.39    2.10
  -3  -2   5   76.79    1.80
  -3  -2   5   69.49    1.70
   3   2  -5   73.99    2.00
  -3   2   5   71.09    2.30
  -3   2   5   69.49    1.90
  -3   2   5   69.89    1.90
  -3   2   5   74.29    1.80
   3   2  -5   67.69    2.00
  -3   2   5   72.09    2.20
  -2  -2   5 1017.00   27.20
  -2  -2   5 1018.30   25.50
  -2  -2   5 1002.70   22.10
  -2  -2   5  952.20   24.90
  -2  -2   5  995.50   24.60
  -2   2   5 1039.10   25.40
  -2   2   5 1004.00   26.60
  -2   2   5 1015.90   22.00
   2   2  -5  964.20   25.00
   2   2  -5  980.10   24.60
   2   2  -5 1026.00   24.00
  -1  -2   5 1176.28   29.50
  -1  -2   5 1152.98   31.30
  -1  -2   5 1128.59   28.90
  -1  -2   5 1189.28   25.90
  -1  -2   5 1128.79   29.10
  -1   2   5 1182.18   30.90
   1   2  -5 1108.09   28.90
  -1   2   5 1181.38   29.50
   1   2  -5 1150.38   28.40
  -1   2   5 1186.08   25.40
   1   2  -5 1183.48   28.30
   0  -2   5   70.09    1.80
   0  -2   5   71.19    2.00
   0  -2   5   67.09    2.00
   0  -2   5   72.89    2.20
   0  -2   5   70.69    2.10
   0   2   5   71.39    1.80
   0   2   5   71.99    2.00
   0   2  -5   66.29    2.00
   0   2  -5   67.09    2.00
   0   2  -5   67.59    1.60
   0   2   5   72.09    1.80
   0   2  -5   66.69    2.00
   0   2   5   75.89    1.80
   0   2   5   77.69    2.10
   1  -2   5   92.59    2.60
   1  -2   5   89.59    2.20
   1  -2   5   86.49    2.50
   1  -2   5   86.99    2.40
   1   2   5   90.89    2.30
   1   2   5   85.69    2.50
  -1   2  -5   84.09    2.40
   1   2   5   90.49    2.50
  -1   2  -5   90.79    2.40
  -1   2  -5   85.89    2.20
  -1   2  -5   91.29    2.10
   1   2   5   90.79    2.30
   1   2   5   83.99    2.00
   1   2   5   90.59    2.10
   2  -2   5 1439.16   35.80
   2  -2   5 1409.56   34.00
   2  -2   5 1381.26   30.70
  -2  -2  -5 1367.56   34.00
   2  -2   5 1355.56   34.80
   2   2   5 1361.46   34.30
   2   2   5 1351.46   30.80
  -2   2  -5 1407.26   30.50
  -2   2  -5 1448.36   30.20
  -2   2  -5 1421.46   33.20
  -2   2  -5 1285.17   34.30
   2   2   5 1434.86   34.90
   2   2   5 1339.77   34.50
  -3  -2  -5 2274.67   49.50
   3  -2   5 2171.88   55.19
   3  -2   5 2303.47   49.90
   3  -2   5 2130.59   57.79
   3  -2   5 2224.38   55.99
  -3  -2  -5 2280.07   55.09
   3   2   5 2273.77   56.99
  -3   2  -5 2181.78   55.69
  -3   2  -5 2253.97   49.30
  -3   2  -5 2266.17   54.09
   3   2   5 2215.58   55.89
  -3   2  -5 2305.47   49.60
   4  -2   5  793.22   20.40
   4  -2   5  803.72   17.70
  -4  -2  -5  793.62   19.60
   4  -2   5  777.82   19.70
  -4  -2  -5  793.62   17.60
  -4   2  -5  809.32   19.20
   4   2   5  770.32   19.70
  -4   2  -5  780.02   19.70
   4   2   5  805.52   20.30
  -4   2  -5  781.82   17.50
   4   2   5  784.72   19.70
  -4   2  -5  810.12   17.70
   4   2   5  800.02   17.70
   5  -2   5    4.70    0.60
   5  -2   5    4.70    0.50
   5  -2   5    4.20    0.70
  -5  -2  -5    4.70    0.50
  -5  -2  -5    4.40    0.60
   5  -2   5    4.70    0.60
  -5   2  -5    4.40    0.60
   5   2   5    4.40    0.50
  -5   2  -5    3.80    0.50
   5   2   5    5.20    0.60
  -5   2  -5    3.90    0.60
   5   2   5    4.30    0.70
   5   2   5    4.50    0.60
  -5   2  -5    5.80    0.60
  -6  -2  -5   15.10    0.80
   6  -2   5   13.70    1.00
   6  -2   5   16.90    1.10
   6  -2   5   13.70    0.80
  -6  -2  -5   12.60    0.90
   6  -2   5   14.10    1.00
   6   2   5   15.20    0.80
   6   2   5   13.60    0.90
  -6   2  -5   15.40    0.80
  -6   2  -5   15.40    0.90
  -6   2  -5   14.30    0.90
   6   2   5   15.00    0.90
  -6   2  -5   14.10    1.00
   6   2   5   12.50    1.10
   7  -2   5  429.46   11.30
   7  -2   5  501.35   13.20
  -7  -2  -5  492.55   12.60
  -7  -2  -5  493.35   11.40
   7  -2   5  511.35   13.60
   7  -2   5  502.65   12.80
  -7   2  -5  508.25   12.30
   7   2   5  485.45   12.80
   7   2   5  495.45   13.00
  -7   2  -5  499.65   12.70
  -7   2  -5  489.65   11.30
   7   2   5  491.15   11.40
  -7   2  -5  506.75   11.40
  -8  -2  -5  109.09    3.40
   8  -2   5  107.79    3.10
   8  -2   5  105.59    3.50
   8  -2   5  104.29    3.60
  -8  -2  -5  105.89    3.10
   8  -2   5  107.59    3.70
  -8   2  -5  107.69    3.20
   8   2   5  107.89    3.10
  -8   2  -5  107.09    3.10
  -8   2  -5  111.39    3.50
   8   2   5  105.79    3.50
   8   2   5  110.89    3.50
  -8   2  -5  108.29    3.10
   9  -2   5    0.30    0.60
  -9  -2  -5    0.40    0.50
   9  -2   5    0.40    0.60
   9  -2   5    1.40    0.80
   9   2   5    1.10    0.60
  -9   2  -5    1.20    0.70
  -9   2  -5    1.00    0.70
  -9   2  -5    0.60    0.40
   9   2   5    0.00    0.50
   9   2   5    0.50    0.50
  -9   2  -5    0.20    0.60
  10  -2   5   59.19    2.60
  10  -2   5   58.39    2.70
 -10  -2  -5   59.19    2.20
  10   2   5   59.99    2.20
 -10   2  -5   62.39    2.30
 -10   2  -5   60.49    2.20
  10   2   5   56.99    2.50
  10   2   5   64.99    2.70
 -11  -3   5  264.37    6.60
 -11  -3   5  268.87    7.50
 -11  -3   5  259.87    7.80
 -11  -3   5  264.67    6.60
 -11   3   5  259.47    6.60
 -11   3   5  269.47    8.10
  11   3  -5  266.17    7.50
 -11   3   5  258.57    6.60
 -11   3   5  270.37    7.40
 -10  -3   5   40.70    1.70
 -10  -3   5   38.80    1.70
 -10  -3   5   40.60    1.50
  10   3  -5   39.20    1.90
 -10   3   5   37.90    1.50
 -10   3   5   39.80    1.60
 -10   3   5   38.00    1.70
 -10   3   5   38.60    1.90
  -9  -3   5   89.09    2.50
  -9  -3   5   86.09    2.60
  -9  -3   5   84.79    2.90
  -9  -3   5   89.39    2.90
   9   3  -5   87.89    2.60
   9   3  -5   86.29    2.90
  -9   3   5   89.49    2.80
  -9   3   5   83.29    2.50
  -9   3   5   85.69    2.50
  -9   3   5   82.79    3.10
   8  -3  -5  838.02   22.30
  -8  -3   5  891.91   24.30
  -8  -3   5  906.01   22.60
  -8  -3   5  931.41   20.30
  -8  -3   5  903.01   20.00
   8   3  -5  920.01   22.60
  -8   3   5  892.61   24.50
  -8   3   5  890.31   20.20
   8   3  -5  937.51   21.90
   8   3  -5  909.21   20.20
  -8   3   5  917.31   22.50
  -8   3   5  894.81   20.10
  -8   3   5  887.91   22.50
  -7  -3   5 1173.48   31.10
  -7  -3   5 1161.48   25.60
  -7  -3   5 1194.18   25.90
   7  -3  -5 1101.69   28.50
  -7  -3   5 1169.08   28.90
   7   3  -5 1176.78   28.00
  -7   3   5 1150.48   25.80
  -7   3   5 1148.59   31.30
   7   3  -5 1169.28   28.90
  -7   3   5 1179.28   25.60
  -7   3   5 1168.58   28.80
   7   3  -5 1172.08   25.80
  -6  -3   5  335.27    7.50
  -6  -3   5  339.47    8.70
  -6  -3   5  334.67    9.20
  -6  -3   5  321.67    8.50
  -6  -3   5  338.47    7.60
  -6   3   5  323.77    9.30
  -6   3   5  329.77    7.50
  -6   3   5  326.77    8.40
  -6   3   5  319.57    7.50
   6   3  -5  326.47    8.20
   6   3  -5  333.47    7.60
   6   3  -5  312.97    8.50
  -5  -3   5    2.60    0.30
   5   3  -5    1.80    0.30
  -5   3   5    2.30    0.30
  -4  -3   5 1713.93   44.10
  -4  -3   5 1815.22   44.90
  -4  -3   5 1787.72   39.10
  -4  -3   5 1739.93   43.10
  -4  -3   5 1757.42   47.40
  -4   3   5 1757.52   43.30
  -4   3   5 1786.82   44.90
  -4   3   5 1715.83   47.80
  -4   3   5 1730.33   38.70
  -4   3   5 1812.82   38.50
   4   3  -5 1690.53   43.80
  -4   3   5 1774.72   39.00
   4   3  -5 1778.82   42.20
  -4   3   5 1721.13   43.60
   4   3  -5 1792.72   38.60
  -3  -3   5 2161.38   52.89
  -3  -3   5 2111.69   56.49
  -3  -3   5 2050.09   51.29
  -3  -3   5 1977.40   51.79
  -3  -3   5 2158.48   46.20
  -3   3   5 2124.39   53.19
   3   3  -5 2030.60   51.59
   3   3  -5 2073.79   45.90
  -3   3   5 2051.09   50.89
   3   3  -5 2102.09   49.99
  -3   3   5 2044.70   45.60
  -3   3   5 2010.50   50.79
  -3   3   5 2059.39   56.09
  -2  -3   5 1063.19   27.20
  -2  -3   5 1083.99   24.20
  -2  -3   5 1109.69   26.90
  -2  -3   5 1107.99   27.90
  -2  -3   5 1116.49   29.10
  -2   3   5 1071.39   24.00
  -2   3   5 1108.99   29.10
   2   3  -5 1087.09   26.50
   2   3  -5 1107.39   23.80
   2   3  -5 1117.49   24.10
   2   3  -5 1037.90   26.90
  -2   3   5 1138.09   27.70
   2   3  -5 1066.19   27.00
  -1  -3   5  352.36    9.20
  -1  -3   5  374.46    9.40
  -1  -3   5  370.66   10.00
  -1  -3   5  377.56    8.30
  -1  -3   5  352.36    9.20
   1   3  -5  368.86    9.10
   1   3  -5  367.76    8.20
   1   3  -5  374.56    8.10
   1   3  -5  348.47    9.20
  -1   3   5  372.16    9.90
  -1   3   5  372.26    8.20
  -1   3   5  382.16    9.50
   1   3  -5  338.67    9.20
   0  -3   5 1601.04   40.40
   0  -3   5 1676.13   41.80
   0  -3   5 1748.82   36.50
   0  -3   5 1549.54   44.60
   0  -3   5 1576.84   40.90
   0   3   5 1683.23   43.60
   0   3   5 1659.53   41.50
   0   3  -5 1628.14   40.10
   0   3   5 1613.64   40.20
   0   3  -5 1573.34   40.90
   0   3  -5 1691.63   36.30
   0   3  -5 1615.74   40.10
   0   3   5 1648.73   36.10
   0   3  -5 1665.83   35.80
   1  -3   5 5334.87  129.89
   1  -3   5 4905.71  125.59
   1  -3   5 5184.18  112.89
   1  -3   5 4896.31  126.19
   1   3   5 5151.08  129.09
   1   3   5 5114.09  111.89
   1   3   5 5194.68  134.89
  -1   3  -5 5085.59  112.69
  -1   3  -5 5667.13  125.99
   1   3   5 5193.68  111.79
   1   3   5 5073.29  111.89
   1   3   5 4988.90  125.19
   1   3   5 4905.61  124.99
  -1   3  -5 5023.70  123.29
  -1   3  -5 4818.82  126.09
  -1   3  -5 5166.28  111.39
  -2  -3  -5 2591.84   65.39
   2  -3   5 2721.13   59.69
   2  -3   5 2705.03   68.69
   2  -3   5 2626.64   66.69
  -2   3  -5 2629.54   66.69
  -2   3  -5 2785.62   59.59
   2   3   5 2791.52   67.99
   2   3   5 2562.24   66.39
   2   3   5 2621.74   66.19
  -2   3  -5 2716.33   65.49
  -2   3  -5 2753.12   58.79
   2   3   5 2685.13   59.39
   3  -3   5   78.29    2.40
  -3  -3  -5   79.69    2.20
   3  -3   5   80.89    2.50
   3  -3   5   80.09    2.10
  -3   3  -5   77.19    2.40
  -3   3  -5   81.39    2.10
  -3   3  -5   80.69    2.10
   3   3   5   81.09    2.10
   3   3   5   79.49    2.30
   3   3   5   83.69    2.40
   3   3   5   79.39    2.30
  -3   3  -5   85.69    2.40
  -4  -3  -5  285.57    6.70
   4  -3   5  282.97    7.50
   4  -3   5  291.27    6.70
  -4  -3  -5  286.77    7.30
   4  -3   5  290.07    7.80
  -4   3  -5  288.27    6.70
  -4   3  -5  278.17    7.50
   4   3   5  281.97    7.40
   4   3   5  275.67    7.40
   4   3   5  289.27    7.50
  -4   3  -5  294.07    7.30
  -4   3  -5  284.97    6.60
   4   3   5  283.37    6.60
   5  -3   5 1131.09   29.20
   5  -3   5 1127.09   28.30
  -5  -3  -5 1162.38   28.10
  -5  -3  -5 1112.29   25.10
   5  -3   5 1118.29   30.60
   5  -3   5 1162.68   25.30
  -5   3  -5 1138.79   27.50
  -5   3  -5 1159.88   25.30
  -5   3  -5 1145.19   28.30
   5   3   5 1126.19   28.20
  -5   3  -5 1135.89   25.10
   5   3   5 1137.29   28.90
   5   3   5 1139.29   28.30
   5   3   5 1140.79   25.30
  -6  -3  -5  650.13   16.50
   6  -3   5  662.93   14.90
  -6  -3  -5  658.33   14.90
   6  -3   5  655.63   16.70
   6  -3   5  693.43   18.10
   6  -3   5  657.43   17.30
  -6   3  -5  658.53   16.70
   6   3   5  640.64   16.70
   6   3   5  663.73   16.70
   6   3   5  651.23   17.00
  -6   3  -5  650.93   14.80
  -6   3  -5  677.93   14.90
   6   3   5  634.84   14.90
  -6   3  -5  665.23   16.20
   7  -3   5  138.69    4.40
  -7  -3  -5  137.09    4.10
  -7  -3  -5  140.49    3.80
   7  -3   5  140.49    4.20
   7  -3   5  149.59    4.50
   7  -3   5  144.49    3.70
  -7   3  -5  138.09    3.70
  -7   3  -5  121.09    3.60
  -7   3  -5  144.79    3.90
   7   3   5  136.79    4.10
   7   3   5  147.89    4.30
  -7   3  -5  143.09    4.20
   7   3   5  140.09    3.70
  -8  -3  -5  121.99    3.50
   8  -3   5  126.99    4.20
   8  -3   5  123.89    4.00
   8  -3   5  127.09    3.50
   8  -3   5  128.89    4.20
   8   3   5  123.29    3.50
  -8   3  -5  127.79    3.50
  -8   3  -5  126.89    4.00
  -8   3  -5  125.99    3.60
   8   3   5  122.19    3.90
   8   3   5  127.09    4.00
  -8   3  -5  125.99    3.50
   9  -3   5  242.38    7.30
  -9  -3  -5  236.68    6.20
   9  -3   5  246.08    7.00
   9  -3   5  230.98    7.40
  -9   3  -5  242.88    6.40
  -9   3  -5  250.47    6.20
   9   3   5  255.77    7.00
  -9   3  -5  240.08    6.10
  -9   3  -5  242.38    6.90
   9   3   5  233.88    6.90
   9   3   5  240.38    6.10
 -11  -4   5  123.79    4.10
 -11  -4   5  126.89    3.70
 -11  -4   5  125.09    3.60
 -11  -4   5  129.89    4.20
 -11   4   5  125.29    4.50
  11   4  -5  130.29    4.30
 -11   4   5  124.19    3.60
 -11   4   5  129.79    4.10
 -11   4   5  127.19    3.60
 -10  -4   5  419.36    9.90
 -10  -4   5  419.46   11.90
 -10  -4   5  433.26   11.30
 -10  -4   5  429.06   10.00
 -10   4   5  414.06   12.20
  10   4  -5  414.86   10.00
 -10   4   5  429.66   11.20
 -10   4   5  415.56   10.00
  10   4  -5  432.66   11.30
 -10   4   5  422.36   10.00
  -9  -4   5  485.25   12.60
  -9  -4   5  491.25   11.30
  -9  -4   5  485.45   11.10
  -9  -4   5  466.55   13.40
   9   4  -5  490.65   11.20
  -9   4   5  480.95   11.20
  -9   4   5  490.35   12.50
  -9   4   5  480.65   13.70
   9   4  -5  488.45   12.70
  -9   4   5  475.45   11.20
  -8  -4   5  380.06   10.00
  -8  -4   5  383.26   10.70
  -8  -4   5  383.56    8.80
  -8  -4   5  391.16    9.00
  -8   4   5  379.36    8.90
   8   4  -5  381.76   10.00
   8   4  -5  378.76    8.90
   8   4  -5  371.46    9.60
  -8   4   5  361.16    8.80
  -8   4   5  387.46    9.90
  -8   4   5  382.66   10.90
  -7  -4   5   26.80    1.30
  -7  -4   5   27.20    1.10
  -7  -4   5   27.30    1.20
  -7  -4   5   30.50    1.30
   7   4  -5   28.60    1.20
   7   4  -5   27.10    1.30
   7   4  -5   29.50    1.20
  -7   4   5   27.60    1.00
  -7   4   5   26.40    1.20
  -7   4   5   28.20    1.20
  -7   4   5   27.50    1.40
  -7   4   5   26.80    1.10
  -6  -4   5  249.18    6.70
  -6  -4   5  255.27    5.90
  -6  -4   5  254.17    7.20
  -6  -4   5  256.47    6.00
   6   4  -5  249.58    6.50
  -6   4   5  248.58    5.80
  -6   4   5  248.88    7.30
   6   4  -5  248.58    5.90
   6   4  -5  247.78    6.70
  -6   4   5  250.97    5.90
  -6   4   5  251.17    6.50
  -6   4   5  248.18    6.50
  -5  -4   5  467.35   12.20
  -5  -4   5  494.15   11.00
  -5  -4   5  490.15   13.20
  -5  -4   5  499.25   12.40
  -5   4   5  471.45   10.80
  -5   4   5  482.35   10.90
  -5   4   5  485.55   12.10
   5   4  -5  466.75   12.30
  -5   4   5  484.85   13.30
   5   4  -5  489.65   10.90
   5   4  -5  486.05   11.90
  -5   4   5  468.85   10.70
  -4  -4   5  119.59    3.50
  -4  -4   5  128.39    3.10
  -4  -4   5  128.79    3.40
  -4  -4   5  125.69    3.80
  -4   4   5  122.99    2.90
  -4   4   5  130.79    3.20
  -4   4   5  124.59    3.60
   4   4  -5  125.99    3.10
   4   4  -5  123.89    3.50
  -4   4   5  122.69    3.80
   4   4  -5  107.69    3.40
  -4   4   5  125.29    3.10
  -4   4   5  124.89    3.30
  -4   4   5  122.69    2.80
  -3  -4   5  280.27    7.70
  -3  -4   5  285.27    7.10
  -3  -4   5  274.57    6.30
  -3  -4   5  261.27    7.10
  -3   4   5  273.07    6.30
  -3   4   5  278.57    7.30
  -3   4   5  266.37    6.80
   3   4  -5  269.57    7.00
   3   4  -5  278.97    6.30
  -3   4   5  279.17    7.70
   3   4  -5  265.87    7.10
  -3   4   5  270.07    6.80
   3   4  -5  281.77    6.20
  -2  -4   5 1793.62   48.60
  -2  -4   5 1780.32   39.70
  -2  -4   5 1824.52   45.50
  -2  -4   5 1720.23   44.70
  -2   4   5 1806.22   39.40
   2   4  -5 1826.12   39.60
   2   4  -5 1745.83   44.70
  -2   4   5 1807.62   45.30
  -2   4   5 1797.82   47.90
   2   4  -5 1807.52   39.10
   2   4  -5 1761.22   43.70
  -1  -4   5 2263.77   49.10
  -1  -4   5 2229.48   56.29
  -1  -4   5 2270.77   60.49
   1   4  -5 2107.29   53.99
  -1   4   5 2219.08   59.09
   1   4  -5 2270.67   49.20
   1   4  -5 2100.59   55.09
  -1   4   5 2204.38   48.90
   1   4  -5 2218.68   48.30
  -1   4   5 2230.98   55.99
   1   4  -5 2177.88   54.09
   0  -4   5  763.02   18.50
   0  -4   5  753.52   16.20
   0  -4   5  715.83   18.10
   0   4  -5  737.53   15.90
   0   4   5  757.22   18.50
   0   4   5  728.83   17.80
   0   4  -5  691.33   17.70
   0   4   5  750.22   19.40
   0   4   5  712.63   17.80
   0   4   5  727.73   16.10
   0   4  -5  689.63   18.10
   0   4  -5  709.63   18.10
   1  -4   5   13.40    0.70
   1  -4   5   12.70    0.70
   1  -4   5   13.40    0.70
  -1   4  -5   12.80    0.60
   1   4   5   13.20    0.70
  -1   4  -5   12.60    0.70
   1   4   5   14.10    0.40
   1   4   5   15.50    0.70
  -1   4  -5   13.90    0.80
   1   4   5   14.30    0.60
  -1   4  -5   13.10    0.60
  -2  -4  -5 1568.84   41.00
   2  -4   5 1591.14   39.30
   2  -4   5 1523.45   38.80
   2  -4   5 1599.44   34.30
  -2   4  -5 1608.94   34.20
   2   4   5 1583.44   39.10
   2   4   5 1475.75   38.40
  -2   4  -5 1532.15   34.10
   2   4   5 1596.84   34.10
   2   4   5 1517.95   34.30
   2   4   5 1516.85   38.00
  -2   4  -5 1527.05   37.30
  -2   4  -5 1538.05   38.60
   3  -4   5 1246.68   31.20
   3  -4   5 1247.68   27.10
   3  -4   5 1183.38   30.20
   3   4   5 1222.68   30.10
   3   4   5 1192.18   27.00
  -3   4  -5 1220.78   27.10
  -3   4  -5 1201.58   29.50
   3   4   5 1253.97   30.90
  -3   4  -5 1240.28   30.20
   4  -4   5 1364.06   32.70
  -4  -4  -5 1293.57   32.30
   4  -4   5 1341.97   33.70
   4   4   5 1283.77   32.60
   4   4   5 1302.47   29.20
  -4   4  -5 1299.47   28.90
   4   4   5 1351.86   33.40
  -4   4  -5 1312.97   32.60
  -4   4  -5 1321.97   31.80
  -4   4  -5 1329.87   29.20
   5  -4   5    8.10    0.80
   5  -4   5    6.80    0.80
   5  -4   5    7.00    0.90
   5  -4   5    6.40    0.70
  -5  -4  -5    5.80    0.60
  -5  -4  -5    7.40    0.80
   5   4   5    7.00    0.80
   5   4   5    6.70    0.70
  -5   4  -5    5.80    0.70
   5   4   5    6.30    0.60
   5   4   5    6.20    0.60
  -5   4  -5    6.00    0.80
  -5   4  -5    7.00    0.70
  -5   4  -5    6.20    0.60
   6  -4   5  189.78    5.80
  -6  -4  -5  183.98    4.70
  -6  -4  -5  183.88    5.10
   6  -4   5  187.18    5.30
   6  -4   5  183.88    5.50
   6  -4   5  193.78    4.70
   6   4   5  183.38    5.20
   6   4   5  188.78    5.30
  -6   4  -5  187.18    4.70
   6   4   5  184.68    4.70
  -6   4  -5  188.48    5.30
  -6   4  -5  189.68    4.70
  -6   4  -5  186.88    5.00
   7  -4   5  340.27    9.70
   7  -4   5  355.26    9.30
  -7  -4  -5  341.27    8.30
   7  -4   5  355.06    8.20
   7  -4   5  358.96   10.10
  -7   4  -5  335.77    8.20
  -7   4  -5  346.87    8.20
  -7   4  -5  347.57    9.30
   7   4   5  357.56    9.30
   7   4   5  342.67    8.20
   7   4   5  331.37    9.20
  -7   4  -5  345.57    8.80
   8  -4   5  236.48    7.10
   8  -4   5  225.28    6.80
   8  -4   5  237.08    6.60
  -8  -4  -5  226.28    5.90
  -8   4  -5  232.58    5.80
   8   4   5  234.08    6.60
  -8   4  -5  229.18    6.10
  -8   4  -5  224.68    5.80
   8   4   5  223.88    6.40
   8   4   5  225.38    5.80
   9  -4   5    4.10    0.90
   9  -4   5    3.50    1.00
  -9  -4  -5    4.00    0.70
  -9   4  -5    4.40    0.80
  -9   4  -5    4.10    0.70
  -9   4  -5    5.60    0.90
  -9   4  -5    4.00    0.70
   9   4   5    4.30    0.80
   9   4   5    6.90    1.10
   9   4   5    5.80    0.90
 -10  -5   5   19.40    1.60
 -10  -5   5   18.70    1.20
 -10  -5   5   18.50    1.20
 -10   5   5   17.20    1.10
  10   5  -5   17.80    1.30
 -10   5   5   18.50    1.20
 -10   5   5   19.30    1.10
 -10   5   5   19.70    1.50
  -9  -5   5   59.19    2.30
  -9  -5   5   57.69    2.00
  -9  -5   5   59.89    2.30
  -9   5   5   58.59    1.90
  -9   5   5   59.69    2.60
  -9   5   5   57.59    2.00
   9   5  -5   61.89    2.40
   9   5  -5   58.89    2.10
  -9   5   5   59.99    2.10
  -8  -5   5  586.84   12.90
  -8  -5   5  547.85   15.40
  -8  -5   5  574.24   12.70
  -8  -5   5  562.64   14.40
  -8   5   5  554.04   15.70
  -8   5   5  556.74   12.80
  -8   5   5  555.14   14.20
   8   5  -5  548.65   13.90
   8   5  -5  555.24   12.80
  -8   5   5  551.84   14.30
   8   5  -5  568.24   14.50
  -8   5   5  551.14   12.80
  -7  -5   5  846.12   23.00
  -7  -5   5  860.91   21.40
  -7  -5   5  870.21   18.90
  -7  -5   5  875.61   19.20
   7   5  -5  864.41   19.10
  -7   5   5  818.72   19.00
  -7   5   5  843.62   21.20
   7   5  -5  827.12   20.80
  -7   5   5  854.81   21.20
   7   5  -5  838.22   21.40
  -7   5   5  843.22   23.20
  -7   5   5  854.91   19.00
  -6  -5   5  432.96   12.00
  -6  -5   5  443.16    9.90
  -6  -5   5  442.16   10.00
  -6  -5   5  438.26   11.20
  -6   5   5  437.26   10.00
  -6   5   5  428.36    9.80
   6   5  -5  430.06   10.90
  -6   5   5  431.06   12.20
   6   5  -5  429.16   11.20
   6   5  -5  435.96   10.00
  -6   5   5  433.96   11.00
  -6   5   5  429.86   11.00
  -5  -5   5    0.90    0.30
  -5  -5   5    1.20    0.40
  -5  -5   5    1.40    0.40
   5   5  -5    0.90    0.30
  -5   5   5    1.30    0.30
   5   5  -5    0.80    0.30
  -5   5   5    1.10    0.30
  -5   5   5    1.20    0.20
  -5   5   5    1.10    0.30
  -5   5   5    1.80    0.50
  -4  -5   5  465.05   10.20
  -4  -5   5  448.16   12.30
  -4  -5   5  459.95   11.50
  -4  -5   5  438.96   11.40
  -4   5   5  447.16   10.00
  -4   5   5  447.36   11.10
  -4   5   5  446.76   12.40
   4   5  -5  443.96   10.20
  -4   5   5  447.06   10.10
   4   5  -5  441.56   11.20
  -4   5   5  433.96   11.10
   4   5  -5  442.66   11.40
  -4   5   5  452.95    9.90
  -3  -5   5  741.03   16.40
  -3  -5   5  732.13   18.30
  -3  -5   5  736.23   19.90
  -3  -5   5  765.52   18.60
   3   5  -5  742.33   16.20
   3   5  -5  738.83   16.40
  -3   5   5  731.13   16.30
  -3   5   5  721.73   18.80
  -3   5   5  724.93   18.00
  -3   5   5  731.63   19.90
   3   5  -5  714.03   18.30
  -3   5   5  742.13   18.00
   3   5  -5  723.23   18.00
  -2  -5   5  314.87    8.00
  -2  -5   5  302.47    8.00
  -2  -5   5  319.57    7.20
  -2  -5   5  312.07    8.70
  -2   5   5  309.37    8.70
   2   5  -5  304.77    8.00
   2   5  -5  312.07    7.00
  -2   5   5  316.17    8.20
  -2   5   5  307.37    7.10
  -2   5   5  302.17    7.70
   2   5  -5  308.87    7.90
  -2   5   5  305.07    7.70
   2   5  -5  314.37    7.20
  -1  -5   5   57.09    1.70
  -1  -5   5   52.59    2.20
  -1  -5   5   55.39    1.80
  -1  -5   5   56.99    1.60
  -1   5   5   58.59    1.80
  -1   5   5   58.29    1.90
  -1   5   5   55.89    1.60
   1   5  -5   54.29    1.80
  -1   5   5   56.99    1.50
  -1   5   5   55.79    1.50
   1   5  -5   55.39    1.60
   1   5  -5   55.99    1.90
   1   5  -5   56.09    1.50
   0  -5   5 1695.63   36.30
   0  -5   5 1596.44   40.60
   0  -5   5 1683.83   41.90
   0   5   5 1663.93   36.00
   0   5   5 1678.33   36.00
   0   5  -5 1617.84   35.90
   0   5  -5 1571.34   40.90
   0   5   5 1713.23   41.50
   0   5   5 1627.44   40.30
   0   5  -5 1644.74   36.40
   0   5   5 1624.54   40.40
   0   5  -5 1646.94   39.60
   1  -5   5 2429.16   60.59
   1  -5   5 2362.46   58.99
   1  -5   5 2439.76   52.49
  -1   5  -5 2319.17   59.19
   1   5   5 2501.15   59.79
  -1   5  -5 2459.05   52.99
  -1   5  -5 2319.37   57.09
   1   5   5 2382.76   52.19
   1   5   5 2458.05   51.99
   1   5   5 2324.67   58.29
   1   5   5 2166.78   58.79
  -1   5  -5 2379.26   52.29
   1   5   5 2346.57   52.49
   2  -5   5 1031.60   26.00
  -2  -5  -5 1088.99   27.10
   2  -5   5 1071.09   22.70
   2  -5   5 1025.00   25.30
  -2   5  -5 1026.70   22.70
   2   5   5 1005.70   25.10
  -2   5  -5 1009.00   25.30
  -2   5  -5  986.80   24.80
   2   5   5 1010.50   22.50
   2   5   5  981.60   22.50
   2   5   5  989.30   25.20
   2   5   5  997.30   22.50
  -2   5  -5 1022.80   22.40
   2   5   5 1046.10   25.80
   3  -5   5  258.87    6.00
   3  -5   5  254.47    6.90
   3  -5   5  250.87    6.70
   3   5   5  251.67    6.70
  -3   5  -5  252.67    6.80
  -3   5  -5  252.47    6.60
   3   5   5  259.77    6.70
   3   5   5  252.57    5.90
  -3   5  -5  259.27    5.90
  -3   5  -5  251.87    6.00
   3   5   5  253.47    6.60
   4  -5   5  251.67    7.00
   4  -5   5  255.87    6.80
   4  -5   5  256.27    6.00
  -4   5  -5  247.78    5.90
   4   5   5  254.67    5.90
   4   5   5  251.97    6.70
  -4   5  -5  253.87    6.80
   4   5   5  256.87    6.70
   4   5   5  245.28    6.70
  -4   5  -5  252.37    6.60
  -4   5  -5  246.68    6.00
   5  -5   5  667.03   14.60
   5  -5   5  567.94   17.90
   5  -5   5  657.03   16.40
   5  -5   5  653.83   16.90
  -5   5  -5  646.44   14.60
   5   5   5  655.43   16.30
   5   5   5  654.13   16.30
   5   5   5  657.33   16.50
  -5   5  -5  649.54   15.90
  -5   5  -5  632.84   14.50
   5   5   5  635.04   14.50
   6  -5   5  428.76   11.70
   6  -5   5  442.06   11.30
   6  -5   5  417.56   12.40
  -6  -5  -5  417.96   10.10
   6   5   5  439.56   11.30
   6   5   5  432.56   11.20
  -6   5  -5  438.56   10.10
  -6   5  -5  431.36   10.00
   6   5   5  427.16   10.00
  -6   5  -5  421.66   11.30
  -6   5  -5  441.66   10.90
   7  -5   5   39.80    1.90
   7  -5   5   38.00    1.90
  -7  -5  -5   38.40    1.60
   7  -5   5   37.70    2.10
  -7   5  -5   42.80    1.90
   7   5   5   38.60    1.80
  -7   5  -5   40.80    1.60
   7   5   5   38.70    1.50
  -7   5  -5   38.80    1.60
  -7   5  -5   39.90    1.70
   7   5   5   38.20    1.60
  -8  -5  -5   31.50    1.50
   8  -5   5   32.50    1.80
   8  -5   5   29.10    2.00
  -8   5  -5   31.50    1.60
  -8   5  -5   32.40    1.80
   8   5   5   32.40    1.50
  -8   5  -5   33.50    1.60
  -8   5  -5   30.70    1.50
   8   5   5   28.90    1.40
   8   5   5   34.60    1.70
 -10  -6   5  187.88    5.90
 -10  -6   5  196.08    5.10
  10   6  -5  197.18    5.90
 -10   6   5  187.18    5.10
 -10   6   5  194.38    5.00
 -10   6   5  188.28    6.40
 -10   6   5  200.48    5.60
  10   6  -5  194.78    5.20
  -9  -6   5  222.98    6.70
  -9  -6   5  228.68    5.70
  -9  -6   5  225.18    6.50
  -9   6   5  224.88    7.20
  -9   6   5  233.98    6.30
   9   6  -5  224.58    5.80
   9   6  -5  235.28    6.60
  -9   6   5  221.18    5.80
  -9   6   5  227.98    5.70
  -8  -6   5   29.00    1.50
  -8  -6   5   30.20    1.70
  -8  -6   5   28.60    1.30
  -8   6   5   28.80    1.30
  -8   6   5   29.20    1.20
   8   6  -5   32.70    1.40
  -8   6   5   28.70    1.30
   8   6  -5   29.60    1.50
   8   6  -5   30.30    1.60
  -7  -6   5   14.40    1.10
  -7  -6   5   14.80    1.00
  -7  -6   5   15.00    0.90
  -7   6   5   12.90    0.90
  -7   6   5   14.20    0.70
  -7   6   5   14.20    1.20
   7   6  -5   15.40    1.00
  -7   6   5   14.00    1.10
  -7   6   5   13.70    0.80
   7   6  -5   12.40    1.00
  -6  -6   5   44.20    1.80
  -6  -6   5   45.20    1.70
  -6  -6   5   44.20    1.80
   6   6  -5   46.60    1.60
  -6   6   5   43.60    1.60
   6   6  -5   43.70    1.80
  -6   6   5   45.80    1.60
  -6   6   5   43.70    2.00
   6   6  -5   43.90    1.80
  -6   6   5   45.10    1.40
  -6   6   5   45.20    1.60
  -5  -6   5  407.66   11.30
  -5  -6   5  414.06    9.40
  -5  -6   5  409.66   10.50
  -5   6   5  405.16    9.10
  -5   6   5  400.16   10.20
  -5   6   5  411.66   10.20
  -5   6   5  402.46   11.40
   5   6  -5  408.66    9.40
  -5   6   5  398.16    9.10
   5   6  -5  381.96   10.30
   5   6  -5  400.66   10.50
  -5   6   5  395.56    9.30
  -4  -6   5    1.10    0.40
  -4  -6   5    1.40    0.50
  -4  -6   5    1.20    0.30
  -4  -6   5    1.10    0.50
   4   6  -5    1.20    0.40
   4   6  -5    1.30    0.40
  -4   6   5    1.10    0.20
   4   6  -5    1.70    0.40
  -4   6   5    1.90    0.40
  -4   6   5    0.70    0.40
  -4   6   5    1.70    0.30
  -4   6   5    0.70    0.30
  -4   6   5    1.00    0.20
  -3  -6   5    3.50    0.60
  -3  -6   5    3.80    0.60
  -3  -6   5    3.80    0.70
  -3  -6   5    4.10    0.50
  -3   6   5    3.10    0.40
  -3   6   5    3.40    0.40
   3   6  -5    4.30    0.50
  -3   6   5    3.10    0.30
   3   6  -5    2.10    0.50
   3   6  -5    3.90    0.50
  -3   6   5    2.60    0.50
  -3   6   5    3.30    0.50
  -3   6   5    3.20    0.40
   3   6  -5    2.40    0.50
  -2  -6   5  188.48    4.90
  -2  -6   5  185.38    5.10
  -2  -6   5  183.68    4.50
  -2  -6   5  192.58    5.60
  -2   6   5  186.38    4.80
   2   6  -5  186.38    5.10
   2   6  -5  183.98    4.50
  -2   6   5  187.38    4.20
  -2   6   5  186.18    4.20
   2   6  -5  184.28    5.10
  -2   6   5  188.68    5.50
   2   6  -5  186.28    4.40
  -2   6   5  186.28    4.80
  -2   6   5  185.98    4.60
  -1  -6   5  176.98    4.40
  -1  -6   5  179.38    4.90
  -1  -6   5  184.08    4.80
  -1  -6   5  163.08    5.60
  -1   6   5  180.98    4.10
  -1   6   5  182.38    4.60
  -1   6   5  179.38    4.60
  -1   6   5  183.08    4.10
   1   6  -5  178.38    4.90
  -1   6   5  182.28    4.40
   1   6  -5  178.38    4.40
   1   6  -5  175.88    4.90
   1   6  -5  184.18    4.30
  -1   6   5  185.78    4.90
   0  -6   5   92.09    2.80
   0  -6   5   92.69    2.60
   0  -6   5   87.49    2.40
   0   6   5   89.69    2.20
   0   6   5   93.39    2.20
   0   6  -5   90.89    2.40
   0   6  -5   91.89    2.80
   0   6   5   91.49    2.50
   0   6  -5   88.29    2.80
   0   6   5   90.89    2.50
   0   6  -5   90.19    2.40
   0   6   5   91.69    2.60
   0   6   5   88.49    2.50
   1  -6   5   68.29    2.10
   1  -6   5   65.69    2.20
   1  -6   5   66.19    2.00
   1   6   5   66.99    2.00
   1   6   5   68.79    1.70
   1   6   5   68.29    2.00
  -1   6  -5   66.69    2.20
  -1   6  -5   67.19    1.90
  -1   6  -5   66.09    2.20
  -1   6  -5   66.19    1.90
   1   6   5   73.89    2.00
   1   6   5   68.29    2.00
   1   6   5   74.89    1.80
   2  -6   5  453.75   11.30
   2  -6   5  452.45   11.50
  -2  -6  -5  385.86   12.00
   2  -6   5  444.96   10.10
   2   6   5  458.95   11.20
   2   6   5  449.26   11.10
  -2   6  -5  439.46   11.10
   2   6   5  426.66    9.90
   2   6   5  416.86    9.90
  -2   6  -5  442.36   10.00
  -2   6  -5  447.76   10.10
   2   6   5  441.36   10.10
   2   6   5  439.56   11.10
  -2   6  -5  454.95   11.30
   3  -6   5  637.34   16.80
   3  -6   5  639.14   16.40
   3   6   5  654.93   14.50
   3   6   5  666.23   16.50
   3   6   5  645.74   16.20
  -3   6  -5  646.04   16.10
  -3   6  -5  647.34   14.50
  -3   6  -5  643.84   14.70
   3   6   5  662.23   16.30
  -3   6  -5  637.04   16.40
   4  -6   5  327.87    8.60
   4  -6   5  318.57    8.90
   4   6   5  330.97    8.40
   4   6   5  321.07    8.50
   4   6   5  329.87    8.60
  -4   6  -5  322.87    7.60
  -4   6  -5  326.07    8.70
  -4   6  -5  324.67    7.70
  -4   6  -5  331.87    8.40
   4   6   5  322.47    7.60
   5  -6   5  109.39    3.60
   5  -6   5  113.09    3.50
  -5   6  -5  110.49    3.10
  -5   6  -5  113.79    3.50
  -5   6  -5  115.89    3.40
  -5   6  -5  109.89    3.00
   5   6   5  111.09    3.10
   5   6   5  108.39    3.00
   5   6   5  109.99    3.40
  -6  -6  -5    1.40    0.50
   6  -6   5    2.00    0.80
   6  -6   5    1.30    0.60
   6  -6   5    1.60    0.70
  -6   6  -5    1.80    0.50
  -6   6  -5    1.40    0.50
  -6   6  -5    1.90    0.60
   6   6   5    2.40    0.60
  -6   6  -5    1.50    0.50
   6   6   5    2.10    0.40
   6   6   5    2.40    0.60
   7  -6   5   57.29    3.00
  -7  -6  -5   66.39    2.30
   7  -6   5   66.19    2.70
   7   6   5   67.19    2.20
  -7   6  -5   69.49    2.30
  -7   6  -5   70.89    2.60
   7   6   5   70.19    2.60
  -7   6  -5   75.19    2.40
  -7   6  -5   69.79    2.40
  -8  -6  -5    2.50    0.60
   8  -6   5    2.30    1.00
   8  -6   5    0.50    0.60
  -8   6  -5    1.30    0.70
  -8   6  -5    1.10    0.70
   8   6   5    1.30    0.50
  -8   6  -5    1.70    0.50
  -8   6  -5    1.10    0.70
  -9  -7   5    5.90    1.00
  -9  -7   5    7.10    1.00
  -9   7   5    6.10    0.90
  -9   7   5    7.30    0.90
   9   7  -5    6.70    0.90
   9   7  -5    6.30    1.00
  -9   7   5    7.30    0.70
  -9   7   5    6.90    1.20
  -8  -7   5   39.40    1.80
  -8  -7   5   39.00    1.60
   8   7  -5   39.80    1.70
  -8   7   5   39.10    1.70
  -8   7   5   41.40    2.20
  -8   7   5   40.10    1.50
  -8   7   5   40.30    1.70
   8   7  -5   42.80    2.00
   8   7  -5   37.70    1.80
  -7  -7   5   60.79    2.40
  -7  -7   5   57.89    2.00
  -7  -7   5   56.59    2.30
   7   7  -5   59.49    2.30
  -7   7   5   59.19    1.80
  -7   7   5   59.79    2.10
  -7   7   5   58.89    2.00
   7   7  -5   62.49    2.40
   7   7  -5   56.49    2.00
  -7   7   5   58.29    2.60
  -6  -7   5  177.38    5.40
  -6  -7   5  182.58    5.10
  -6   7   5  175.98    4.60
   6   7  -5  171.88    5.10
  -6   7   5  180.88    4.90
   6   7  -5  179.48    4.60
   6   7  -5  181.38    5.20
  -6   7   5  171.78    4.30
  -6   7   5  174.28    5.70
  -6   7   5  178.58    4.90
  -5  -7   5   13.50    1.10
  -5  -7   5   14.40    1.10
  -5   7   5   12.60    0.90
  -5   7   5   13.20    0.90
  -5   7   5   13.00    1.10
  -5   7   5   13.70    0.60
   5   7  -5   14.40    0.90
   5   7  -5   12.50    1.00
  -5   7   5   13.80    0.80
   5   7  -5   14.50    1.10
  -4  -7   5    6.50    0.90
  -4  -7   5    6.00    0.80
  -4   7   5    6.20    0.60
  -4   7   5    6.40    0.50
   4   7  -5    7.90    0.70
  -4   7   5    6.10    0.90
  -4   7   5    7.80    0.70
  -4   7   5    6.40    0.60
   4   7  -5    6.10    0.80
  -4   7   5    6.60    0.40
  -3  -7   5    1.90    0.50
  -3  -7   5    1.50    0.50
  -3   7   5    2.00    0.20
   3   7  -5    1.40    0.40
   3   7  -5    1.10    0.40
  -3   7   5    3.10    0.50
  -3   7   5    2.10    0.40
   3   7  -5    3.00    0.40
  -3   7   5    1.50    0.30
  -2  -7   5    3.00    0.50
  -2  -7   5    2.70    0.50
  -2  -7   5    2.70    0.60
  -2   7   5    2.60    0.40
  -2   7   5    2.30    0.30
  -2   7   5    3.60    0.50
  -2   7   5    2.80    0.50
   2   7  -5    2.20    0.40
   2   7  -5    2.00    0.50
  -2   7   5    2.30    0.30
   2   7  -5    2.30    0.40
  -1  -7   5   19.80    1.10
  -1  -7   5   22.20    0.90
  -1  -7   5   18.00    1.50
  -1   7   5   22.00    0.80
  -1   7   5   21.90    0.90
  -1   7   5   21.30    0.90
   1   7  -5   21.30    0.90
  -1   7   5   21.90    1.00
  -1   7   5   20.50    0.70
   1   7  -5   19.20    1.10
   1   7  -5   20.00    0.90
   0  -7   5  129.19    3.60
   0  -7   5  128.09    3.70
   0   7  -5  124.69    3.80
   0   7  -5  126.39    3.80
   0   7  -5  126.19    3.30
   0   7   5  124.89    3.40
   0   7   5  125.69    3.00
   0   7   5  127.89    3.10
   0   7   5  126.99    3.50
   0   7   5  128.69    3.50
   0   7  -5  125.49    3.20
  -1  -7  -5  274.77    7.60
   1  -7   5  273.07    7.20
   1  -7   5  272.67    7.20
   1   7   5  264.97    6.20
  -1   7  -5  273.47    6.50
   1   7   5  271.77    7.00
   1   7   5  272.17    7.00
   1   7   5  268.67    6.30
  -1   7  -5  273.77    7.30
   1   7   5  268.67    6.50
  -1   7  -5  267.87    7.20
  -1   7  -5  263.77    6.30
   2  -7   5   93.89    2.80
   2  -7   5   92.59    2.90
  -2   7  -5   95.79    3.00
  -2   7  -5   93.29    2.90
   2   7   5   92.79    2.70
   2   7   5   89.79    2.40
  -2   7  -5   92.29    2.50
   2   7   5   89.59    2.70
  -2   7  -5   88.59    2.60
   2   7   5   89.99    2.70
   3  -7   5   48.00    1.80
   3  -7   5   48.80    1.90
  -3   7  -5   52.29    1.90
  -3   7  -5   48.70    1.90
   3   7   5   47.50    1.50
  -3   7  -5   48.40    1.60
  -3   7  -5   49.50    1.60
   3   7   5   47.50    1.80
   3   7   5   46.40    1.80
   4  -7   5    1.80    0.70
   4  -7   5    3.70    0.70
   4  -7   5    3.70    0.70
   4   7   5    3.20    0.50
   4   7   5    3.60    0.50
  -4   7  -5    3.60    0.60
  -4   7  -5    3.00    0.50
  -4   7  -5    2.90    0.60
  -4   7  -5    3.30    0.50
   5  -7   5   13.70    1.10
  -5   7  -5   15.50    1.20
   5   7   5   16.70    0.90
  -5   7  -5   14.20    1.00
  -5   7  -5   13.60    1.00
   5   7   5   14.70    1.10
  -5   7  -5   13.10    1.10
   6  -7   5   39.90    1.90
   6   7   5   40.00    1.50
  -6   7  -5   43.50    1.90
  -6   7  -5   41.20    1.70
  -6   7  -5   37.70    1.60
   6   7   5   40.70    1.80
  -6   7  -5   42.20    1.80
   7  -7   5    1.90    0.90
   7  -7   5    1.00    0.60
  -7  -7  -5    2.30    0.60
  -7   7  -5    2.00    0.70
   7   7   5    1.90    0.50
   7   7   5    2.40    0.60
  -7   7  -5    2.10    0.60
  -7   7  -5    2.50    0.70
  -7   7  -5    2.70    0.70
  -8  -8   5   36.50    1.60
  -8  -8   5   36.50    1.80
   8  -8  -5   35.50    2.70
   8   8  -5   35.00    2.00
   8   8  -5   37.10    1.70
  -8   8   5   37.80    1.60
  -8   8   5   35.60    1.40
  -8   8   5   37.20    1.70
   8   8  -5   34.60    1.80
  -7  -8   5   14.00    1.20
   7   8  -5   13.30    1.30
  -7   8   5   12.70    1.00
  -7   8   5   13.10    1.00
   7   8  -5   15.00    1.30
   7   8  -5   14.10    1.10
  -7   8   5   11.90    0.80
  -6  -8   5   62.09    2.50
   6   8  -5   60.59    2.40
  -6   8   5   62.09    2.10
  -6   8   5   59.89    2.10
   6   8  -5   61.19    2.10
   6   8  -5   61.89    2.40
  -6   8   5   58.69    1.80
  -5  -8   5   35.30    1.80
   5   8  -5   35.70    1.50
  -5   8   5   37.00    1.40
   5   8  -5   34.20    1.70
  -5   8   5   35.60    1.20
  -5   8   5   35.30    1.50
   5   8  -5   36.90    1.70
  -5   8   5   37.90    1.60
  -4  -8   5    9.60    1.00
  -4  -8   5   10.30    1.10
   4   8  -5   10.40    1.00
  -4   8   5   10.40    0.90
   4   8  -5    9.60    1.00
   4   8  -5   10.70    0.90
  -4   8   5   10.70    0.70
  -4   8   5   10.60    0.90
  -4   8   5   10.40    0.60
  -3  -8   5    1.80    0.60
  -3  -8   5    1.30    0.50
  -3   8   5    1.00    0.40
  -3   8   5    0.90    0.40
   3   8  -5    0.80    0.50
   3   8  -5    0.80    0.40
   3   8  -5    0.60    0.40
  -3   8   5    0.90    0.20
  -3   8   5    0.90    0.30
   3   8  -5    1.00    0.40
  -2  -8   5   11.20    1.00
  -2  -8   5   13.00    1.20
   2   8  -5   11.00    0.80
  -2   8   5   10.70    0.70
  -2   8   5   12.60    0.90
   2   8  -5   10.20    1.00
   2   8  -5   12.40    1.00
  -2   8   5   11.60    0.60
  -2   8   5   12.10    0.80
   2   8  -5   11.60    0.80
  -1  -8   5    9.00    1.30
  -1  -8   5    8.30    1.00
  -1  -8   5    9.90    0.70
   1   8  -5    9.60    1.00
  -1   8   5    9.30    0.80
   1   8  -5    9.40    0.80
  -1   8   5   10.20    0.80
   1   8  -5    9.40    0.90
  -1   8   5    9.30    0.50
   1   8  -5    9.90    0.80
  -1   8   5    9.30    0.60
   0  -8   5    7.00    1.00
   0  -8   5    7.90    0.70
   0  -8  -5    7.70    0.80
   0   8   5    8.10    0.50
   0   8   5    7.00    0.80
   0   8  -5    6.70    0.70
   0   8   5    8.40    0.60
   0   8   5    7.50    0.80
   0   8  -5    8.20    0.70
   0   8  -5    8.60    0.90
   0   8  -5    7.80    0.90
   1  -8   5    6.40    1.00
  -1  -8  -5    6.60    0.90
   1  -8   5    5.90    0.70
   1   8   5    6.40    0.80
   1   8   5    5.70    0.50
   1   8   5    5.70    0.60
  -1   8  -5    6.20    0.80
   1   8   5    5.60    0.70
  -1   8  -5    4.80    0.80
  -1   8  -5    5.10    0.70
  -1   8  -5    5.40    0.70
   2  -8   5    6.60    0.70
  -2   8  -5    6.20    0.80
   2   8   5    7.50    1.00
   2   8   5    7.00    0.80
   2   8   5    6.30    0.50
  -2   8  -5    7.00    0.90
  -2   8  -5    7.50    0.90
   2   8   5    5.80    0.70
  -2   8  -5    7.80    0.70
  -3  -8  -5    1.70    0.80
   3  -8   5    0.40    0.70
   3  -8   5    1.80    0.50
   3   8   5    1.40    0.40
  -3   8  -5    2.80    0.50
  -3   8  -5    2.30    0.50
  -3   8  -5    1.70    0.60
   3   8   5    1.80    0.40
  -3   8  -5    1.70    0.50
   4  -8   5    4.40    0.70
  -4   8  -5    4.40    0.60
  -4   8  -5    4.70    0.70
   4   8   5    4.90    0.60
  -4   8  -5    3.90    0.70
   4   8   5    5.30    0.80
  -4   8  -5    5.30    0.70
   5  -8   5   27.10    1.50
   5   8   5   25.60    1.40
   5   8   5   26.10    1.20
  -5   8  -5   28.80    1.40
  -5   8  -5   28.00    1.30
  -5   8  -5   28.40    1.60
  -5   8  -5   28.10    1.60
   6  -8   5   24.40    1.60
   6   8   5   23.70    1.20
  -6   8  -5   25.70    1.50
  -6   8  -5   26.20    1.40
   6   8   5   25.80    1.50
  -6   8  -5   25.90    1.60
  -6   8  -5   26.30    1.60
   6  -9  -5    0.20    0.90
  -6  -9   5    0.20    0.50
   6   9  -5    0.20    0.50
  -6   9   5    0.40    0.40
   6   9  -5    0.40    0.50
  -6   9   5   -0.30    0.40
  -6   9   5    0.30    0.30
   6   9  -5    0.40    0.60
  -5  -9   5   86.19    3.20
   5  -9  -5   70.89    3.50
  -5   9   5   83.99    2.60
  -5   9   5   84.69    2.70
   5   9  -5   89.39    3.10
   5   9  -5   84.29    3.10
   5   9  -5   86.49    2.70
  -5   9   5   81.89    2.30
  -4  -9   5  212.88    6.70
   4  -9  -5  202.68    6.60
   4   9  -5  216.98    5.50
  -4   9   5  214.88    5.20
  -4   9   5  224.38    5.90
   4   9  -5  227.38    6.30
   4   9  -5  217.28    6.30
  -4   9   5  213.98    5.60
  -3  -9   5  227.28    7.00
   3  -9  -5  201.58    6.70
  -3   9   5  232.88    6.10
  -3   9   5  222.48    5.70
   3   9  -5  236.28    6.50
   3   9  -5  223.08    5.60
  -3   9   5  236.88    6.00
   3   9  -5  221.28    6.40
   3   9  -5  222.98    5.70
  -3   9   5  227.98    5.40
  -2  -9   5  141.99    4.70
   2   9  -5  134.69    3.60
   2   9  -5  133.79    4.30
  -2   9   5  136.69    3.90
  -2   9   5  139.79    3.80
  -2   9   5  134.29    3.80
   2   9  -5  135.49    4.20
   2   9  -5  135.59    3.70
  -2   9   5  136.29    3.40
  -1  -9   5   12.30    1.50
   1  -9  -5   13.00    1.10
   1   9  -5   12.50    1.20
   1   9  -5   12.30    0.90
  -1   9   5   13.30    0.70
  -1   9   5   12.60    0.80
  -1   9   5   13.20    1.00
  -1   9   5   14.00    1.10
   1   9  -5   13.00    0.90
   1   9  -5   12.60    1.10
   0  -9  -5   12.60    1.10
   0  -9   5   10.20    1.60
   0   9   5   11.70    0.70
   0   9  -5   11.90    0.90
   0   9  -5   11.80    1.10
   0   9  -5   12.90    0.90
   0   9   5   12.30    0.80
   0   9   5   12.50    1.10
   0   9  -5   11.60    1.10
   0   9   5   11.70    1.00
   1  -9   5   35.40    1.40
   1   9   5   35.40    1.40
  -1   9  -5   34.50    1.50
   1   9   5   35.10    1.50
  -1   9  -5   35.00    1.70
  -1   9  -5   34.30    1.70
  -1   9  -5   35.70    1.40
   1   9   5   34.70    1.20
   2  -9   5    2.30    0.60
   2  -9   5    0.80    0.80
  -2   9  -5    2.20    0.60
   2   9   5    2.80    0.50
   2   9   5    2.50    0.40
  -2   9  -5    2.60    0.60
  -2   9  -5    2.80    0.60
   2   9   5    2.90    0.60
   3  -9   5    3.70    0.70
  -3  -9  -5    3.70    0.90
   3   9   5    3.40    0.60
   3   9   5    3.80    0.60
  -3   9  -5    4.00    0.60
  -3   9  -5    2.90    0.70
  -3   9  -5    2.30    0.70
  -3   9  -5    4.00    0.60
   4  -9   5   98.69    3.30
   4   9   5   95.19    2.80
  -4   9  -5  103.79    3.50
   4   9   5  102.29    3.20
  -4   9  -5   98.59    3.40
  -4   9  -5   95.79    3.00
  -4   9  -5   96.29    2.90
   3 -10  -5    0.60    0.60
  -3 -10   5    0.30    0.60
   3  10  -5   -0.10    0.50
   3  10  -5    1.20    0.50
  -3  10   5    0.50    0.40
  -3  10   5    0.40    0.50
   3  10  -5    0.20    0.50
  -3  10   5   -0.10    0.30
   3  10  -5    0.10    0.60
   2 -10  -5  105.39    3.80
  -2 -10   5  105.99    3.90
   2  10  -5  105.69    3.70
  -2  10   5  102.49    2.80
  -2  10   5  105.39    3.20
   2  10  -5  108.69    3.60
   2  10  -5  105.19    3.10
   2  10  -5  106.59    3.20
  -2  10   5  105.29    3.20
  -1 -10   5  230.88    7.40
   1 -10  -5  232.58    7.10
  -1  10   5  230.48    6.20
   1  10  -5  232.58    6.70
   1  10  -5  224.08    5.80
   1  10  -5  228.68    5.80
  -1  10   5  227.28    5.90
  -1  10   5  217.88    5.50
   1  10  -5  235.88    6.60
   0 -10   5   50.69    3.00
   0  10   5   58.59    1.80
   0  10  -5   56.69    2.00
   0  10  -5   58.59    2.00
   0  10  -5   60.69    2.40
   0  10  -5   59.79    2.50
   0  10   5   56.59    2.00
   0  10   5   57.79    2.20
  -1 -10  -5    0.30    0.80
   1 -10   5    1.30    1.00
  -1  10  -5    0.60    0.50
  -1  10  -5    0.10    0.60
   1  10   5   -0.10    0.30
  -1  10  -5    0.30    0.60
   1  10   5    2.10    0.60
  -1  10  -5    0.40    0.50
   1  10   5    0.30    0.40
 -12   0   6   15.50    1.20
 -12   0   6   16.70    1.40
 -12   0   6   17.30    1.10
 -12   0   6   17.00    1.50
 -11   0   6  282.97    7.00
 -11   0   6  276.07    8.40
 -11   0   6  279.37    6.90
 -11   0   6  291.87    7.90
 -10   0   6  536.15   14.70
 -10   0   6  551.24   13.70
 -10   0   6  536.85   12.20
  10   0  -6  479.05   13.60
 -10   0   6  531.45   12.00
  -9   0   6    6.10    0.70
  -9   0   6    5.10    0.60
  -9   0   6    4.90    0.80
  -9   0   6    4.70    0.70
   9   0  -6    4.90    0.70
  -8   0   6  268.57    7.90
   8   0  -6  278.77    7.20
  -8   0   6  277.07    7.30
  -8   0   6  267.77    7.30
  -8   0   6  273.57    6.50
  -8   0   6  271.47    6.40
  -7   0   6 1459.85   36.90
  -7   0   6 1495.55   32.40
  -7   0   6 1444.56   32.00
   7   0  -6 1479.85   36.10
  -7   0   6 1430.26   39.50
  -7   0   6 1496.45   36.20
  -6   0   6 3065.39   66.69
  -6   0   6 3047.99   73.89
  -6   0   6 3030.70   77.29
  -6   0   6 2970.80   65.59
  -6   0   6 2892.21   74.69
   6   0  -6 2970.80   73.59
  -6   0   6 2942.41   80.99
   5   0  -6 1941.21   44.60
   5   0  -6 1877.81   46.10
  -5   0   6 1902.51   47.90
  -5   0   6 1903.81   46.20
  -5   0   6 1942.31   41.00
  -5   0   6 1842.62   46.80
  -5   0   6 1647.04   49.99
  -5   0   6 1888.21   41.80
   4   0  -6   58.59    1.60
  -4   0   6   54.59    1.70
  -4   0   6   55.59    1.50
  -4   0   6   60.49    1.40
   4   0  -6   57.49    1.60
  -3   0   6  976.20   25.70
  -3   0   6  934.71   24.10
  -3   0   6  960.10   21.40
  -3   0   6  972.20   20.90
   3   0  -6 1000.50   23.20
  -3   0   6  978.40   24.60
   3   0  -6  956.30   23.70
  -3   0   6  930.11   23.70
  -2   0   6 3492.65   90.79
  -2   0   6 3435.86   86.39
  -2   0   6 3293.87   83.29
  -2   0   6 3451.55   74.69
   2   0  -6 3403.06   82.99
  -2   0   6 3253.27   83.49
  -1   0   6 1295.37   32.50
  -1   0   6 1287.07   32.40
  -1   0   6 1299.87   32.60
   1   0  -6 1283.47   32.30
  -1   0   6 1313.07   29.00
  -1   0   6 1343.27   34.90
  -1   0   6 1348.57   33.40
   0   0   6   20.10    0.60
   0   0   6   19.70    0.80
   0   0   6   21.50    0.80
   0   0  -6   20.70    0.70
   0   0   6   20.50    0.90
   0   0  -6   17.30    0.60
   1   0   6  824.02   21.00
   1   0   6  849.22   22.20
   1   0   6  825.52   18.50
  -1   0  -6  823.02   20.50
  -1   0  -6  851.01   18.20
   1   0   6  843.22   21.30
   2   0   6 2887.11   72.59
   2   0   6 2968.80   64.89
   2   0   6 3026.60   77.29
   2   0   6 2986.50   74.59
  -2   0  -6 2848.81   71.99
   2   0   6 2937.71   72.29
  -2   0  -6 2773.72   63.79
   3   0   6  203.48    5.30
   3   0   6  204.08    5.10
   3   0   6  199.88    5.10
  -3   0  -6  167.28    5.00
   3   0   6  202.48    4.60
   3   0   6  168.38    5.20
  -3   0  -6  205.58    4.50
   4   0   6   28.60    1.00
   4   0   6   28.70    1.20
  -4   0  -6   28.30    1.10
   4   0   6   29.80    1.20
   4   0   6   30.00    1.30
   4   0   6   31.50    1.00
   5   0   6  683.03   17.70
  -5   0  -6  659.83   16.70
   5   0   6  659.23   15.10
   5   0   6  651.43   16.80
  -5   0  -6  674.63   14.90
   5   0   6  667.53   16.80
   5   0   6  683.33   17.40
  -6   0  -6 1107.89   24.70
   6   0   6 1125.69   25.00
  -6   0  -6 1138.39   27.80
   6   0   6 1105.29   28.70
   7   0   6  661.23   16.60
  -7   0  -6  644.74   14.70
   7   0   6  641.34   17.10
   7   0   6  638.74   14.80
  -7   0  -6  652.13   16.50
  -8   0  -6   83.19    2.50
   8   0   6   76.49    2.40
  -8   0  -6   80.79    2.80
   8   0   6   79.19    2.90
   8   0   6   79.79    2.80
   9   0   6   10.30    1.10
  -9   0  -6   10.50    1.00
   9   0   6   10.50    1.20
   9   0   6    8.60    1.10
 -12  -1   6   85.89    3.20
 -12  -1   6   86.79    2.70
 -12  -1   6   91.39    3.30
 -12  -1   6   86.89    2.80
 -12   1   6   84.29    3.30
 -12   1   6   91.49    3.20
 -12   1   6   85.99    2.80
 -12   1   6   83.69    2.70
 -11  -1   6    1.40    0.60
 -11  -1   6    1.50    0.50
 -11  -1   6    3.10    0.50
 -11  -1   6    1.80    0.60
 -11   1   6    1.10    0.60
 -11   1   6    1.50    0.50
 -11   1   6    0.50    0.40
 -11   1   6    2.10    0.60
 -10  -1   6  259.67    7.10
 -10  -1   6  251.77    7.60
 -10  -1   6  247.48    6.30
 -10  -1   6  253.17    6.20
 -10   1   6  254.37    6.20
 -10   1   6  254.67    6.30
 -10   1   6  257.07    7.70
 -10   1   6  269.97    7.10
  10   1  -6  261.77    7.10
  -9  -1   6 1164.18   30.90
  -9  -1   6 1127.39   25.30
   9  -1  -6 1140.79   28.40
  -9  -1   6 1167.78   25.70
  -9  -1   6 1165.08   28.60
  -9   1   6 1174.58   28.60
  -9   1   6 1123.99   25.60
  -9   1   6 1140.49   31.00
  -9   1   6 1135.59   25.30
   9   1  -6 1134.69   28.50
  -8  -1   6  815.02   21.90
   8  -1  -6  811.12   20.10
  -8  -1   6  782.82   20.30
  -8  -1   6  815.72   18.10
  -8  -1   6  809.12   17.90
  -8   1   6  799.62   20.20
  -8   1   6  806.12   21.90
  -8   1   6  805.52   20.20
  -8   1   6  813.42   17.90
  -8   1   6  796.22   18.10
   8   1  -6  810.82   20.20
  -7  -1   6  461.05   11.60
  -7  -1   6  457.75   12.50
  -7  -1   6  441.96   11.60
  -7  -1   6  458.05   10.30
  -7  -1   6  444.86   10.10
  -7  -1   6  461.35   11.90
   7  -1  -6  445.16   11.40
  -7   1   6  452.35   10.30
  -7   1   6  459.65   11.50
  -7   1   6  439.86   12.50
   7   1  -6  447.06   11.50
  -7   1   6  457.95   10.20
   7   1  -6  462.35   11.00
  -6  -1   6  455.05   12.70
  -6  -1   6  462.05   11.70
  -6  -1   6  473.55   12.10
  -6  -1   6  465.15   10.50
  -6  -1   6  473.95   11.70
  -6  -1   6  466.65   10.30
   6  -1  -6  456.95   11.50
  -6   1   6  444.16   11.60
  -6   1   6  454.95   12.70
  -6   1   6  467.15   10.30
  -6   1   6  458.05   12.10
  -6   1   6  458.85   10.40
   6   1  -6  475.55   11.20
   6   1  -6  454.05   11.60
  -5  -1   6 2234.88   57.99
  -5  -1   6 2363.66   57.39
  -5  -1   6 2370.46   59.89
  -5  -1   6 2359.86   51.89
  -5  -1   6 2336.57   50.89
   5  -1  -6 2368.86   56.99
  -5   1   6 2240.18   57.99
   5   1  -6 2404.26   55.89
  -5   1   6 2440.26   51.09
  -5   1   6 2264.87   63.19
  -5   1   6 2201.28   51.59
  -5   1   6 2298.47   59.59
  -5   1   6 2332.37   57.29
  -4  -1   6 4538.45  113.29
  -4  -1   6 4468.35   98.49
   4  -1  -6 4630.34  106.29
  -4  -1   6 4364.66   96.59
  -4  -1   6 4442.16  109.69
  -4  -1   6 4282.37  109.99
   4  -1  -6 4571.94  108.49
  -4  -1   6 4427.06  118.99
  -4   1   6 4335.37  109.19
  -4   1   6 4512.85  113.49
   4   1  -6 4354.26  109.49
   4   1  -6 4583.14  106.69
  -4   1   6 4367.46  109.49
  -4   1   6 4295.07  119.19
  -4   1   6 4540.65   96.99
  -4   1   6 4432.96   97.89
  -3  -1   6 1205.78   26.60
  -3  -1   6 1196.08   32.30
  -3  -1   6 1218.78   30.80
  -3  -1   6 1146.69   29.80
  -3  -1   6 1184.68   29.40
   3   1  -6 1218.58   28.90
   3   1  -6 1154.98   29.50
  -3   1   6 1175.18   29.30
  -3   1   6 1234.88   30.20
  -3   1   6 1197.48   31.70
  -3   1   6 1214.08   26.30
  -3   1   6 1195.18   26.00
  -3   1   6 1161.28   29.60
  -3   1   6 1181.98   26.10
  -2  -1   6    0.70    0.20
  -2  -1   6    0.90    0.30
  -2  -1   6    0.40    0.20
  -2  -1   6    0.80    0.30
  -2  -1   6    1.30    0.30
   2   1  -6    0.20    0.20
  -2   1   6    0.80    0.30
  -2   1   6    0.70    0.30
  -2   1   6    1.00    0.20
   2   1  -6    0.50    0.20
  -1  -1   6 2155.58   54.89
  -1  -1   6 2210.68   54.79
  -1  -1   6 2229.18   59.29
  -1  -1   6 2260.67   56.59
  -1  -1   6 2276.67   49.10
  -1   1   6 2265.17   56.59
  -1   1   6 2214.38   59.09
  -1   1   6 2180.98   54.39
   1   1  -6 2241.38   53.59
   1   1  -6 2143.49   54.69
  -1   1   6 2160.08   54.39
  -1   1   6 2213.58   48.10
   0  -1   6 3902.01  104.19
   0  -1   6 3773.32   96.29
   0  -1   6 3936.41   86.39
   0  -1   6 4009.20   99.69
   0  -1   6 3846.82   96.49
   0   1   6 3954.80   99.49
   0   1   6 3937.61   95.89
   0   1   6 4012.30  103.69
   0   1   6 3811.22   95.89
   0   1   6 3810.72   85.59
   0   1   6 3919.81   85.89
   0   1  -6 3907.51   96.19
   0   1  -6 3997.10   94.69
   1  -1   6  629.74   15.90
   1  -1   6  645.94   15.90
   1  -1   6  645.94   14.20
   1  -1   6  650.73   17.10
   1  -1   6  646.34   16.40
  -1  -1  -6  643.24   15.70
   1   1   6  649.74   17.00
   1   1   6  649.74   16.40
   1   1   6  623.94   15.80
  -1   1  -6  629.04   15.90
   1   1   6  632.54   14.20
  -1   1  -6  655.03   14.00
   1   1   6  641.44   15.80
   2  -1   6  182.48    4.20
   2  -1   6  181.08    4.80
   2  -1   6  185.18    5.00
  -2  -1  -6  178.78    4.60
   2  -1   6  181.58    5.00
   2  -1   6  173.68    4.70
  -2  -1  -6  183.58    4.20
  -2   1  -6  178.58    4.70
   2   1   6  176.98    4.70
  -2   1  -6  185.98    4.20
   2   1   6  180.18    4.90
   2   1   6  180.68    4.20
   3  -1   6 2204.48   55.49
   3  -1   6 2108.69   53.29
  -3  -1  -6 2126.89   47.40
  -3  -1  -6 2189.48   52.99
   3  -1   6 2193.18   48.20
   3  -1   6 2242.78   57.09
   3  -1   6 2138.69   53.79
  -3   1  -6 2158.38   53.29
   3   1   6 2180.08   55.29
   3   1   6 2153.58   53.79
   3   1   6 2143.89   48.00
  -3   1  -6 2012.80   47.10
   3   1   6 2146.29   53.19
  -4  -1  -6 2974.00   64.99
   4  -1   6 2899.91   73.39
   4  -1   6 3007.10   76.09
   4  -1   6 3003.70   65.59
  -4  -1  -6 2906.51   72.39
  -4   1  -6 2860.81   64.49
   4   1   6 2838.82   73.19
   4   1   6 2964.60   72.49
   4   1   6 2980.10   74.79
  -4   1  -6 2977.90   72.79
   4   1   6 2915.81   65.49
  -5  -1  -6 1519.25   37.50
  -5  -1  -6 1522.25   33.40
   5  -1   6 1506.25   37.80
   5  -1   6 1536.65   38.80
  -5   1  -6 1549.74   37.60
   5   1   6 1526.75   38.70
   5   1   6 1489.95   37.80
   5   1   6 1519.75   33.70
  -5   1  -6 1557.44   33.70
  -5   1  -6 1520.85   33.40
   5   1   6 1522.95   37.60
  -6  -1  -6  155.28    4.30
   6  -1   6  156.28    4.40
   6  -1   6  152.98    4.60
  -6  -1  -6  155.68    4.00
   6   1   6  157.88    4.40
  -6   1  -6  155.88    3.90
   6   1   6  153.18    3.90
   6   1   6  140.19    4.50
   6   1   6  155.48    4.50
  -6   1  -6  154.98    4.40
  -6   1  -6  156.68    3.90
  -7  -1  -6  140.69    3.70
   7  -1   6  135.49    4.30
  -7  -1  -6  135.09    4.00
  -7   1  -6  139.49    4.10
  -7   1  -6  138.49    3.70
   7   1   6  132.99    3.60
   7   1   6  143.19    4.20
   7   1   6  132.89    4.10
   8  -1   6  306.07    7.20
  -8  -1  -6  295.27    7.20
   8  -1   6  301.97    8.20
  -8  -1  -6  293.97    8.10
   8  -1   6  288.37    8.40
  -8   1  -6  291.87    7.20
   8   1   6  295.37    8.30
  -8   1  -6  303.47    8.10
   8   1   6  291.97    7.20
   8   1   6  296.77    8.10
  -9  -1  -6  214.88    5.60
   9  -1   6  215.88    5.50
   9  -1   6  204.48    6.50
   9  -1   6  214.18    6.30
  -9   1  -6  220.08    5.90
  -9   1  -6  208.78    5.50
  -9   1  -6  226.38    6.30
   9   1   6  218.38    5.60
   9   1   6  219.48    6.30
   9   1   6  204.58    6.40
 -12  -2   6   45.60    2.20
 -12  -2   6   44.90    1.80
 -12  -2   6   48.30    2.20
 -12  -2   6   46.60    2.00
 -12   2   6   47.30    2.30
 -12   2   6   46.90    1.90
 -12   2   6   46.00    1.80
 -12   2   6   46.30    2.20
 -11  -2   6   45.30    2.00
 -11  -2   6   47.30    1.90
 -11  -2   6   45.80    1.70
 -11  -2   6   46.60    2.10
 -11   2   6   47.90    2.00
 -11   2   6   45.50    1.70
 -11   2   6   43.70    2.10
 -11   2   6   46.10    1.80
 -10  -2   6  110.49    3.20
 -10  -2   6  108.89    3.70
 -10  -2   6  113.39    3.60
 -10  -2   6  110.09    3.10
 -10   2   6  109.79    3.80
 -10   2   6  109.29    3.10
  10   2  -6  115.69    3.60
 -10   2   6  109.39    3.50
 -10   2   6  109.69    3.10
  -9  -2   6    2.70    0.50
  -9  -2   6    3.70    0.70
  -9  -2   6    4.60    0.70
  -9  -2   6    4.20    0.80
   9   2  -6    3.30    0.60
  -9   2   6    2.40    0.40
  -9   2   6    3.00    0.60
  -9   2   6    2.70    0.40
  -9   2   6    1.80    0.40
  -8  -2   6  140.49    4.40
  -8  -2   6  138.19    3.50
  -8  -2   6  141.49    3.70
   8  -2  -6  138.49    3.90
  -8  -2   6  148.69    4.20
  -8   2   6  143.19    4.00
  -8   2   6  144.79    4.50
   8   2  -6  138.69    4.10
   8   2  -6  138.89    3.70
  -8   2   6  146.59    3.60
  -8   2   6  138.69    3.60
   8   2  -6  138.09    3.60
  -8   2   6  139.59    4.10
  -7  -2   6 1057.39   26.10
  -7  -2   6 1069.99   23.40
  -7  -2   6 1046.30   28.20
   7  -2  -6 1030.30   25.80
  -7  -2   6 1004.00   23.00
   7   2  -6 1105.29   25.30
  -7   2   6 1038.20   23.30
  -7   2   6 1058.69   26.00
  -7   2   6 1045.50   28.30
   7   2  -6 1040.50   26.10
  -7   2   6 1062.09   23.10
  -6  -2   6 1410.86   37.90
  -6  -2   6 1446.96   31.60
   6  -2  -6 1401.26   34.70
  -6  -2   6 1469.45   35.10
  -6  -2   6 1445.66   36.60
  -6  -2   6 1397.26   35.20
  -6  -2   6 1452.25   31.10
  -6   2   6 1388.06   31.60
   6   2  -6 1363.86   35.00
  -6   2   6 1404.36   35.60
  -6   2   6 1449.06   35.00
   6   2  -6 1455.35   34.10
  -6   2   6 1389.66   36.20
  -6   2   6 1421.66   38.20
  -6   2   6 1453.85   31.10
  -5  -2   6  817.12   20.40
  -5  -2   6  806.12   17.80
  -5  -2   6  803.42   19.90
  -5  -2   6  785.82   19.90
  -5  -2   6  807.32   17.50
  -5  -2   6  802.22   21.50
  -5   2   6  787.22   19.70
   5   2  -6  772.12   19.80
  -5   2   6  781.72   19.80
  -5   2   6  810.32   17.60
  -5   2   6  815.42   17.70
   5   2  -6  823.42   19.30
  -5   2   6  794.42   21.60
  -5   2   6  802.62   20.60
  -4  -2   6  189.68    4.90
  -4  -2   6  188.78    4.40
  -4  -2   6  190.68    5.40
  -4  -2   6  182.28    4.90
  -4  -2   6  195.48    5.10
  -4  -2   6  187.38    4.20
  -4   2   6  182.78    4.80
  -4   2   6  185.98    4.80
   4   2  -6  193.78    4.80
  -4   2   6  187.98    4.30
   4   2  -6  185.58    4.90
  -4   2   6  182.98    4.20
  -4   2   6  185.38    5.40
  -4   2   6  186.78    5.10
  -4   2   6  185.78    4.20
  -3  -2   6  306.97    8.00
  -3  -2   6  280.37    7.40
  -3  -2   6  290.87    6.60
  -3  -2   6  296.57    7.60
  -3  -2   6  285.97    7.40
  -3  -2   6  277.97    6.40
  -3   2   6  294.77    7.60
  -3   2   6  295.87    6.50
   3   2  -6  277.57    7.30
  -3   2   6  292.67    8.00
  -3   2   6  286.57    7.20
  -3   2   6  285.27    7.10
   3   2  -6  292.47    7.20
  -2  -2   6  245.88    6.50
  -2  -2   6  241.58    6.30
  -2  -2   6  241.68    6.30
  -2  -2   6  254.67    5.70
  -2  -2   6  250.87    6.90
  -2   2   6  256.27    6.60
   2   2  -6  245.08    6.30
  -2   2   6  250.97    5.60
   2   2  -6  245.78    6.20
  -2   2   6  250.67    6.90
  -1  -2   6  420.16   11.50
  -1  -2   6  415.26   10.60
  -1  -2   6  440.06    9.50
  -1  -2   6  424.56   10.60
  -1  -2   6  432.46   10.90
  -1   2   6  426.36   11.40
   1   2  -6  408.56   10.60
  -1   2   6  428.76    9.40
  -1   2   6  424.56   10.90
   0  -2   6  352.06    9.40
   0  -2   6  353.36    9.00
   0  -2   6  339.47    8.70
   0  -2   6  346.27    8.70
   0   2  -6  339.17    7.60
   0   2   6  342.47    8.50
   0   2   6  345.57    7.70
   0   2   6  334.47    8.50
   0   2  -6  338.07    8.70
   0   2   6  352.16    9.30
   0   2  -6  349.67    8.60
   0   2   6  346.47    8.90
   1  -2   6  983.10   24.70
   1  -2   6  959.20   23.60
   1  -2   6  907.41   22.90
   1  -2   6  906.31   22.90
   1  -2   6  953.40   20.50
   1   2   6  885.81   22.80
   1   2   6  931.91   24.50
   1   2   6  929.11   23.50
  -1   2  -6  946.71   22.40
  -1   2  -6  877.11   22.80
   1   2   6  895.61   23.00
   1   2   6  931.31   20.30
  -1   2  -6  960.20   20.20
   1   2   6  915.11   20.40
   2  -2   6 1051.19   25.70
   2  -2   6  901.31   26.90
   2  -2   6 1016.20   22.30
   2  -2   6 1001.00   24.90
  -2  -2  -6  995.90   24.60
   2  -2   6 1015.20   24.80
  -2   2  -6 1018.30   22.20
   2   2   6  997.00   25.10
  -2   2  -6 1038.00   24.30
   2   2   6  997.60   22.20
   2   2   6  977.50   24.70
  -2   2  -6 1045.90   22.00
   2   2   6 1031.20   25.60
  -3  -2  -6  539.45   12.00
  -3  -2  -6  530.15   13.30
   3  -2   6  544.55   12.10
   3  -2   6  532.35   13.50
   3  -2   6  512.25   13.50
   3  -2   6  539.15   14.00
  -3   2  -6  556.44   12.00
  -3   2  -6  540.35   13.20
   3   2   6  528.95   13.40
  -3   2  -6  528.25   13.50
   3   2   6  531.85   12.00
   3   2   6  537.75   13.80
  -3   2  -6  549.85   11.90
  -4  -2  -6   12.30    0.70
  -4  -2  -6   11.80    0.70
   4  -2   6   12.30    0.80
   4  -2   6   12.80    0.70
   4   2   6   12.80    0.80
   4   2   6   11.50    0.70
  -4   2  -6   12.90    0.70
   4   2   6   12.00    0.80
  -4   2  -6   12.30    0.80
  -4   2  -6   12.60    0.70
   4   2   6   11.90    0.60
  -4   2  -6   12.10    0.80
   5  -2   6  224.78    6.10
  -5  -2  -6  223.88    6.00
  -5  -2  -6  226.18    5.50
   5  -2   6  227.28    6.40
   5  -2   6  226.08    5.40
   5   2   6  219.98    6.10
  -5   2  -6  228.38    5.90
   5   2   6  226.48    6.10
   5   2   6  229.88    6.20
  -5   2  -6  228.28    6.10
   5   2   6  227.48    5.40
  -5   2  -6  222.38    5.40
  -5   2  -6  234.38    5.40
   6  -2   6  431.46   11.20
  -6  -2  -6  434.26   11.00
  -6  -2  -6  427.66    9.90
   6  -2   6  430.86   10.00
   6  -2   6  422.06   11.60
  -6   2  -6  426.66    9.90
   6   2   6  412.96   11.20
  -6   2  -6  437.86   11.10
  -6   2  -6  438.66   10.80
   6   2   6  426.36   11.20
  -6   2  -6  446.16    9.90
   6   2   6  429.96   10.00
   6   2   6  428.66   11.40
   7  -2   6  135.39    3.50
  -7  -2  -6  128.99    3.90
   7  -2   6  131.49    4.00
   7  -2   6  129.69    4.20
  -7  -2  -6  129.29    3.60
  -7   2  -6  136.19    3.50
  -7   2  -6  130.89    3.80
  -7   2  -6  130.19    3.50
   7   2   6  128.89    4.00
  -7   2  -6  133.89    4.00
   7   2   6  131.49    3.50
   7   2   6  132.89    4.00
  -8  -2  -6   63.29    2.20
   8  -2   6   66.79    2.20
  -8   2  -6   65.49    2.30
   8   2   6   63.89    2.50
  -8   2  -6   63.09    2.10
   8   2   6   63.09    2.20
   8   2   6   66.09    2.40
  -8   2  -6   67.69    2.50
  -9  -2  -6    6.60    0.90
   9  -2   6    6.20    0.80
   9  -2   6    8.70    1.20
   9  -2   6    5.40    0.90
   9  -2   6    5.80    1.30
   9   2   6    6.90    0.90
   9   2   6    8.40    1.10
   9   2   6    7.00    1.00
  -9   2  -6    6.10    0.80
  -9   2  -6    6.00    1.00
  -9   2  -6    7.00    1.00
 -11  -3   6   10.30    1.20
 -11  -3   6   10.40    1.10
 -11  -3   6   10.20    1.10
 -11  -3   6   10.00    0.90
 -11   3   6    9.30    1.00
 -11   3   6    9.10    0.90
  11   3  -6   10.70    1.60
 -11   3   6    9.20    1.00
 -11   3   6    9.40    1.20
 -10  -3   6   41.50    1.90
 -10  -3   6   43.00    1.90
 -10  -3   6   43.20    1.70
 -10  -3   6   41.90    1.60
 -10   3   6   41.80    1.60
  10   3  -6   43.80    2.00
 -10   3   6   39.80    2.00
 -10   3   6   41.90    1.60
 -10   3   6   42.30    1.80
  -9  -3   6  167.68    5.10
  -9  -3   6  163.28    4.20
  -9  -3   6  168.88    4.30
  -9   3   6  166.48    5.30
  -9   3   6  165.38    4.30
  -9   3   6  170.58    4.80
   9   3  -6  168.88    4.90
  -9   3   6  163.78    4.20
  -8  -3   6  312.07    7.30
  -8  -3   6  315.57    7.50
  -8  -3   6  311.27    8.90
  -8  -3   6  316.67    8.40
   8   3  -6  308.37    8.30
  -8   3   6  323.67    7.40
   8   3  -6  310.27    7.40
  -8   3   6  324.47    8.20
   8   3  -6  318.37    7.90
  -8   3   6  309.97    9.10
  -8   3   6  304.57    7.30
  -7  -3   6   52.49    1.90
  -7  -3   6   51.79    1.50
  -7  -3   6   52.59    1.70
  -7  -3   6   50.19    1.90
   7   3  -6   49.30    1.80
   7   3  -6   53.29    1.60
  -7   3   6   49.60    2.00
  -7   3   6   51.09    1.60
   7   3  -6   51.59    1.70
  -7   3   6   49.30    1.70
  -7   3   6   48.20    1.70
  -7   3   6   48.30    1.50
  -6  -3   6   11.80    0.80
  -6  -3   6   11.20    0.60
  -6  -3   6   11.40    0.70
  -6  -3   6   10.90    0.80
  -6  -3   6   10.80    0.70
  -6   3   6   12.60    0.70
  -6   3   6   11.50    0.60
   6   3  -6   12.40    0.70
  -6   3   6   12.20    0.60
   6   3  -6   10.70    0.80
  -6   3   6   11.60    0.90
   6   3  -6   10.90    0.70
  -6   3   6   11.50    0.70
  -5  -3   6  144.79    4.00
  -5  -3   6  139.89    4.20
  -5  -3   6  140.39    3.50
  -5  -3   6  139.39    3.30
  -5  -3   6  138.59    3.90
  -5  -3   6  141.39    3.90
  -5   3   6  139.69    3.70
  -5   3   6  139.89    3.70
  -5   3   6  141.69    3.40
  -5   3   6  139.29    4.30
  -5   3   6  140.49    3.30
  -5   3   6  139.69    3.20
  -5   3   6  138.09    4.10
   5   3  -6  135.79    3.40
   5   3  -6  138.29    3.70
   5   3  -6  132.59    3.80
  -4  -3   6  650.63   16.60
  -4  -3   6  686.23   14.90
  -4  -3   6  668.93   14.50
  -4  -3   6  687.43   17.00
  -4  -3   6  667.83   17.90
  -4  -3   6  641.54   16.60
  -4   3   6  678.83   18.00
  -4   3   6  675.33   17.10
  -4   3   6  651.43   16.30
   4   3  -6  678.13   16.20
  -4   3   6  641.44   16.30
   4   3  -6  647.14   16.60
  -4   3   6  663.63   14.70
   4   3  -6  658.43   14.80
  -3  -3   6  234.38    5.90
  -3  -3   6  227.38    5.20
  -3  -3   6  219.98    5.80
  -3  -3   6  217.28    5.80
  -3   3   6  222.38    5.10
   3   3  -6  216.78    5.20
  -3   3   6  221.58    6.30
   3   3  -6  220.98    5.80
  -3   3   6  224.98    6.00
   3   3  -6  219.38    5.70
  -2  -3   6    4.30    0.50
  -2  -3   6    5.40    0.40
  -2  -3   6    5.70    0.50
  -2  -3   6    4.30    0.40
  -2   3   6    4.70    0.40
   2   3  -6    4.20    0.30
   2   3  -6    4.10    0.40
  -2   3   6    5.20    0.50
  -2   3   6    4.40    0.50
  -1  -3   6   79.39    2.30
  -1  -3   6   80.09    2.50
  -1  -3   6   77.09    2.30
  -1  -3   6   76.49    2.30
  -1  -3   6   79.99    2.00
   1   3  -6   81.99    2.00
  -1   3   6   81.19    2.30
  -1   3   6   79.49    2.00
   1   3  -6   82.79    2.30
   1   3  -6   81.59    1.90
  -1   3   6   80.99    2.50
   0  -3   6  202.58    5.40
   0  -3   6  198.98    4.90
   0  -3   6  223.68    6.00
   0  -3   6  211.48    5.60
   0  -3   6  203.08    5.50
   0   3  -6  206.68    5.40
   0   3   6  207.58    5.20
   0   3   6  211.28    5.80
   0   3  -6  207.38    4.90
   0   3  -6  203.88    5.40
   0   3   6  208.68    5.20
   0   3   6  211.28    4.80
   0   3   6  210.58    5.50
   0   3  -6  211.08    4.70
   1  -3   6   54.09    1.70
   1  -3   6   49.80    2.00
   1  -3   6   53.39    1.50
   1  -3   6   52.39    1.70
   1  -3   6   50.69    1.70
   1   3   6   52.79    1.60
  -1   3  -6   51.39    1.70
   1   3   6   51.69    1.30
  -1   3  -6   54.19    1.40
   1   3   6   52.99    1.50
  -1   3  -6   53.99    1.50
   1   3   6   53.99    1.60
   1   3   6   52.39    1.50
   1   3   6   51.29    1.30
   1   3   6   50.69    1.50
   2  -3   6   64.79    2.10
   2  -3   6   62.59    2.00
   2  -3   6   63.49    1.70
   2   3   6   63.89    1.90
  -2   3  -6   64.59    1.70
   2   3   6   62.59    1.90
   2   3   6   63.19    1.60
   2   3   6   62.49    1.90
  -2   3  -6   61.79    2.00
  -2   3  -6   63.79    1.70
  -2   3  -6   61.89    2.00
   3  -3   6  487.25   12.50
   3  -3   6  505.05   13.00
  -3  -3  -6  487.35   12.20
   3  -3   6  503.85   11.20
  -3   3  -6  500.25   12.20
   3   3   6  479.45   12.40
   3   3   6  498.65   12.40
   3   3   6  493.75   11.10
  -3   3  -6  505.55   11.00
   3   3   6  502.95   12.80
  -3   3  -6  478.85   12.50
   4  -3   6  401.36   10.20
   4  -3   6  406.96    9.10
   4  -3   6  404.46   10.60
  -4  -3  -6  393.06    9.90
  -4  -3  -6  394.46    9.10
  -4   3  -6  409.36    9.10
  -4   3  -6  397.86    9.00
   4   3   6  401.66   10.20
  -4   3  -6  410.16   10.00
   4   3   6  402.06    9.10
   4   3   6  338.07   10.30
  -4   3  -6  398.76   10.20
   5  -3   6  351.06    9.40
  -5  -3  -6  340.27    8.80
   5  -3   6  346.37    8.00
  -5  -3  -6  335.77    8.00
   5  -3   6  345.27    9.00
   5   3   6  335.37    9.10
  -5   3  -6  350.56    8.80
   5   3   6  350.26    8.00
   5   3   6  339.37    9.00
   5   3   6  336.97    9.00
  -5   3  -6  343.27    8.00
  -5   3  -6  357.76    8.10
  -5   3  -6  349.17    9.00
   6  -3   6   10.40    0.80
  -6  -3  -6    9.10    0.80
   6  -3   6    8.00    0.90
   6  -3   6    8.50    0.90
  -6  -3  -6    8.30    1.00
   6   3   6    7.80    0.80
   6   3   6    8.80    0.70
   6   3   6    8.20    0.80
  -6   3  -6    8.60    0.80
  -6   3  -6    8.10    0.70
  -6   3  -6    8.10    0.90
  -6   3  -6    8.30    0.90
   7  -3   6    6.10    1.00
   7  -3   6    3.30    0.60
   7  -3   6    4.50    0.70
  -7   3  -6    4.10    0.60
  -7   3  -6    4.20    0.70
   7   3   6    5.10    0.80
  -7   3  -6    4.20    0.80
   7   3   6    3.30    0.60
  -7   3  -6    4.50    0.70
   7   3   6    3.70    0.50
   8  -3   6   65.59    2.60
  -8  -3  -6   66.59    2.30
   8  -3   6   63.69    2.20
  -8   3  -6   63.29    2.20
   8   3   6   64.59    2.20
  -8   3  -6   64.59    2.50
  -8   3  -6   68.29    2.40
   8   3   6   63.19    2.40
   8   3   6   67.89    2.50
  -8   3  -6   64.39    2.30
  -9  -3  -6   24.10    1.40
   9  -3   6   20.40    1.60
  -9   3  -6   26.50    1.40
   9   3   6   24.30    1.40
  -9   3  -6   25.20    1.40
   9   3   6   22.70    1.50
   9   3   6   26.30    1.70
 -11  -4   6   15.90    1.50
 -11  -4   6   17.60    1.30
 -11  -4   6   16.20    1.10
 -11  -4   6   17.70    1.50
  11   4  -6   17.10    1.80
 -11   4   6   16.30    1.20
 -11   4   6   17.00    1.10
 -11   4   6   14.90    1.20
 -11   4   6   17.10    1.50
 -10  -4   6   36.20    1.70
 -10  -4   6   38.40    1.90
 -10  -4   6   37.40    1.50
 -10  -4   6   38.20    1.80
 -10   4   6   39.50    2.00
  10   4  -6   43.10    2.10
 -10   4   6   36.40    1.50
 -10   4   6   37.70    1.50
 -10   4   6   38.80    1.70
  -9  -4   6    4.50    0.80
  -9  -4   6    6.70    0.70
  -9  -4   6    4.70    0.70
  -9  -4   6    4.90    0.70
  -9   4   6    6.50    0.70
  -9   4   6    5.80    0.70
   9   4  -6    4.90    0.80
   9   4  -6    5.10    0.70
  -9   4   6    4.90    0.70
  -9   4   6    5.00    0.90
  -8  -4   6   14.40    1.00
  -8  -4   6   14.80    1.00
  -8  -4   6   15.90    1.10
  -8  -4   6   15.20    0.90
   8   4  -6   15.50    1.00
  -8   4   6   16.10    0.90
   8   4  -6   12.70    0.90
  -8   4   6   16.60    0.90
  -8   4   6   16.70    0.90
  -8   4   6   17.60    1.20
   8   4  -6   16.50    1.20
  -8   4   6   16.20    1.20
  -7  -4   6    1.20    0.40
  -7  -4   6    0.40    0.40
  -7  -4   6    1.10    0.40
  -7  -4   6    1.30    0.40
   7   4  -6    1.20    0.40
  -7   4   6    1.50    0.30
   7   4  -6    1.60    0.50
  -7   4   6    1.30    0.40
  -7   4   6    1.10    0.30
  -7   4   6    1.20    0.40
   7   4  -6    1.00    0.40
  -7   4   6    1.30    0.50
  -6  -4   6    2.30    0.40
  -6  -4   6    2.00    0.40
  -6  -4   6    1.30    0.40
  -6  -4   6    1.90    0.40
  -6  -4   6    2.80    0.50
   6   4  -6    1.70    0.40
  -6   4   6    1.40    0.30
  -6   4   6    2.50    0.40
   6   4  -6    1.20    0.40
  -6   4   6    1.90    0.30
  -6   4   6    2.40    0.40
  -6   4   6    1.10    0.40
  -6   4   6    1.70    0.40
   6   4  -6    2.40    0.50
  -5  -4   6    7.00    0.60
  -5  -4   6    5.80    0.60
  -5  -4   6    5.50    0.50
  -5  -4   6    6.20    0.60
  -5  -4   6    5.80    0.60
   5   4  -6    6.40    0.60
   5   4  -6    5.30    0.60
  -5   4   6    5.60    0.40
  -5   4   6    7.30    0.50
  -5   4   6    6.20    0.40
  -5   4   6    5.50    0.70
   5   4  -6    6.40    0.60
  -5   4   6    5.00    0.50
  -4  -4   6  159.58    3.80
  -4  -4   6  158.48    4.60
  -4  -4   6  150.68    4.30
  -4  -4   6  160.68    4.20
   4   4  -6  156.48    3.80
   4   4  -6  152.08    4.10
  -4   4   6  149.09    4.60
  -4   4   6  154.88    4.40
   4   4  -6  153.58    4.30
  -4   4   6  153.08    3.70
  -4   4   6  151.48    4.00
  -4   4   6  150.58    3.90
  -3  -4   6   45.50    1.60
  -3  -4   6   45.20    1.40
  -3  -4   6   44.80    1.70
  -3  -4   6   45.80    1.40
   3   4  -6   45.20    1.60
   3   4  -6   45.00    1.50
  -3   4   6   44.70    1.60
  -3   4   6   44.60    1.70
  -3   4   6   45.00    1.30
   3   4  -6   45.20    1.40
  -2  -4   6  168.38    4.90
  -2  -4   6  168.98    4.50
  -2  -4   6  172.08    4.00
  -2  -4   6  163.08    4.50
  -2   4   6  167.48    4.00
  -2   4   6  169.58    4.90
   2   4  -6  165.08    4.40
   2   4  -6  157.18    4.50
   2   4  -6  169.68    3.80
  -2   4   6  167.28    4.60
  -1  -4   6  171.18    4.70
  -1  -4   6  178.98    4.70
  -1  -4   6  174.88    4.20
   1   4  -6  174.98    4.20
  -1   4   6  178.78    5.00
   1   4  -6  167.88    4.70
  -1   4   6  176.48    4.10
   1   4  -6  177.28    4.00
   1   4  -6  168.68    4.60
  -1   4   6  178.98    4.70
   0  -4   6   16.30    0.80
   0  -4   6   18.00    0.70
   0  -4   6   15.50    1.00
   0  -4   6   16.80    0.80
   0   4   6   17.50    0.60
   0   4   6   17.30    0.70
   0   4  -6   15.70    0.80
   0   4   6   17.40    0.80
   0   4   6   18.00    0.80
   0   4  -6   17.00    0.60
   0   4  -6   16.50    0.70
   0   4   6   17.10    0.60
   0   4  -6   17.10    0.80
   1  -4   6    0.60    0.30
   1  -4   6    1.10    0.30
   1  -4   6    0.10    0.40
   1  -4   6    0.40    0.20
  -1   4  -6    0.60    0.20
   1   4   6    0.50    0.10
   1   4   6    1.00    0.20
  -1   4  -6    0.30    0.20
   1   4   6    0.20    0.20
   1   4   6    0.40    0.10
  -1   4  -6    0.30    0.20
   1   4   6    0.80    0.30
   1   4   6    0.80    0.30
  -1   4  -6    0.60    0.30
   2  -4   6   20.20    1.00
   2  -4   6   17.00    0.90
   2  -4   6   17.20    0.80
   2   4   6   18.60    0.60
  -2   4  -6   17.10    0.90
   2   4   6   18.10    0.80
   2   4   6   18.30    0.80
  -2   4  -6   16.80    0.70
   2   4   6   17.70    0.70
  -2   4  -6   18.10    0.80
  -2   4  -6   16.90    0.90
   3   4   6    1.60    0.40
   4  -4   6  128.19    3.20
   4  -4   6  126.29    3.80
   4  -4   6  127.59    3.70
  -4   4  -6  122.79    3.20
   4   4   6  119.99    3.50
  -4   4  -6  122.49    3.70
  -4   4  -6  124.49    3.20
   4   4   6  125.59    3.10
   4   4   6  128.69    3.60
  -4   4  -6  124.19    3.50
   4   4   6  124.99    3.60
  -5  -4  -6    3.80    0.60
   5  -4   6    2.70    0.50
   5  -4   6    4.00    0.60
  -5  -4  -6    3.80    0.60
   5  -4   6    3.10    0.50
   5   4   6    3.90    0.60
   5   4   6    3.90    0.50
   5   4   6    3.30    0.60
  -5   4  -6    2.70    0.60
  -5   4  -6    3.50    0.60
  -5   4  -6    3.50    0.50
   5   4   6    3.20    0.60
  -5   4  -6    3.70    0.50
   6  -4   6    1.10    0.50
  -6  -4  -6    0.20    0.40
   6  -4   6    0.10    0.60
   6  -4   6    0.70    0.50
   6   4   6    2.10    0.50
  -6   4  -6    0.80    0.50
   6   4   6    0.60    0.40
  -6   4  -6    1.00    0.50
   6   4   6    0.20    0.30
  -6   4  -6    1.80    0.40
  -6   4  -6    0.20    0.40
   7  -4   6   20.70    1.40
  -7  -4  -6   17.30    1.10
   7  -4   6   18.90    1.30
   7   4   6   17.70    1.30
  -7   4  -6   18.80    1.40
  -7   4  -6   20.10    1.20
  -7   4  -6   17.80    1.00
   7   4   6   17.80    1.00
   7   4   6   19.10    1.10
  -7   4  -6   17.00    1.10
   8  -4   6   -0.30    0.50
   8  -4   6   -0.10    0.80
  -8  -4  -6    0.20    0.50
   8   4   6    0.00    0.50
   8   4   6    0.50    0.40
  -8   4  -6   -0.30    0.40
  -8   4  -6    0.10    0.60
  -8   4  -6    0.10    0.60
  -8   4  -6    0.00    0.50
   8   4   6    0.70    0.50
  -9  -4  -6    4.80    0.80
   9  -4   6    4.40    0.90
  -9   4  -6    6.10    0.90
   9   4   6    4.50    0.80
   9   4   6    5.00    0.90
  -9   4  -6    4.10    0.70
  -9   4  -6    4.80    1.00
  -9   4  -6    4.80    0.90
   9   4   6    7.50    1.00
 -10  -5   6    7.60    1.20
 -10  -5   6    9.60    1.00
 -10  -5   6    9.60    0.90
  10   5  -6   12.00    1.50
 -10   5   6    9.00    0.90
 -10   5   6    9.20    0.90
 -10   5   6    8.40    0.80
 -10   5   6   10.20    1.20
  -9  -5   6   76.89    2.50
  -9  -5   6   78.29    2.40
  -9  -5   6   79.09    2.80
  -9  -5   6   75.79    2.80
   9   5  -6   75.49    2.50
  -9   5   6   75.99    2.40
  -9   5   6   75.19    2.30
  -9   5   6   73.89    3.00
   9   5  -6   75.69    2.50
  -9   5   6   79.49    2.60
   9   5  -6   77.89    2.80
  -8  -5   6   33.00    1.30
  -8  -5   6   33.20    1.70
  -8  -5   6   33.20    1.60
  -8  -5   6   33.00    1.50
  -8   5   6   33.20    1.80
  -8   5   6   34.00    1.50
  -8   5   6   32.90    1.40
   8   5  -6   32.40    1.70
   8   5  -6   32.70    1.40
   8   5  -6   32.50    1.40
  -8   5   6   33.20    1.40
  -8   5   6   32.80    1.20
  -7  -5   6   14.20    1.00
  -7  -5   6   13.30    1.00
  -7  -5   6   16.20    0.90
  -7  -5   6   14.30    1.10
   7   5  -6   13.60    1.00
  -7   5   6   13.40    0.80
  -7   5   6   13.40    1.10
  -7   5   6   13.80    0.70
  -7   5   6   14.30    0.80
  -7   5   6   14.00    0.90
   7   5  -6   14.00    1.10
   7   5  -6   14.30    1.00
  -6  -5   6   56.79    2.10
  -6  -5   6   60.79    1.80
  -6  -5   6   58.39    1.90
  -6  -5   6   57.39    1.70
  -6  -5   6   56.79    2.10
  -6   5   6   55.79    1.80
   6   5  -6   55.59    2.00
  -6   5   6   54.39    1.60
   6   5  -6   56.49    2.10
  -6   5   6   54.99    1.80
  -6   5   6   55.09    1.80
   6   5  -6   57.89    1.80
  -6   5   6   56.59    2.30
  -6   5   6   55.79    1.60
  -5  -5   6   55.99    1.70
  -5  -5   6   55.79    1.70
  -5  -5   6   54.19    2.00
  -5  -5   6   54.59    1.90
  -5   5   6   50.39    2.10
   5   5  -6   52.39    1.90
  -5   5   6   50.69    1.60
   5   5  -6   52.99    1.90
  -5   5   6   52.59    1.60
   5   5  -6   52.29    1.70
  -5   5   6   51.69    1.40
  -5   5   6   52.59    1.60
  -5   5   6   53.59    1.40
  -4  -5   6  459.85   11.40
  -4  -5   6  439.96   11.40
  -4  -5   6  456.85   10.20
  -4  -5   6  440.16   12.30
  -4   5   6  454.85    9.80
  -4   5   6  443.76   11.00
  -4   5   6  440.76   10.10
  -4   5   6  443.16   11.70
   4   5  -6  443.56   10.20
   4   5  -6  430.76   11.10
  -4   5   6  434.36   12.30
  -4   5   6  446.16   11.00
   4   5  -6  439.66   11.40
  -3  -5   6   22.80    1.20
  -3  -5   6   27.90    1.00
  -3  -5   6   25.30    1.00
  -3   5   6   25.30    1.20
   3   5  -6   23.40    1.10
  -3   5   6   23.40    0.80
  -3   5   6   23.50    0.90
   3   5  -6   24.90    0.90
  -3   5   6   24.00    0.80
  -3   5   6   25.10    1.10
   3   5  -6   22.80    1.10
   3   5  -6   25.30    1.00
  -2  -5   6   81.39    2.70
  -2  -5   6   76.69    2.40
  -2  -5   6   81.79    2.30
  -2  -5   6   80.99    2.20
   2   5  -6   76.39    2.40
  -2   5   6   76.79    2.10
  -2   5   6   79.49    2.40
  -2   5   6   78.29    2.60
   2   5  -6   80.59    2.20
   2   5  -6   79.89    2.00
  -1  -5   6  255.37    5.90
  -1  -5   6  256.17    6.70
  -1  -5   6  246.78    6.70
  -1  -5   6  267.17    7.40
   1   5  -6  251.77    5.80
  -1   5   6  254.37    6.70
   1   5  -6  250.87    5.90
   1   5  -6  254.77    6.70
   1   5  -6  247.58    6.60
  -1   5   6  256.57    7.10
  -1   5   6  247.88    5.90
   0  -5   6  941.41   20.30
   0  -5   6  934.51   23.20
   0  -5   6  906.81   22.70
   0  -5   6  794.42   24.80
   0   5  -6  924.21   20.00
   0   5  -6  904.31   22.70
   0   5   6  916.11   20.10
   0   5   6  916.61   22.30
   0   5   6  948.81   23.10
   0   5  -6  956.90   20.30
   0   5  -6  897.51   22.20
   0   5   6  944.51   24.30
   0   5   6  861.91   22.40
   1  -5   6  241.58    6.40
   1  -5   6  245.98    6.50
   1  -5   6  254.87    5.80
  -1   5  -6  241.98    5.70
  -1   5  -6  240.08    5.60
   1   5   6  239.28    5.70
   1   5   6  242.38    5.50
   1   5   6  239.68    5.50
   1   5   6  238.18    6.20
   1   5   6  239.48    6.20
   1   5   6  251.47    6.40
  -1   5  -6  234.08    6.40
  -1   5  -6  239.88    6.30
   2  -5   6   12.00    0.80
   2  -5   6   13.80    0.80
  -2  -5  -6   13.20    0.70
   2  -5   6   12.80    0.90
  -2   5  -6   12.20    0.90
   2   5   6   12.40    0.70
  -2   5  -6   13.90    0.90
   2   5   6   13.60    0.60
   2   5   6   14.20    0.70
   2   5   6   13.60    0.70
  -2   5  -6   13.50    0.70
   2   5   6   16.00    0.80
   3  -5   6    8.90    0.80
   3  -5   6    9.10    0.80
   3  -5   6    9.20    0.80
  -3   5  -6    8.50    0.70
  -3   5  -6    8.20    0.80
   3   5   6    9.00    0.50
  -3   5  -6    8.80    0.80
   3   5   6    8.00    0.70
   3   5   6    8.30    0.70
  -3   5  -6    9.00    0.60
   4  -5   6   86.29    2.90
   4  -5   6   88.19    2.80
   4  -5   6   88.19    2.50
   4   5   6   85.89    2.70
  -4   5  -6   84.59    2.70
   4   5   6   85.69    2.70
   4   5   6   89.79    2.60
  -4   5  -6   85.19    2.40
  -4   5  -6   88.79    2.80
   4   5   6   85.99    2.30
   5  -5   6   54.59    2.00
   5  -5   6   58.09    1.80
   5  -5   6   49.90    2.10
  -5   5  -6   51.09    1.90
   5   5   6   50.39    1.90
  -5   5  -6   51.39    1.80
  -5   5  -6   52.79    1.70
   5   5   6   51.49    1.60
  -5   5  -6   52.49    2.00
   5   5   6   45.20    1.70
   6  -5   6    0.50    0.40
  -6  -5  -6    1.30    0.50
   6  -5   6    0.60    0.70
   6  -5   6    0.70    0.60
  -6   5  -6    1.30    0.50
  -6   5  -6    1.20    0.40
   6   5   6    1.00    0.50
   6   5   6    0.70    0.50
  -6   5  -6    1.40    0.50
   6   5   6    0.50    0.40
   7  -5   6   32.70    1.80
   7  -5   6   39.50    2.00
  -7  -5  -6   37.50    1.60
  -7   5  -6   39.20    1.70
  -7   5  -6   37.80    1.70
  -7   5  -6   37.40    1.50
   7   5   6   35.10    1.50
   7   5   6   36.30    1.60
  -7   5  -6   40.00    1.90
   7   5   6   39.20    1.80
  -8  -5  -6   71.59    2.50
   8  -5   6   65.29    2.80
  -8   5  -6   69.89    2.30
  -8   5  -6   69.09    2.50
   8   5   6   67.99    2.40
  -8   5  -6   74.79    2.50
   8   5   6   73.79    2.80
  -8   5  -6   71.99    2.80
   8   5   6   68.09    2.30
 -10  -6   6  251.47    7.30
 -10  -6   6  262.07    6.40
 -10  -6   6  251.27    7.60
 -10   6   6  253.37    8.00
 -10   6   6  260.67    7.10
 -10   6   6  248.98    6.40
 -10   6   6  253.07    6.30
  10   6  -6  253.87    6.50
  10   6  -6  257.27    7.40
  -9  -6   6   35.30    1.80
  -9  -6   6   36.70    2.00
  -9  -6   6   36.00    1.50
   9   6  -6   36.10    1.70
  -9   6   6   37.80    1.60
  -9   6   6   36.70    2.00
   9   6  -6   37.00    1.70
   9   6  -6   37.20    1.90
  -9   6   6   38.20    1.60
  -9   6   6   38.60    1.40
  -8  -6   6   40.50    1.50
  -8  -6   6   40.10    1.90
  -8  -6   6   38.40    1.80
  -8   6   6   37.90    1.50
   8   6  -6   37.00    1.70
  -8   6   6   35.90    1.90
  -8   6   6   38.10    1.40
   8   6  -6   39.30    1.60
  -8   6   6   38.50    1.60
  -7  -6   6  264.57    7.80
  -7  -6   6  272.27    7.40
  -7  -6   6  267.07    6.40
  -7  -6   6  278.87    6.60
  -7   6   6  269.27    7.10
   7   6  -6  266.87    7.20
  -7   6   6  266.27    8.10
   7   6  -6  268.37    7.40
  -7   6   6  268.17    6.30
  -7   6   6  269.67    7.10
  -7   6   6  264.27    6.50
   7   6  -6  268.67    6.50
  -6  -6   6  429.06    9.70
  -6  -6   6  367.96   11.50
  -6  -6   6  419.46   10.80
  -6   6   6  411.36   11.80
  -6   6   6  415.66    9.60
   6   6  -6  416.36    9.60
  -6   6   6  421.86   10.50
  -6   6   6  415.06    9.40
   6   6  -6  404.66   10.50
  -6   6   6  418.86   10.50
   6   6  -6  416.56   10.80
  -5  -6   6  154.48    4.80
  -5  -6   6  156.18    4.40
  -5  -6   6  156.98    4.00
  -5  -6   6  155.28    4.20
  -5   6   6  154.98    4.90
  -5   6   6  156.58    4.10
   5   6  -6  149.88    4.40
  -5   6   6  151.48    3.60
   5   6  -6  155.68    3.90
   5   6  -6  151.18    4.50
  -5   6   6  150.78    3.90
  -5   6   6  150.88    3.60
  -5   6   6  153.38    4.10
  -4  -6   6   23.60    1.10
  -4  -6   6   23.70    1.30
  -4  -6   6   22.20    0.90
  -4  -6   6   21.20    1.20
  -4   6   6   22.00    1.30
  -4   6   6   21.90    0.80
  -4   6   6   22.30    0.70
  -4   6   6   21.50    1.00
   4   6  -6   21.40    1.20
  -4   6   6   21.50    0.90
   4   6  -6   22.10    1.00
   4   6  -6   21.70    1.20
  -4   6   6   23.00    0.70
  -3  -6   6  672.73   17.00
  -3  -6   6  662.93   18.40
  -3  -6   6  697.93   17.20
  -3  -6   6  684.43   15.20
   3   6  -6  682.03   15.20
  -3   6   6  672.33   15.10
  -3   6   6  660.93   14.80
  -3   6   6  676.23   16.60
   3   6  -6  656.83   16.70
   3   6  -6  672.43   17.00
  -3   6   6  669.33   16.60
   3   6  -6  678.93   14.90
  -3   6   6  673.03   18.40
  -2  -6   6  650.53   14.20
  -2  -6   6  627.54   17.30
  -2  -6   6  638.84   15.90
  -2  -6   6  648.14   16.10
   2   6  -6  629.34   14.20
  -2   6   6  643.04   16.20
   2   6  -6  561.24   13.90
  -2   6   6  632.44   15.50
  -2   6   6  630.44   14.20
  -2   6   6  645.44   17.20
   2   6  -6  634.04   15.90
  -2   6   6  633.44   15.50
   2   6  -6  622.24   15.60
  -1  -6   6  462.65   12.10
  -1  -6   6  482.75   12.30
  -1  -6   6  476.45   10.80
   1   6  -6  476.75   12.00
  -1   6   6  480.95   12.30
  -1   6   6  472.15   11.80
  -1   6   6  467.95   10.80
   1   6  -6  473.45   10.90
   1   6  -6  472.35   12.20
  -1   6   6  478.95   13.00
  -1   6   6  485.15   11.80
   0  -6   6    0.60    0.40
   0  -6   6    1.20    0.30
   0  -6   6    0.70    0.50
   0  -6   6    0.80    0.50
   0   6  -6    0.80    0.40
   0   6  -6    0.80    0.40
   0   6   6    1.10    0.30
   0   6   6    0.80    0.30
   0   6  -6    1.10    0.30
   0   6   6    0.80    0.20
   0   6  -6    0.50    0.30
   1  -6   6  269.47    6.40
   1  -6   6  274.37    7.30
   1  -6   6  270.57    7.20
   1   6   6  277.27    7.20
   1   6   6  279.07    6.20
  -1   6  -6  274.67    6.50
   1   6   6  274.77    6.50
   1   6   6  266.57    7.00
  -1   6  -6  269.77    7.30
  -1   6  -6  269.37    6.30
   1   6   6  278.17    7.00
   1   6   6  269.37    6.20
  -1   6  -6  274.07    7.20
   2  -6   6  579.84   13.10
   2  -6   6  580.54   14.70
  -2  -6  -6  592.44   15.60
   2  -6   6  571.34   15.00
   2   6   6  581.74   12.90
  -2   6  -6  578.24   14.70
  -2   6  -6  563.74   12.90
  -2   6  -6  574.94   13.10
   2   6   6  569.44   13.10
   2   6   6  577.04   14.50
  -2   6  -6  570.94   14.40
   2   6   6  595.54   14.80
   2   6   6  573.04   12.90
   2   6   6  570.34   14.40
   3  -6   6  335.27    7.70
   3  -6   6  325.77    8.90
   3  -6   6  323.27    8.70
  -3   6  -6  324.37    7.70
  -3   6  -6  326.87    7.60
   3   6   6  324.27    7.60
  -3   6  -6  324.77    8.50
   3   6   6  328.47    8.50
  -3   6  -6  331.57    8.70
   3   6   6  332.17    8.50
   3   6   6  338.67    8.60
   4  -6   6   13.10    1.10
   4  -6   6   16.60    1.10
   4   6   6   13.40    0.90
   4   6   6   14.60    0.90
  -4   6  -6   13.60    1.00
  -4   6  -6   13.30    0.80
  -4   6  -6   13.80    0.90
   4   6   6   13.70    0.70
   4   6   6   15.10    1.10
   5  -6   6   49.70    2.10
   5  -6   6   50.39    2.10
  -5   6  -6   48.80    1.70
  -5   6  -6   50.49    2.00
   5   6   6   51.59    1.80
   5   6   6   50.59    1.90
   5   6   6   49.20    1.60
  -5   6  -6   52.19    2.00
  -5   6  -6   49.20    1.80
  -6  -6  -6  160.38    4.30
   6  -6   6  163.38    4.90
   6  -6   6  157.78    5.00
  -6   6  -6  158.88    4.80
   6   6   6  161.88    4.70
   6   6   6  157.48    4.20
  -6   6  -6  162.38    4.60
  -6   6  -6  156.38    4.20
  -6   6  -6  160.38    4.30
   6   6   6  154.68    4.50
   7  -6   6  109.69    3.90
  -7  -6  -6  116.59    3.50
  -7   6  -6  118.39    3.80
   7   6   6  120.19    3.80
  -7   6  -6  111.19    3.30
   7   6   6  116.99    3.30
  -7   6  -6  115.29    3.40
  -7   6  -6  115.39    3.60
  -9  -7   6  196.68    6.10
  -9  -7   6  198.98    5.10
  -9   7   6  194.08    5.00
   9   7  -6  198.78    5.20
  -9   7   6  197.38    5.60
  -9   7   6  192.78    5.20
  -9   7   6  194.98    6.50
   9   7  -6  194.18    5.60
   9   7  -6  199.78    5.90
  -8  -7   6  250.07    6.10
  -8  -7   6  251.37    7.00
  -8  -7   6  242.78    7.40
  -8   7   6  244.38    6.20
  -8   7   6  247.48    6.70
   8   7  -6  238.18    6.20
   8   7  -6  251.37    7.10
  -8   7   6  248.68    7.70
   8   7  -6  244.08    6.80
  -8   7   6  248.68    6.00
  -7  -7   6   43.10    2.00
  -7  -7   6   42.90    2.00
  -7  -7   6   45.00    1.60
  -7   7   6   43.80    1.50
  -7   7   6   43.20    2.20
  -7   7   6   44.50    1.70
   7   7  -6   44.10    1.90
   7   7  -6   44.70    1.70
  -7   7   6   45.80    1.90
  -7   7   6   45.40    1.70
  -6  -7   6  108.39    3.50
  -6  -7   6  107.29    3.40
  -6  -7   6  105.99    3.60
  -6   7   6  104.79    3.10
  -6   7   6  106.49    2.80
  -6   7   6  104.69    3.80
   6   7  -6  109.39    3.50
   6   7  -6  103.99    3.40
  -6   7   6  105.09    3.00
  -6   7   6  106.09    3.10
   6   7  -6  108.29    3.00
  -5  -7   6  551.04   15.30
  -5  -7   6  547.05   14.10
   5   7  -6  547.25   13.90
  -5   7   6  559.54   13.80
  -5   7   6  540.15   12.30
   5   7  -6  551.94   14.20
   5   7  -6  538.25   12.60
  -5   7   6  545.95   12.60
  -5   7   6  547.85   15.40
  -5   7   6  552.54   13.70
  -4  -7   6  477.05   12.30
  -4  -7   6  472.25   13.40
   4   7  -6  480.25   12.20
  -4   7   6  470.05   13.40
   4   7  -6  480.45   11.00
  -4   7   6  469.35   11.00
  -4   7   6  472.55   10.70
  -4   7   6  481.75   10.70
  -4   7   6  474.45   11.90
  -4   7   6  491.65   12.00
  -3  -7   6  269.37    6.90
  -3  -7   6  262.07    7.10
  -3  -7   6  264.07    7.80
  -3   7   6  258.77    6.00
   3   7  -6  266.17    6.30
  -3   7   6  262.97    7.70
  -3   7   6  267.37    6.70
   3   7  -6  265.27    6.20
  -3   7   6  260.37    6.30
  -3   7   6  263.77    6.00
  -3   7   6  258.57    6.70
   3   7  -6  263.27    7.10
  -2  -7   6   19.70    0.90
  -2  -7   6   19.90    1.10
  -2  -7   6   21.20    1.30
  -2   7   6   19.80    1.00
   2   7  -6   18.50    1.00
   2   7  -6   20.60    1.20
  -2   7   6   18.90    0.60
   2   7  -6   17.30    0.90
  -2   7   6   19.10    0.80
  -2   7   6   18.60    0.70
  -1  -7   6  803.42   20.00
  -1  -7   6  801.12   21.70
  -1  -7   6  787.02   19.70
  -1   7   6  780.12   17.60
  -1   7   6  765.02   17.30
  -1   7   6  780.62   19.40
   1   7  -6  783.12   17.70
  -1   7   6  784.42   17.30
   1   7  -6  777.62   17.40
  -1   7   6  780.82   19.40
   1   7  -6  791.02   19.50
   0  -7   6  562.04   14.40
   0  -7   6  570.84   14.20
   0   7   6  548.75   12.70
   0   7   6  552.74   12.40
   0   7   6  569.34   14.30
   0   7  -6  554.94   12.50
   0   7   6  550.74   12.40
   0   7   6  551.84   13.90
   0   7  -6  555.14   14.00
   0   7  -6  546.35   12.70
   0   7   6  570.84   13.90
  -1  -7  -6  377.16   10.40
   1  -7   6  377.36    9.90
   1  -7   6  386.96    9.90
  -1   7  -6  381.96    9.80
   1   7   6  374.36    9.60
  -1   7  -6  370.76    8.80
   1   7   6  373.16    9.50
   1   7   6  373.56    8.80
   1   7   6  368.36    8.50
   1   7   6  371.66    8.60
  -1   7  -6  382.46    9.90
  -1   7  -6  375.26    8.60
   1   7   6  380.46    9.70
   2  -7   6    0.40    0.60
   2  -7   6    0.30    0.50
  -2  -7  -6    0.40    0.50
   2  -7   6    0.70    0.40
   2   7   6    0.70    0.30
   2   7   6    1.10    0.30
  -2   7  -6    0.80    0.40
  -2   7  -6    0.80    0.40
  -2   7  -6    0.50    0.40
  -2   7  -6    1.40    0.50
   2   7   6    0.60    0.40
   2   7   6    0.60    0.40
   3  -7   6  286.47    7.60
   3  -7   6  279.27    7.70
   3   7   6  286.27    7.40
   3   7   6  286.67    7.50
   3   7   6  280.57    6.60
  -3   7  -6  281.17    7.50
  -3   7  -6  281.57    7.60
  -3   7  -6  274.07    6.70
  -3   7  -6  274.57    6.80
   4  -7   6  401.56   10.80
   4  -7   6  402.36   11.00
  -4   7  -6  405.16   10.60
  -4   7  -6  411.06    9.50
  -4   7  -6  405.86    9.60
   4   7   6  426.56   10.70
   4   7   6  400.86    9.50
  -4   7  -6  420.26   10.80
   5  -7   6  259.27    7.50
  -5   7  -6  264.97    6.60
   5   7   6  258.77    6.40
  -5   7  -6  266.37    7.20
  -5   7  -6  261.37    6.50
  -5   7  -6  269.97    7.40
   5   7   6  272.97    7.30
   6  -7   6    0.60    0.90
   6  -7   6    0.10    0.50
  -6   7  -6    0.20    0.50
   6   7   6    0.30    0.50
  -6   7  -6    0.00    0.50
  -6   7  -6    1.40    0.60
   6   7   6    0.00    0.30
  -6   7  -6    0.60    0.60
  -7  -8   6  319.37    9.50
  -7   8   6  327.97    8.50
   7   8  -6  324.77    7.90
  -7   8   6  307.07    7.60
  -7   8   6  328.37    8.00
   7   8  -6  340.47    9.00
   7   8  -6  319.97    8.70
  -6  -8   6  361.26   10.30
  -6   8   6  357.06    9.30
  -6   8   6  355.36    9.20
  -6   8   6  354.56    8.60
   6   8  -6  346.57    9.50
  -6   8   6  350.06    8.30
   6   8  -6  370.16    9.70
   6   8  -6  358.56    8.60
  -5  -8   6   59.09    2.60
  -5  -8   6   67.99    2.60
  -5   8   6   68.29    2.10
   5   8  -6   70.29    2.60
  -5   8   6   67.09    2.20
   5   8  -6   65.99    2.20
  -5   8   6   63.99    2.20
  -5   8   6   65.19    1.80
   5   8  -6   62.29    2.50
  -4  -8   6    2.20    0.60
  -4   8   6    3.00    0.50
   4   8  -6    3.10    0.60
  -4   8   6    2.90    0.40
  -4   8   6    2.50    0.50
   4   8  -6    3.20    0.60
   4   8  -6    3.10    0.60
  -4   8   6    2.80    0.40
  -3  -8   6  441.56   12.60
  -3  -8   6  447.86   11.50
   3   8  -6  439.46   10.30
  -3   8   6  431.36   10.30
  -3   8   6  437.86    9.90
   3   8  -6  447.76   11.50
  -3   8   6  436.76   11.10
  -3   8   6  443.76   11.10
   3   8  -6  459.95   11.60
   3   8  -6  430.36   10.10
  -2  -8   6  586.64   16.40
  -2  -8   6  604.34   15.00
   2   8  -6  567.54   13.20
  -2   8   6  583.04   13.10
  -2   8   6  578.94   13.40
   2   8  -6  580.44   14.90
  -2   8   6  592.74   14.60
  -2   8   6  580.64   13.10
   2   8  -6  587.24   13.40
   2   8  -6  593.64   15.10
  -2   8   6  587.84   14.60
  -1  -8   6  292.97    7.60
  -1  -8   6  291.67    8.80
  -1  -8   6  288.67    7.80
  -1   8   6  287.47    7.00
  -1   8   6  287.97    6.70
  -1   8   6  286.67    6.60
   1   8  -6  296.87    7.90
   1   8  -6  288.57    6.80
  -1   8   6  288.47    7.40
   1   8  -6  283.07    7.00
  -1   8   6  292.57    7.40
   1   8  -6  288.17    7.80
   0  -8   6    2.30    0.50
   0  -8   6    1.20    0.70
   0  -8  -6    2.50    0.60
   0  -8   6    1.50    0.70
   0   8  -6    1.60    0.50
   0   8  -6    1.80    0.40
   0   8   6    2.40    0.50
   0   8   6    1.90    0.50
   0   8  -6    3.10    0.60
   0   8   6    2.10    0.30
   0   8  -6    2.40    0.50
   0   8   6    2.60    0.30
   1  -8   6  141.29    4.20
  -1  -8  -6  147.39    4.40
   1  -8   6  138.79    4.00
  -1   8  -6  143.49    4.30
  -1   8  -6  138.99    3.60
   1   8   6  139.89    3.90
  -1   8  -6  138.39    4.20
   1   8   6  140.19    3.90
   1   8   6  137.49    3.40
   1   8   6  134.19    3.80
  -1   8  -6  140.39    3.70
   2  -8   6  372.66    9.80
  -2   8  -6  372.26    8.70
   2   8   6  361.86    8.50
  -2   8  -6  363.36    8.60
  -2   8  -6  364.96    9.70
   2   8   6  366.16    8.80
  -2   8  -6  373.16    9.80
   2   8   6  367.46    9.50
   2   8   6  367.76    9.50
   3  -8   6  246.68    6.90
   3   8   6  249.88    6.70
   3   8   6  253.37    5.90
  -3   8  -6  245.38    6.10
  -3   8  -6  239.28    6.80
  -3   8  -6  253.37    6.90
  -3   8  -6  240.68    6.00
   4  -8   6    8.10    0.90
   4   8   6    8.30    0.70
  -4   8  -6    9.00    1.10
  -4   8  -6    9.80    1.10
   4   8   6    9.90    0.90
  -4   8  -6    7.40    1.00
  -4   8  -6    8.00    0.90
   5  -8   6   81.29    3.00
  -5   8  -6   81.29    2.60
   5   8   6   83.89    2.90
   5   8   6   82.49    2.50
  -5   8  -6   85.39    2.70
  -5   8  -6   83.49    2.90
  -5   8  -6   83.39    3.10
  -6  -9   6   13.70    1.30
  -6   9   6   13.40    0.80
  -6   9   6   13.30    1.10
   6   9  -6   12.00    1.20
  -6   9   6   13.30    1.00
   6   9  -6   13.40    1.20
   6   9  -6   13.70    1.50
  -5  -9   6  137.39    4.70
   5   9  -6  135.79    3.90
   5   9  -6  145.09    4.40
   5   9  -6  136.79    4.40
  -5   9   6  140.59    3.90
  -5   9   6  134.69    3.50
  -5   9   6  136.89    3.90
  -4  -9   6  221.88    7.00
  -4   9   6  231.38    6.00
  -4   9   6  218.88    5.80
   4   9  -6  234.58    6.50
  -4   9   6  222.48    5.30
   4   9  -6  221.28    5.70
   4   9  -6  217.78    6.40
  -4   9   6  226.68    6.00
  -3  -9   6  109.09    3.90
   3   9  -6  108.09    3.60
  -3   9   6  111.99    3.10
   3   9  -6  103.39    3.00
  -3   9   6  104.89    2.70
   3   9  -6  107.19    3.60
  -3   9   6  102.69    3.20
   3   9  -6  105.89    3.10
  -3   9   6  106.39    3.10
  -2  -9   6   18.10    1.40
   2   9  -6   16.90    1.10
  -2   9   6   15.30    1.10
  -2   9   6   16.80    0.80
   2   9  -6   17.10    1.30
  -2   9   6   18.30    0.90
   2   9  -6   17.60    1.10
  -2   9   6   17.70    1.10
   2   9  -6   18.30    1.30
   1  -9  -6  108.29    3.70
  -1  -9   6  115.39    4.20
  -1   9   6  109.89    3.30
   1   9  -6  111.29    3.10
[truncated: 350,582 more chars]
