# Supplementary material for: Crystal structure of a cadmium sulfate coordination polymer based on the 3,6-bis­(pyrimidin-2-yl)-1,4-di­hydro-1,2,4,5-tetra­zine ligand
Source: Acta Crystallogr E Crystallogr Commun. 2020 May 29;76(Pt 6):958–61. doi: 10.1107/S2056989020006830 (PMC7273994; doi:10.1107/S2056989020006830)
Supplement: Supplementary file 2 [file e-76-00958-Isup2.hkl]

data_I                                                                          
_shelx_title ' kc3_a.res in P2(1)/c'                                            
_shelx_refln_list_code          4                                               
_shelx_F_calc_maximum      254.80                                               
_exptl_crystal_F_000       672.00                                               
_reflns_d_resolution_high  0.7480                                               
                                                                                
loop_                                                                           
 _space_group_symop_operation_xyz                                               
 'x, y, z'                                                                      
 '-x, y+1/2, -z+1/2'                                                            
 '-x, -y, -z'                                                                   
 'x, -y-1/2, z-1/2'                                                             
                                                                                
_cell_length_a     9.3000                                                       
_cell_length_b     7.9798                                                       
_cell_length_c    13.2586                                                       
_cell_angle_alpha  90.000                                                       
_cell_angle_beta  106.872                                                       
_cell_angle_gamma  90.000                                                       
                                                                                
_shelx_F_squared_multiplier     1.000                                           
                                                                                
loop_                                                                           
 _refln_index_h                                                                 
 _refln_index_k                                                                 
 _refln_index_l                                                                 
 _refln_F_squared_calc                                                          
 _refln_F_squared_meas                                                          
 _refln_F_squared_sigma                                                         
 _refln_observed_status                                                         
   2   0   0      20801.52      19604.18       234.20 o                         
   3   0   0       2643.56       2614.24        22.13 o                         
   4   0   0      30718.11      30933.25       328.60 o                         
   5   0   0      11900.38      12390.79       111.40 o                         
   6   0   0        777.60        811.00         8.73 o                         
   7   0   0       5043.25       4936.71        47.92 o                         
   8   0   0       5863.92       5944.46        57.58 o                         
   9   0   0       5559.11       5703.85        55.62 o                         
  10   0   0        575.36        551.68         7.16 o                         
  11   0   0        275.62        281.66         5.47 o                         
   1   1   0      14864.98      14557.18       162.08 o                         
   2   1   0      27659.05      27200.28       235.55 o                         
   3   1   0      11959.92      11921.60        87.60 o                         
   4   1   0       2094.73       2112.82        14.92 o                         
   5   1   0       1110.15       1034.94         8.48 o                         
   6   1   0       6037.02       6154.22        47.52 o                         
   7   1   0        268.47        263.48         2.50 o                         
   8   1   0         66.41         68.24         1.37 o                         
   9   1   0       2923.86       3003.20        20.43 o                         
  10   1   0       2901.89       2995.76        22.53 o                         
  11   1   0       2215.27       2309.55        18.79 o                         
   0   2   0      28175.46      27427.94       396.95 o                         
   1   2   0      32657.94      31904.69       372.07 o                         
   2   2   0       2868.58       2910.32        18.74 o                         
   3   2   0       9024.26       9507.12        63.66 o                         
   4   2   0       9417.33       9512.34        66.88 o                         
   5   2   0       7276.28       7555.87        48.18 o                         
   6   2   0        320.81        338.78         3.17 o                         
   7   2   0       1018.32       1022.39         7.20 o                         
   8   2   0       3106.35       3066.01        22.69 o                         
   9   2   0       1914.33       1924.54        14.86 o                         
  10   2   0        129.48        122.27         2.37 o                         
  11   2   0        307.63        323.70         5.01 o                         
   1   3   0       1455.80       1364.28        12.76 o                         
   2   3   0       1808.28       1809.76        13.19 o                         
   3   3   0       3263.75       3448.34        23.17 o                         
   4   3   0         35.11         45.28         0.85 o                         
   5   3   0         58.78         64.19         1.13 o                         
   6   3   0         35.21         41.78         1.11 o                         
   7   3   0        210.61        185.34         2.12 o                         
   8   3   0        628.08        577.65         5.26 o                         
   9   3   0        181.94        189.98         2.89 o                         
  10   3   0        647.15        613.09         7.28 o                         
  11   3   0        367.32        371.88         5.61 o                         
   0   4   0        486.58        500.01         5.54 o                         
   1   4   0       2477.77       2634.51        19.71 o                         
   2   4   0         15.70         13.94         0.60 o                         
   3   4   0        260.86        243.18         2.23 o                         
   4   4   0        740.26        718.41         8.68 o                         
   5   4   0        113.02        105.22         1.48 o                         
   6   4   0        302.10        291.72         2.79 o                         
   7   4   0         27.67         29.28         1.13 o                         
   8   4   0         19.95         20.02         1.51 o                         
   9   4   0          2.45          5.31         1.17 o                         
  10   4   0         60.31         83.66         2.69 o                         
  11   4   0          0.84          7.00         2.42 o                         
   1   5   0       1298.48       1284.84        10.00 o                         
   2   5   0       2892.02       2897.33        22.84 o                         
   3   5   0        377.70        375.08         3.11 o                         
   4   5   0         39.24         32.78         0.90 o                         
   5   5   0        709.44        729.18         6.72 o                         
   6   5   0       3338.14       3326.22        24.67 o                         
   7   5   0        835.22        856.37         7.15 o                         
   8   5   0        354.63        345.87         3.76 o                         
   9   5   0          0.21          2.05         1.00 o                         
  10   5   0         94.22         92.78         2.96 o                         
   0   6   0       5143.86       5212.91        55.33 o                         
   1   6   0       3021.95       3052.53        21.33 o                         
   2   6   0          0.48          1.92         0.52 o                         
   3   6   0       3666.26       3704.80        26.71 o                         
   4   6   0       3873.66       3922.38        27.66 o                         
   5   6   0       5574.00       5716.37        41.70 o                         
   6   6   0        395.58        377.05         4.17 o                         
   7   6   0        249.57        251.43         3.41 o                         
   8   6   0        881.11        876.53         8.74 o                         
   9   6   0       1065.40       1095.77        15.69 o                         
   1   7   0       3261.31       3268.14        22.16 o                         
   2   7   0       3349.19       3380.29        23.72 o                         
   3   7   0       6122.19       6162.47        42.56 o                         
   4   7   0         83.43         81.99         1.65 o                         
   5   7   0        613.71        603.69         6.70 o                         
   6   7   0       2393.73       2407.31        22.76 o                         
   7   7   0       1877.60       1895.59        18.34 o                         
   8   7   0        181.52        179.88         3.44 o                         
   0   8   0       5567.08       5710.44        60.48 o                         
   1   8   0       3700.97       3680.53        25.99 o                         
   2   8   0        271.48        239.93         2.70 o                         
   3   8   0       1230.41       1209.02         9.89 o                         
   4   8   0       2971.20       2996.96        25.06 o                         
   5   8   0       1687.51       1691.51        15.77 o                         
   6   8   0         71.49         72.13         2.44 o                         
   7   8   0        268.87        269.04         4.54 o                         
   1   9   0        888.48        882.36         8.68 o                         
   2   9   0       2168.85       2151.73        17.34 o                         
   3   9   0       1022.64       1016.32         8.67 o                         
   4   9   0         73.85         66.03         1.94 o                         
   5   9   0        308.64        290.71         3.98 o                         
   6   9   0        933.85        954.81         9.43 o                         
   0  10   0        674.62        626.54         9.72 o                         
   1  10   0        418.85        421.19         5.16 o                         
   2  10   0         18.20         16.14         1.17 o                         
   3  10   0        180.54        179.74         3.31 o                         
   4  10   0        464.98        470.51         5.54 o                         
 -12   1   1        542.63        576.87         8.11 o                         
 -11   1   1         71.97         68.03         2.22 o                         
 -10   1   1         73.99         78.47         1.95 o                         
  -9   1   1          0.84          5.12         1.12 o                         
  -8   1   1       4275.52       4216.95        28.28 o                         
  -7   1   1       1039.97       1073.63         8.52 o                         
  -6   1   1       2238.38       2209.73        15.63 o                         
  -5   1   1        178.09        164.27         1.59 o                         
  -4   1   1        901.35        928.55         6.61 o                         
  -3   1   1       4679.96       4567.93        28.60 o                         
  -2   1   1       2046.80       2040.54        20.47 o                         
  -1   1   1        947.79        922.40        10.25 o                         
   1   1   1       5442.59       5284.24        45.76 o                         
   2   1   1       5819.67       5778.00        40.35 o                         
   3   1   1       4216.67       4324.41        34.01 o                         
   4   1   1       1969.43       2000.05        15.06 o                         
   5   1   1        442.18        403.63         3.80 o                         
   6   1   1        153.62        190.74         2.19 o                         
   7   1   1       1178.66       1136.49         8.83 o                         
   8   1   1        352.26        336.34         3.37 o                         
   9   1   1        208.17        208.77         2.52 o                         
  10   1   1        100.81         94.97         2.28 o                         
  11   1   1          8.88         13.10         1.43 o                         
 -11   2   1        404.08        377.48         4.54 o                         
 -10   2   1       1919.10       1931.48        15.05 o                         
  -9   2   1       2532.16       2536.46        19.16 o                         
  -8   2   1        784.34        765.38         6.50 o                         
  -7   2   1        667.94        626.96         6.08 o                         
  -6   2   1       5975.75       5990.43        41.18 o                         
  -5   2   1       6022.79       6048.99        40.77 o                         
  -4   2   1       5200.08       5370.21        35.92 o                         
  -3   2   1        642.19        701.74         7.67 o                         
  -2   2   1      12016.50      12079.23        78.20 o                         
  -1   2   1      10353.28      10432.76        64.37 o                         
   0   2   1       3552.68       3668.27        22.67 o                         
   1   2   1       2000.54       2052.50        15.08 o                         
   2   2   1      13965.94      13814.72       108.70 o                         
   3   2   1      22414.32      22747.21       179.67 o                         
   4   2   1       6592.73       6861.83        45.69 o                         
   5   2   1        623.91        648.66         5.97 o                         
   6   2   1        724.46        695.87         4.92 o                         
   7   2   1       1927.90       1914.77        13.22 o                         
   8   2   1       1782.58       1796.74        12.58 o                         
   9   2   1          0.54          2.10         0.81 o                         
  10   2   1        449.03        475.49         5.79 o                         
  11   2   1        697.29        721.02         8.15 o                         
 -11   3   1       2065.03       2153.85        19.66 o                         
 -10   3   1        173.91        176.29         3.28 o                         
  -9   3   1        412.16        399.18         4.16 o                         
  -8   3   1       5598.84       5550.02        39.51 o                         
  -7   3   1       9500.19       9675.41        80.30 o                         
  -6   3   1       4775.58       4818.99        32.01 o                         
  -5   3   1         28.40         33.87         0.90 o                         
  -4   3   1       6932.07       6949.55        46.64 o                         
  -3   3   1      16815.01      17834.23       140.04 o                         
  -2   3   1      11917.84      12400.32        96.55 o                         
  -1   3   1          3.99          1.44         0.40 o                         
   0   3   1       7795.35       7560.80        49.80 o                         
   1   3   1      21160.10      21608.10       197.01 o                         
   2   3   1      17211.92      17222.95       127.14 o                         
   3   3   1        248.86        244.37         2.15 o                         
   4   3   1        560.14        519.24         4.15 o                         
   5   3   1       6808.05       6959.56        51.75 o                         
   6   3   1       3957.54       3948.16        27.54 o                         
   7   3   1        969.70        917.29         7.43 o                         
   8   3   1        452.38        400.27         5.21 o                         
   9   3   1        733.62        759.50         7.52 o                         
  10   3   1        733.42        747.79         8.06 o                         
  11   3   1        103.51        102.01         3.10 o                         
 -11   4   1        938.76        930.27        10.41 o                         
 -10   4   1       3571.98       3623.71        31.56 o                         
  -9   4   1       3811.79       3904.01        32.02 o                         
  -8   4   1       2035.79       1969.46        16.72 o                         
  -7   4   1        606.22        579.00         5.20 o                         
  -6   4   1       5209.41       5296.59        36.53 o                         
  -5   4   1       7456.66       7651.46        51.20 o                         
  -4   4   1       2648.40       2646.79        18.80 o                         
  -3   4   1       1373.98       1409.41        12.31 o                         
  -2   4   1      17119.83      17505.21       119.46 o                         
  -1   4   1      21667.44      22363.40       152.21 o                         
   0   4   1       3752.43       3819.44        24.46 o                         
   1   4   1         11.33         29.60         0.63 o                         
   2   4   1      13727.57      13771.58        98.25 o                         
   3   4   1      17103.90      17408.36       126.43 o                         
   4   4   1       7324.74       7520.51        55.03 o                         
   5   4   1        464.00        452.68         3.84 o                         
   6   4   1       1468.33       1367.89         9.81 o                         
   7   4   1       3798.66       3877.94        29.58 o                         
   8   4   1       2130.25       2117.46        16.84 o                         
   9   4   1         70.00         64.56         2.04 o                         
  10   4   1        323.99        321.69         5.60 o                         
 -10   5   1        203.63        204.57         3.79 o                         
  -9   5   1        729.96        670.11        10.23 o                         
  -8   5   1       2810.99       2832.60        23.47 o                         
  -7   5   1       6677.02       6740.91        45.24 o                         
  -6   5   1       2820.16       2854.77        20.87 o                         
  -5   5   1        103.38         92.48         1.41 o                         
  -4   5   1       2132.60       2123.88        15.87 o                         
  -3   5   1       4662.07       4753.76        32.56 o                         
  -2   5   1       2413.72       2456.23        17.06 o                         
  -1   5   1        649.64        635.37         5.10 o                         
   0   5   1       5929.52       6089.09        37.89 o                         
   1   5   1      12186.75      12324.37        83.55 o                         
   2   5   1       5991.17       6068.16        43.03 o                         
   3   5   1        329.95        330.72         2.83 o                         
   4   5   1       1097.21       1057.89         8.35 o                         
   5   5   1       4679.64       4747.91        36.33 o                         
   6   5   1       2645.33       2637.90        19.01 o                         
   7   5   1        408.21        400.17         4.17 o                         
   8   5   1         12.31         16.33         1.68 o                         
   9   5   1        584.02        579.01         6.94 o                         
  10   5   1        542.60        557.10         6.95 o                         
 -10   6   1       1343.39       1340.29        33.98 o                         
  -9   6   1       1599.77       1624.96        17.19 o                         
  -8   6   1        360.95        361.31         4.79 o                         
  -7   6   1         49.06         45.46         1.59 o                         
  -6   6   1        672.70        647.84         6.64 o                         
  -5   6   1       4653.30       4597.37        45.39 o                         
  -4   6   1        103.35         97.97         1.65 o                         
  -3   6   1         70.58         75.54         1.23 o                         
  -2   6   1        958.12        975.90         7.60 o                         
  -1   6   1       2400.55       2399.46        16.81 o                         
   0   6   1        703.45        727.88         5.21 o                         
   1   6   1       2452.81       2428.33        17.77 o                         
   2   6   1       6437.12       6436.56        45.96 o                         
   3   6   1       4401.23       4444.83        30.78 o                         
   4   6   1       7167.50       7319.10        52.99 o                         
   5   6   1        226.98        232.88         2.99 o                         
   6   6   1          0.62          3.02         0.73 o                         
   7   6   1        658.25        609.56         6.40 o                         
   8   6   1         99.55         96.38         2.47 o                         
   9   6   1          0.38          1.31         1.22 o                         
  -9   7   1         95.97         99.54         3.24 o                         
  -8   7   1        332.90        308.33         4.53 o                         
  -7   7   1        472.73        456.17         5.67 o                         
  -6   7   1        621.42        604.86         6.89 o                         
  -5   7   1        491.12        479.25         4.77 o                         
  -4   7   1         20.99         23.04         1.26 o                         
  -3   7   1        684.71        658.73         5.42 o                         
  -2   7   1        168.09        174.43         2.14 o                         
  -1   7   1        630.22        614.83         5.08 o                         
   0   7   1       1655.38       1633.31        11.95 o                         
   1   7   1       1559.02       1519.77        10.79 o                         
   2   7   1         71.19         71.73         1.37 o                         
   3   7   1        217.70        219.18         2.38 o                         
   4   7   1        157.86        152.30         2.20 o                         
   5   7   1        209.60        200.51         3.16 o                         
   6   7   1        203.18        193.23         3.21 o                         
   7   7   1         42.43         49.11         2.21 o                         
   8   7   1          0.15          3.76         1.06 o                         
  -8   8   1         90.46        104.03         3.39 o                         
  -7   8   1         14.39         16.43         1.28 o                         
  -6   8   1         47.39         50.69         1.97 o                         
  -5   8   1        192.31        178.84         2.92 o                         
  -4   8   1          1.82          2.82         0.86 o                         
  -3   8   1          0.66          2.48         0.71 o                         
  -2   8   1         17.99         20.30         0.98 o                         
  -1   8   1        175.71        165.83         2.30 o                         
   0   8   1        557.51        515.55         4.78 o                         
   1   8   1        115.80        113.41         1.89 o                         
   2   8   1        276.49        244.65         2.97 o                         
   3   8   1        140.11        125.54         2.03 o                         
   4   8   1         65.67         66.29         1.91 o                         
   5   8   1        124.07        124.22         2.41 o                         
   6   8   1        131.57        120.71         2.53 o                         
   7   8   1        210.74        218.54         3.78 o                         
  -6   9   1         87.16         90.84         2.51 o                         
  -5   9   1        172.85        174.55         3.11 o                         
  -4   9   1       1432.75       1444.71        13.10 o                         
  -3   9   1       1572.70       1606.53        12.87 o                         
  -2   9   1       1208.06       1215.76        10.99 o                         
  -1   9   1        543.74        497.32         5.31 o                         
   0   9   1        195.89        174.55         2.82 o                         
   1   9   1        441.62        421.75         4.90 o                         
   2   9   1        266.71        253.09         3.29 o                         
   3   9   1        110.14        106.73         2.14 o                         
   4   9   1         97.98        104.91         2.34 o                         
   5   9   1        370.81        386.56         4.75 o                         
   6   9   1        177.79        179.64         3.13 o                         
  -4  10   1        267.53        256.17         3.61 o                         
  -3  10   1         14.13         17.50         1.18 o                         
  -2  10   1        673.18        689.13        10.46 o                         
  -1  10   1       1584.82       1597.25        14.74 o                         
   0  10   1        788.92        778.68         8.08 o                         
   1  10   1        106.10        107.82         2.42 o                         
   2  10   1        209.01        200.10         3.46 o                         
   3  10   1        291.36        273.13         4.04 o                         
 -12   0   2        262.11        256.30         5.93 o                         
 -11   0   2       2125.87       2112.02        28.57 o                         
 -10   0   2       1761.00       1761.95        20.66 o                         
  -9   0   2        169.78        170.84         3.36 o                         
  -8   0   2       5316.09       5281.83        51.29 o                         
  -7   0   2       7392.91       7461.69        71.62 o                         
  -6   0   2      22950.45      22494.53       202.37 o                         
  -5   0   2      11728.50      11343.46       112.11 o                         
  -4   0   2       2019.05       2101.66        19.39 o                         
  -3   0   2       4131.37       4131.40        35.61 o                         
  -2   0   2       3874.69       4102.95        41.49 o                         
  -1   0   2      24319.40      21570.43       312.16 o                         
   0   0   2       2805.53       2700.99        66.44 o                         
   1   0   2       8317.01       8121.17        87.84 o                         
   2   0   2       5467.69       5286.01        82.45 o                         
   3   0   2        676.48        532.46        10.59 o                         
   4   0   2        478.55        467.02         6.36 o                         
   5   0   2       8163.43       8360.65       133.86 o                         
   6   0   2      10954.31      11279.71       143.12 o                         
   7   0   2       5937.54       6125.65        64.67 o                         
   8   0   2        708.21        687.01         8.08 o                         
   9   0   2        106.46        112.32         3.11 o                         
  10   0   2        463.26        420.41        13.15 o                         
  11   0   2       1270.90       1362.84        22.92 o                         
 -12   1   2        813.95        867.60         9.28 o                         
 -11   1   2         31.59         36.05         1.79 o                         
 -10   1   2        732.77        695.77         6.31 o                         
  -9   1   2       5624.98       5723.92        38.23 o                         
  -8   1   2       3563.12       3537.45        25.88 o                         
  -7   1   2       2111.84       2118.11        15.16 o                         
  -6   1   2       1732.30       1696.09        14.07 o                         
  -5   1   2      13945.45      13987.11        93.05 o                         
  -4   1   2      24499.54      23864.68       153.12 o                         
  -3   1   2      14293.30      14011.13        94.35 o                         
  -2   1   2       1285.84       1403.94         8.86 o                         
  -1   1   2        244.70        200.77         2.82 o                         
   0   1   2      13893.91      13402.75       270.67 o                         
   1   1   2        134.03        130.80         1.83 o                         
   2   1   2        364.17        317.34         2.59 o                         
   3   1   2      10516.55      10111.13        75.40 o                         
   4   1   2      12241.17      11452.56        78.14 o                         
   5   1   2      12186.17      11987.75        96.44 o                         
   6   1   2        849.03        791.54         6.62 o                         
   7   1   2         92.00        107.32         1.85 o                         
   8   1   2       1844.89       1896.09        14.90 o                         
   9   1   2       1941.41       1996.48        15.05 o                         
  10   1   2        404.04        389.58         4.52 o                         
  11   1   2         19.23         19.48         1.50 o                         
 -12   2   2        176.30        169.36         4.97 o                         
 -11   2   2        639.32        623.83         7.08 o                         
 -10   2   2        629.88        620.68         5.82 o                         
  -9   2   2          3.03          7.70         1.01 o                         
  -8   2   2       1613.41       1540.06        12.40 o                         
  -7   2   2       7579.45       7529.38        51.66 o                         
  -6   2   2       9565.97       9730.35        73.72 o                         
  -5   2   2        987.59        855.14         7.18 o                         
  -4   2   2       1750.82       1777.00        11.61 o                         
  -3   2   2       8389.52       8628.29        54.03 o                         
  -2   2   2       3361.28       3388.31        20.38 o                         
  -1   2   2        214.46        179.16         1.94 o                         
   0   2   2       1836.76       1979.25        14.34 o                         
   1   2   2       5246.93       5232.62        35.13 o                         
   2   2   2       5940.33       6025.12        64.95 o                         
   3   2   2       2316.84       2340.52        16.22 o                         
   4   2   2        474.23        497.39         4.22 o                         
   5   2   2       2342.78       2380.37        16.83 o                         
   6   2   2       5498.56       5530.20        46.78 o                         
   7   2   2       1632.17       1596.96        11.55 o                         
   8   2   2        946.01        935.10         7.35 o                         
   9   2   2         66.52         75.61         2.00 o                         
  10   2   2        500.71        517.16         5.92 o                         
  11   2   2        182.04        169.07         3.66 o                         
 -11   3   2         33.88         39.70         1.87 o                         
 -10   3   2        156.42        134.82         2.52 o                         
  -9   3   2        536.99        509.83         4.82 o                         
  -8   3   2       1022.97        992.95         7.81 o                         
  -7   3   2        216.30        204.90         2.55 o                         
  -6   3   2         78.17         74.57         1.35 o                         
  -5   3   2        620.61        589.48         4.31 o                         
  -4   3   2       1396.97       1382.42         9.88 o                         
  -3   3   2       1532.15       1493.36        10.61 o                         
  -2   3   2         39.43         13.07         0.61 o                         
  -1   3   2        118.57        131.96         1.28 o                         
   0   3   2         58.15         51.21         0.64 o                         
   1   3   2        288.56        332.05         3.54 o                         
   2   3   2          0.20          1.93         0.66 o                         
   3   3   2       2049.61       2108.20        14.92 o                         
   4   3   2        567.18        511.29         4.10 o                         
   5   3   2        992.04        934.31         6.74 o                         
   6   3   2        554.39        504.27         4.24 o                         
   7   3   2         71.82         74.33         2.18 o                         
   8   3   2         58.38         64.01         1.94 o                         
   9   3   2        265.50        246.99         3.29 o                         
  10   3   2         88.90         85.18         3.38 o                         
 -11   4   2         82.52         83.34         3.01 o                         
 -10   4   2        151.78        153.86         2.84 o                         
  -9   4   2        513.71        491.73         6.10 o                         
  -8   4   2        236.40        245.88         3.04 o                         
  -7   4   2        559.87        541.75         4.70 o                         
  -6   4   2         25.11         27.89         1.07 o                         
  -5   4   2          4.38          9.18         0.96 o                         
  -4   4   2         18.06         22.25         0.86 o                         
  -3   4   2          0.93          6.40         0.68 o                         
  -2   4   2          0.23          0.40         0.55 o                         
  -1   4   2       1624.31       1743.96        12.02 o                         
   0   4   2         59.47         50.01         1.24 o                         
   1   4   2        583.88        629.15         4.29 o                         
   2   4   2         21.70         22.50         0.74 o                         
   3   4   2        101.84        110.50         1.49 o                         
   4   4   2        350.15        330.70         2.93 o                         
   5   4   2        191.96        177.80         2.11 o                         
   6   4   2        147.07        145.97         2.21 o                         
   7   4   2        354.89        320.82         3.74 o                         
   8   4   2        119.49        116.13         2.19 o                         
   9   4   2         80.97         74.96         2.24 o                         
  10   4   2        134.81        144.66         4.88 o                         
 -10   5   2        114.70        115.69         2.71 o                         
  -9   5   2        976.09        933.84         8.95 o                         
  -8   5   2        328.12        343.10         4.08 o                         
  -7   5   2       1015.33        956.24         8.42 o                         
  -6   5   2         88.45         80.43         1.55 o                         
  -5   5   2        640.43        635.53         5.84 o                         
  -4   5   2        845.12        835.36         6.25 o                         
  -3   5   2        117.89        106.58         1.91 o                         
  -2   5   2       1305.74       1384.40        10.36 o                         
  -1   5   2       2109.09       2103.00        18.85 o                         
   0   5   2       9082.97       9245.04       138.39 o                         
   1   5   2       3222.28       3356.42        21.82 o                         
   2   5   2        594.92        584.81         4.46 o                         
   3   5   2        334.70        330.14         2.98 o                         
   4   5   2          8.28         14.08         0.90 o                         
   5   5   2       1169.73       1147.87        10.02 o                         
   6   5   2        135.98        123.63         2.04 o                         
   7   5   2        837.58        813.39         7.23 o                         
   8   5   2        420.81        415.83         4.93 o                         
   9   5   2        552.55        554.41         6.80 o                         
  10   5   2         66.49         63.14         4.79 o                         
 -10   6   2       1202.57       1228.33        13.70 o                         
  -9   6   2        394.21        382.09         5.23 o                         
  -8   6   2          3.52          6.18         1.26 o                         
  -7   6   2        797.52        760.39         7.19 o                         
  -6   6   2       2992.30       3030.27        24.89 o                         
  -5   6   2        514.71        478.70         4.63 o                         
  -4   6   2        194.94        168.17         2.12 o                         
  -3   6   2       2583.04       2541.65        18.02 o                         
  -2   6   2       1997.14       2042.33        15.73 o                         
  -1   6   2       2409.40       2406.17        18.38 o                         
   0   6   2        183.84        176.21         1.92 o                         
   1   6   2       1079.25       1034.54        10.23 o                         
   2   6   2       2320.67       2301.12        16.41 o                         
   3   6   2       1086.17       1070.82         8.49 o                         
   4   6   2        196.94        196.56         2.30 o                         
   5   6   2        211.61        210.65         2.59 o                         
   6   6   2       1317.53       1293.51        13.64 o                         
   7   6   2        290.67        292.86         4.17 o                         
   8   6   2         27.62         25.57         1.52 o                         
   9   6   2        398.70        393.56         5.90 o                         
  -9   7   2       1598.39       1692.14        16.86 o                         
  -8   7   2       2198.47       2247.05        21.44 o                         
  -7   7   2        174.49        168.46         3.08 o                         
  -6   7   2        266.51        254.68         3.32 o                         
  -5   7   2       3037.54       3043.14        23.82 o                         
  -4   7   2       4507.27       4607.92        37.65 o                         
  -3   7   2       1958.86       1924.30        14.01 o                         
  -2   7   2         19.92         22.70         0.94 o                         
  -1   7   2       3615.28       3696.11        25.85 o                         
   0   7   2       4332.85       4468.18        30.01 o                         
   1   7   2       1812.97       1819.87        13.19 o                         
   2   7   2        156.73        148.38         1.95 o                         
   3   7   2       2179.83       2169.77        16.45 o                         
   4   7   2       3994.71       3999.20        42.01 o                         
   5   7   2       1396.08       1382.52        12.35 o                         
   6   7   2         99.63        101.32         2.19 o                         
   7   7   2        273.27        261.98         3.76 o                         
   8   7   2       1957.27       2073.06        18.10 o                         
  -8   8   2        233.79        227.99         3.99 o                         
  -7   8   2       1485.53       1524.44        15.31 o                         
  -6   8   2       1965.88       1963.47        17.83 o                         
  -5   8   2        839.94        809.80         8.27 o                         
  -4   8   2         20.05         20.51         1.13 o                         
  -3   8   2       1625.16       1623.48        15.42 o                         
  -2   8   2       3334.89       3395.01        26.18 o                         
  -1   8   2       1485.23       1439.89        11.27 o                         
   0   8   2          3.08          2.80         0.65 o                         
   1   8   2        742.37        772.14         6.81 o                         
   2   8   2       2205.63       2172.29        17.92 o                         
   3   8   2       1761.44       1720.35        14.90 o                         
   4   8   2         25.70         23.28         1.23 o                         
   5   8   2        646.77        621.40         6.47 o                         
   6   8   2       1497.36       1500.61        14.35 o                         
   7   8   2       1251.73       1289.89        15.70 o                         
  -6   9   2        239.22        251.08         4.05 o                         
  -5   9   2       1006.13       1008.61        10.15 o                         
  -4   9   2       1765.93       1760.22        15.53 o                         
  -3   9   2        735.56        711.27         6.81 o                         
  -2   9   2         59.73         57.64         1.67 o                         
  -1   9   2        625.51        627.75         6.35 o                         
   0   9   2       1776.50       1774.48        15.93 o                         
   1   9   2        556.01        554.27         6.39 o                         
   2   9   2         13.31         12.56         1.19 o                         
   3   9   2       1015.06        991.05         9.22 o                         
   4   9   2       1681.49       1658.12        19.08 o                         
   5   9   2        858.97        853.60         8.55 o                         
  -4  10   2          2.03          6.41         1.12 o                         
  -3  10   2        284.18        298.62         3.85 o                         
  -2  10   2        493.24        496.16         5.40 o                         
  -1  10   2         49.71         46.74         2.10 o                         
   0  10   2         10.94         12.88         1.12 o                         
   1  10   2        481.07        465.96         5.87 o                         
   2  10   2        706.13        707.44         8.02 o                         
   3  10   2        324.90        347.69         4.68 o                         
 -12   1   3          0.43         -0.07         1.22 o                         
 -11   1   3          2.62          2.33         1.14 o                         
 -10   1   3        206.77        194.48         2.83 o                         
  -9   1   3        536.24        519.71         4.92 o                         
  -8   1   3        318.86        293.11         3.03 o                         
  -7   1   3        269.98        235.33         2.47 o                         
  -6   1   3        171.90        189.21         2.38 o                         
  -5   1   3        513.82        506.56         4.23 o                         
  -4   1   3         98.98         89.83         1.38 o                         
  -3   1   3        831.66        920.52         5.66 o                         
  -2   1   3        428.13        356.95         2.76 o                         
  -1   1   3      21693.86      21052.08       177.79 o                         
   0   1   3       3073.21       2968.29        27.24 o                         
   1   1   3       3650.55       3711.87        30.85 o                         
   2   1   3        172.85        222.45         1.76 o                         
   3   1   3       3164.69       3139.29        21.11 o                         
   4   1   3        235.92        229.20         2.37 o                         
   5   1   3        154.82        155.34         2.02 o                         
   6   1   3       1047.44       1012.98        11.12 o                         
   7   1   3       1096.85       1091.48         8.65 o                         
   8   1   3       1260.50       1232.65         9.80 o                         
   9   1   3         79.07         75.73         1.88 o                         
  10   1   3         48.07         57.47         2.02 o                         
  11   1   3        140.82        153.81         3.64 o                         
 -12   2   3       1069.52       1127.90        13.36 o                         
 -11   2   3        709.57        715.90         7.43 o                         
 -10   2   3        332.17        327.37         3.79 o                         
  -9   2   3        374.75        349.03         3.72 o                         
  -8   2   3       2044.02       1987.49        14.46 o                         
  -7   2   3       2774.63       2796.01        20.73 o                         
  -6   2   3        549.10        563.01         4.35 o                         
  -5   2   3       1336.11       1350.45        10.38 o                         
  -4   2   3       4275.52       4276.87        34.37 o                         
  -3   2   3      15689.82      15669.26       105.07 o                         
  -2   2   3       6054.00       6004.38        39.68 o                         
  -1   2   3         94.80         78.91         0.84 o                         
   0   2   3        254.91        217.84         1.89 o                         
   1   2   3       7549.31       7044.86        41.97 o                         
   2   2   3       2106.61       2134.18        16.19 o                         
   3   2   3        159.26        136.88         1.76 o                         
   4   2   3       2669.77       2760.63        23.68 o                         
   5   2   3       4306.21       4371.21        29.91 o                         
   6   2   3        734.08        713.31         5.67 o                         
   7   2   3       1347.66       1267.51         9.91 o                         
   8   2   3       2031.53       2029.21        15.38 o                         
   9   2   3       1019.09       1055.11         8.50 o                         
  10   2   3       1090.45       1075.94         9.74 o                         
 -11   3   3        213.51        218.19         3.75 o                         
 -10   3   3        855.94        829.98         8.43 o                         
  -9   3   3       1393.46       1407.27        10.89 o                         
  -8   3   3        352.78        347.94         3.40 o                         
  -7   3   3       1101.16       1079.73         8.86 o                         
  -6   3   3       4324.90       4366.06        29.06 o                         
  -5   3   3       6434.34       6385.45        70.20 o                         
  -4   3   3       3636.77       3775.78        24.37 o                         
  -3   3   3        181.32        169.66         2.63 o                         
  -2   3   3       3222.47       3107.29        19.45 o                         
  -1   3   3       6979.68       6599.14        49.09 o                         
   0   3   3       1809.49       1614.27        13.84 o                         
   1   3   3        212.04        206.85         1.68 o                         
   2   3   3       5321.62       5366.77        39.97 o                         
   3   3   3       5712.85       5787.93        42.90 o                         
   4   3   3       1451.00       1426.94        10.27 o                         
   5   3   3          0.77          4.58         0.56 o                         
   6   3   3       2302.00       2345.78        17.24 o                         
   7   3   3       6036.62       6117.20        43.58 o                         
   8   3   3       2645.15       2695.62        20.89 o                         
   9   3   3        415.03        399.03         5.42 o                         
  10   3   3        174.76        190.19         4.48 o                         
 -11   4   3       1350.46       1407.15        12.93 o                         
 -10   4   3         82.54         95.96         2.41 o                         
  -9   4   3        283.54        288.48         3.50 o                         
  -8   4   3       3389.29       3475.11        26.04 o                         
  -7   4   3       3822.10       3774.75        26.48 o                         
  -6   4   3        363.84        379.00         5.16 o                         
  -5   4   3       1261.29       1223.91         9.05 o                         
  -4   4   3       7900.48       7937.75        50.94 o                         
  -3   4   3      15434.77      15330.33        91.25 o                         
  -2   4   3       7631.02       7742.55        46.02 o                         
  -1   4   3          0.07         -0.52         0.52 o                         
   0   4   3       1389.44       1350.24         9.10 o                         
   1   4   3       7661.82       7778.05        51.00 o                         
   2   4   3       3230.61       3281.14        22.01 o                         
   3   4   3         17.64         28.06         0.70 o                         
   4   4   3       2289.96       2160.71        19.49 o                         
   5   4   3       6258.97       6369.81        47.62 o                         
   6   4   3       3145.38       3148.81        22.03 o                         
   7   4   3         83.97         83.99         1.83 o                         
   8   4   3        623.75        605.35         7.26 o                         
   9   4   3       2382.13       2362.73        20.03 o                         
  10   4   3       2508.12       2673.77        27.04 o                         
 -10   5   3        635.45        635.90         6.80 o                         
  -9   5   3        560.14        566.96         5.91 o                         
  -8   5   3         72.41         64.90         1.78 o                         
  -7   5   3        943.92        923.21         7.36 o                         
  -6   5   3       3821.97       3915.23        27.55 o                         
  -5   5   3       5047.45       5154.72        35.86 o                         
  -4   5   3       1499.16       1510.77        13.00 o                         
  -3   5   3         26.75         32.98         1.00 o                         
  -2   5   3       4711.30       4734.23        30.21 o                         
  -1   5   3       4027.12       3996.01        31.71 o                         
   0   5   3       5700.26       5783.94        37.81 o                         
   1   5   3         99.99         87.21         1.21 o                         
   2   5   3       1134.14       1065.58         8.39 o                         
   3   5   3        803.36        792.62         6.49 o                         
   4   5   3       3200.85       3189.90        21.19 o                         
   5   5   3        449.68        426.97         3.93 o                         
   6   5   3       1353.36       1339.96        10.25 o                         
   7   5   3       3331.30       3328.35        24.92 o                         
   8   5   3       2482.31       2568.77        20.63 o                         
   9   5   3        487.95        475.27         5.25 o                         
 -10   6   3         16.93         15.15         1.68 o                         
  -9   6   3        145.09        138.33         2.81 o                         
  -8   6   3        442.00        436.32         4.84 o                         
  -7   6   3        157.54        157.15         2.45 o                         
  -6   6   3          0.58          2.91         0.72 o                         
  -5   6   3        867.04        863.77         7.53 o                         
  -4   6   3       8635.02       8721.71        58.41 o                         
  -3   6   3       1833.71       1858.82        13.22 o                         
  -2   6   3       4315.98       4285.68        28.29 o                         
  -1   6   3        577.80        569.78         4.49 o                         
   0   6   3        918.45        839.68         6.57 o                         
   1   6   3        677.26        645.35         5.14 o                         
   2   6   3        545.91        532.95         4.43 o                         
   3   6   3         57.61         53.98         1.24 o                         
   4   6   3        716.82        679.47         6.83 o                         
   5   6   3       1358.96       1320.68        12.36 o                         
   6   6   3       1256.64       1224.44        11.14 o                         
   7   6   3          3.43          7.69         1.18 o                         
   8   6   3        289.80        293.48         4.07 o                         
   9   6   3        842.08        857.05        14.78 o                         
  -9   7   3          1.08          3.98         1.15 o                         
  -8   7   3         84.15         84.96         2.40 o                         
  -7   7   3        127.52        121.75         2.62 o                         
  -6   7   3        334.96        335.46         3.69 o                         
  -5   7   3       1163.07       1166.33         9.89 o                         
  -4   7   3          2.48          6.97         1.13 o                         
  -3   7   3          1.30          2.94         0.58 o                         
  -2   7   3        401.62        366.99         3.56 o                         
  -1   7   3       1265.63       1205.56         9.77 o                         
   0   7   3       1718.35       1688.71        12.33 o                         
   1   7   3        600.81        570.35         4.78 o                         
   2   7   3        274.80        271.30         2.92 o                         
   3   7   3         80.72         77.28         1.59 o                         
   4   7   3          1.95          3.63         0.78 o                         
   5   7   3         62.26         60.05         1.73 o                         
   6   7   3        223.49        215.62         3.49 o                         
   7   7   3        654.53        666.70         6.98 o                         
   8   7   3        375.74        378.23         4.90 o                         
  -8   8   3         39.93         35.76         1.98 o                         
  -7   8   3        287.53        282.19         4.34 o                         
  -6   8   3        406.09        408.39         5.30 o                         
  -5   8   3        508.89        495.64         5.60 o                         
  -4   8   3         24.57         27.41         1.89 o                         
  -3   8   3        254.13        254.25         2.92 o                         
  -2   8   3         43.15         40.74         1.31 o                         
  -1   8   3         36.16         39.26         1.28 o                         
   0   8   3        556.70        504.14         4.60 o                         
   1   8   3        104.87        113.84         2.00 o                         
   2   8   3        677.20        649.31         6.25 o                         
   3   8   3          0.62          2.82         0.79 o                         
   4   8   3        108.03        104.60         2.26 o                         
   5   8   3          6.58          8.00         1.07 o                         
   6   8   3         17.56         19.76         1.45 o                         
  -6   9   3         41.69         40.70         2.16 o                         
  -5   9   3        117.98        116.04         2.65 o                         
  -4   9   3          6.57          7.74         1.01 o                         
  -3   9   3         71.08         71.28         1.81 o                         
  -2   9   3        326.88        317.73         3.95 o                         
  -1   9   3        312.09        307.98         3.80 o                         
   0   9   3         50.72         45.10         2.20 o                         
   1   9   3        233.71        219.47         3.42 o                         
   2   9   3        855.82        830.15         8.28 o                         
   3   9   3        520.99        509.06         5.50 o                         
   4   9   3        683.30        694.81         7.48 o                         
   5   9   3          8.66         10.74         1.22 o                         
  -4  10   3        310.95        297.59         4.38 o                         
  -3  10   3        208.72        193.96         3.13 o                         
  -2  10   3        278.42        273.73         3.88 o                         
  -1  10   3         89.59         87.77         2.19 o                         
   0  10   3       1126.93       1115.46        11.56 o                         
   1  10   3       1357.61       1358.96        14.49 o                         
   2  10   3        829.48        835.84         9.61 o                         
   3  10   3        159.19        174.33         9.18 o                         
 -12   0   4       1084.24       1082.55        13.74 o                         
 -11   0   4        281.36        292.27         5.91 o                         
 -10   0   4         57.52         55.74         2.51 o                         
  -9   0   4       6127.38       6261.04        67.56 o                         
  -8   0   4         43.78         57.94         4.41 o                         
  -7   0   4       2595.81       2551.85        25.80 o                         
  -6   0   4       1226.93       1225.06        12.81 o                         
  -5   0   4       7407.86       7206.85        70.89 o                         
  -4   0   4       3394.37       3193.84        29.29 o                         
  -3   0   4        326.65        427.84         6.56 o                         
  -2   0   4      11956.94      12143.39       148.53 o                         
  -1   0   4      26369.96      26492.34       295.00 o                         
   0   0   4      64921.04      57934.46      1948.66 o                         
   1   0   4      15398.50      14567.80       133.20 o                         
   2   0   4       1455.77       1408.43        12.35 o                         
   3   0   4       5503.97       5578.75        66.97 o                         
   4   0   4       6751.76       6586.25        63.88 o                         
   5   0   4       4371.97       4522.48        41.63 o                         
   6   0   4          0.30          7.30         1.42 o                         
   7   0   4       4528.33       4591.56        42.03 o                         
   8   0   4       5918.56       6119.21        55.75 o                         
   9   0   4       2806.37       2733.02        34.20 o                         
  10   0   4        566.32        566.74         8.58 o                         
 -12   1   4        464.62        448.12         7.36 o                         
 -11   1   4       2491.64       2564.21        21.84 o                         
 -10   1   4       4125.13       4197.25        32.65 o                         
  -9   1   4       1805.58       1783.90        13.77 o                         
  -8   1   4         78.33         73.10         2.16 o                         
  -7   1   4       1116.13       1103.81         7.99 o                         
  -6   1   4       3600.89       3649.98        24.55 o                         
  -5   1   4       2183.19       2199.22        14.01 o                         
  -4   1   4        730.31        682.43         6.89 o                         
  -3   1   4      11222.29      10817.20        70.85 o                         
  -2   1   4      10627.86      10529.20        71.85 o                         
  -1   1   4      32374.08      33169.15       266.16 o                         
   0   1   4         36.11         25.37         0.87 o                         
   1   1   4       1946.25       1863.87        12.17 o                         
   2   1   4      16087.94      16292.37       128.91 o                         
   3   1   4       9945.55       9906.04        65.30 o                         
   4   1   4       2422.85       2570.70        18.85 o                         
   5   1   4        636.70        561.87         5.02 o                         
   6   1   4       4007.88       4039.27        32.19 o                         
   7   1   4       1492.37       1433.54        10.31 o                         
   8   1   4        107.98        102.41         1.91 o                         
   9   1   4       1253.57       1296.21         9.81 o                         
  10   1   4       2464.03       2534.24        20.49 o                         
 -12   2   4        999.81       1049.91        11.97 o                         
 -11   2   4         47.45         44.22         1.89 o                         
 -10   2   4         35.71         32.82         1.63 o                         
  -9   2   4        348.79        339.68         3.61 o                         
  -8   2   4       1172.47       1156.03         8.82 o                         
  -7   2   4          3.97          8.79         0.73 o                         
  -6   2   4       1468.57       1472.83        10.38 o                         
  -5   2   4       1813.20       1690.73        10.81 o                         
  -4   2   4       3574.78       3747.65        22.58 o                         
  -3   2   4        495.05        448.91         3.16 o                         
  -2   2   4       2289.14       2416.33        17.09 o                         
  -1   2   4      11774.10      11342.34        90.65 o                         
   0   2   4      12191.23      11882.96        86.43 o                         
   1   2   4       6163.26       6071.88        49.05 o                         
   2   2   4        234.13        203.56         1.70 o                         
   3   2   4        987.50       1034.16         7.08 o                         
   4   2   4       3533.61       3553.08        44.43 o                         
   5   2   4       1758.42       1765.97        12.44 o                         
   6   2   4        227.00        221.36         2.39 o                         
   7   2   4       1056.10        981.25         7.49 o                         
   8   2   4       2447.12       2503.45        17.52 o                         
   9   2   4       1645.39       1622.72        12.42 o                         
  10   2   4        128.99        121.92         2.82 o                         
 -11   3   4        401.13        370.52         4.73 o                         
 -10   3   4        745.32        742.35         7.01 o                         
  -9   3   4        669.83        638.35         6.04 o                         
  -8   3   4        125.25        132.47         2.07 o                         
  -7   3   4          1.06          4.26         0.56 o                         
  -6   3   4        135.58        136.76         1.71 o                         
  -5   3   4        190.33        196.37         1.93 o                         
  -4   3   4         23.71         21.93         0.62 o                         
  -3   3   4       4204.94       4403.20        30.03 o                         
  -2   3   4       7483.97       7684.30        55.20 o                         
  -1   3   4       1591.32       1630.04        12.11 o                         
   0   3   4       5995.09       6555.23        48.66 o                         
   1   3   4        264.70        220.65         1.77 o                         
   2   3   4       1102.66       1094.49         8.02 o                         
   3   3   4       1238.86       1260.76        10.40 o                         
   4   3   4        419.48        404.47         3.49 o                         
   5   3   4          8.19          6.58         0.57 o                         
   6   3   4        296.40        278.80         2.68 o                         
   7   3   4        312.03        295.19         3.53 o                         
   8   3   4          4.64          6.47         0.83 o                         
   9   3   4        147.70        148.35         2.62 o                         
  10   3   4        501.80        514.84         5.68 o                         
 -11   4   4         17.94         17.94         1.87 o                         
 -10   4   4          3.87          6.17         1.05 o                         
  -9   4   4        274.92        263.63         3.32 o                         
  -8   4   4         15.87         11.87         0.92 o                         
  -7   4   4        188.47        153.73         2.23 o                         
  -6   4   4         72.66         65.12         1.22 o                         
  -5   4   4        376.87        355.44         3.31 o                         
  -4   4   4        137.39        150.52         2.04 o                         
  -3   4   4        501.12        494.37         4.62 o                         
  -2   4   4        123.08        115.98         1.21 o                         
  -1   4   4         64.10         61.16         1.14 o                         
   0   4   4          1.53          4.57         0.47 o                         
   1   4   4        296.08        290.79         2.80 o                         
   2   4   4       1115.78       1106.56         7.49 o                         
   3   4   4        220.24        211.42         2.40 o                         
   4   4   4       1334.47       1322.79        10.21 o                         
   5   4   4        532.74        491.28         4.13 o                         
   6   4   4         44.06         41.31         1.24 o                         
   7   4   4          8.01          8.43         0.96 o                         
   8   4   4          5.76          6.59         0.93 o                         
   9   4   4          7.50         10.64         1.10 o                         
 -10   5   4        150.79        146.41         2.81 o                         
  -9   5   4          2.06          2.91         0.89 o                         
  -8   5   4        133.95        130.93         2.27 o                         
  -7   5   4        794.15        791.25         6.45 o                         
  -6   5   4        966.13        994.96         8.41 o                         
  -5   5   4        696.65        684.72         5.71 o                         
  -4   5   4         23.75         21.13         0.76 o                         
  -3   5   4        863.23        815.33         5.49 o                         
  -2   5   4        189.71        176.47         1.54 o                         
  -1   5   4        332.91        283.62         2.30 o                         
   0   5   4          1.28          2.38         0.42 o                         
   1   5   4       1138.35       1161.33         8.10 o                         
   2   5   4       1250.21       1213.61         8.96 o                         
   3   5   4        175.18        153.84         1.94 o                         
   4   5   4         14.63         15.15         0.85 o                         
   5   5   4       1675.78       1653.78        12.28 o                         
   6   5   4       1545.22       1537.60        12.16 o                         
   7   5   4        478.17        451.32         4.58 o                         
   8   5   4        104.28        102.97         2.32 o                         
   9   5   4         13.81         15.04         1.31 o                         
 -10   6   4        185.13        190.27         3.48 o                         
  -9   6   4        883.80        923.60         9.55 o                         
  -8   6   4       1078.31       1083.94        10.08 o                         
  -7   6   4        230.92        232.25         2.85 o                         
  -6   6   4        560.26        543.98         5.56 o                         
  -5   6   4       1585.68       1604.24        13.17 o                         
  -4   6   4       5431.17       5513.14        38.05 o                         
  -3   6   4        493.10        499.09         4.13 o                         
  -2   6   4         37.77         36.67         0.84 o                         
  -1   6   4       2102.84       2070.18        14.49 o                         
   0   6   4       4126.32       4159.54        28.47 o                         
   1   6   4        993.54        978.56         7.06 o                         
   2   6   4        168.87        155.25         1.99 o                         
   3   6   4       3540.18       3531.58        30.17 o                         
   4   6   4       3732.70       3777.42        29.55 o                         
   5   6   4       3019.10       3021.13        23.92 o                         
   6   6   4        132.24        129.86         2.47 o                         
   7   6   4        271.58        274.69         3.80 o                         
   8   6   4       1265.92       1334.97        15.10 o                         
  -9   7   4        193.66        185.21         3.49 o                         
  -8   7   4        217.85        223.79         3.63 o                         
  -7   7   4       1250.51       1260.76        11.61 o                         
  -6   7   4       3273.65       3297.86        27.25 o                         
  -5   7   4        242.76        235.41         3.06 o                         
  -4   7   4         46.03         44.82         1.38 o                         
  -3   7   4       2176.84       2182.43        16.16 o                         
  -2   7   4       3212.05       3238.93        23.51 o                         
  -1   7   4       1241.13       1213.02         8.94 o                         
   0   7   4        220.76        199.22         2.20 o                         
   1   7   4       1612.73       1642.17        12.08 o                         
   2   7   4       3416.52       3448.43        26.36 o                         
   3   7   4       2930.62       2911.15        23.88 o                         
   4   7   4          7.74          9.89         0.83 o                         
   5   7   4        588.92        547.24         6.15 o                         
   6   7   4       1635.44       1627.64        15.39 o                         
   7   7   4       1020.75       1025.61         9.88 o                         
  -8   8   4       1199.93       1244.61        12.92 o                         
  -7   8   4        323.07        310.23         4.62 o                         
  -6   8   4        271.22        274.72         3.99 o                         
  -5   8   4       1522.00       1515.30        14.10 o                         
  -4   8   4       1995.39       2024.38        18.21 o                         
  -3   8   4        839.81        827.53         7.32 o                         
  -2   8   4        208.61        186.76         2.61 o                         
  -1   8   4       3309.69       3270.94        25.05 o                         
   0   8   4       3845.75       3929.74        28.86 o                         
   1   8   4       1621.83       1590.38        12.83 o                         
   2   8   4        291.56        285.63         3.45 o                         
   3   8   4       1787.62       1801.48        16.15 o                         
   4   8   4       1967.27       1972.15        17.88 o                         
   5   8   4       1256.13       1273.09        13.01 o                         
   6   8   4         46.04         46.90         2.13 o                         
  -6   9   4        780.13        791.87         8.99 o                         
  -5   9   4        309.40        286.99         4.31 o                         
  -4   9   4         79.26         79.82         2.91 o                         
  -3   9   4       1313.51       1335.42        11.86 o                         
  -2   9   4       1813.04       1798.04        17.68 o                         
  -1   9   4        882.62        851.42         9.49 o                         
   0   9   4         33.46         36.74         1.47 o                         
   1   9   4        658.19        659.62         6.83 o                         
   2   9   4       1466.55       1433.90        13.27 o                         
   3   9   4       1138.87       1142.32        11.15 o                         
   4   9   4          6.87          6.28         1.08 o                         
  -3  10   4        401.02        418.61         4.99 o                         
  -2  10   4         78.06         83.44         2.16 o                         
  -1  10   4        208.62        211.04         3.35 o                         
   0  10   4        806.26        774.43         8.59 o                         
   1  10   4        610.29        599.34         7.06 o                         
   2  10   4         39.72         40.28         2.01 o                         
 -12   1   5        392.22        393.53         5.25 o                         
 -11   1   5        155.62        152.92         2.97 o                         
 -10   1   5         77.62         78.95         2.04 o                         
  -9   1   5        166.50        166.13         2.62 o                         
  -8   1   5       1098.24       1058.41         8.56 o                         
  -7   1   5       1885.38       1887.61        13.76 o                         
  -6   1   5        784.53        794.15         5.90 o                         
  -5   1   5        757.76        777.96         5.65 o                         
  -4   1   5        415.75        441.70         3.13 o                         
  -3   1   5       5082.58       5267.88        37.81 o                         
  -2   1   5       5468.25       5408.70        46.10 o                         
  -1   1   5       2447.96       2526.71        17.94 o                         
   0   1   5       2176.12       2289.98        15.53 o                         
   1   1   5       4572.40       4686.15        31.66 o                         
   2   1   5       3881.07       4066.69        28.80 o                         
   3   1   5        295.13        296.64         2.64 o                         
   4   1   5       1628.08       1588.09        10.95 o                         
   5   1   5       1562.25       1546.73        11.70 o                         
   6   1   5       1114.58       1071.10         8.19 o                         
   7   1   5        325.09        299.30         3.31 o                         
   8   1   5         97.23         93.22         2.04 o                         
   9   1   5        191.85        186.10         3.00 o                         
  10   1   5        306.35        318.82         4.25 o                         
 -12   2   5          5.97          7.85         1.29 o                         
 -11   2   5        230.64        234.02         3.81 o                         
 -10   2   5       1306.40       1284.80        11.58 o                         
  -9   2   5       1730.90       1678.14        13.01 o                         
  -8   2   5        699.96        688.62         5.67 o                         
  -7   2   5        243.88        238.63         2.57 o                         
  -6   2   5       2680.33       2724.44        18.07 o                         
  -5   2   5       2885.14       2891.26        17.63 o                         
  -4   2   5       1685.51       1767.66        11.20 o                         
  -3   2   5        421.30        440.60         4.14 o                         
  -2   2   5       6024.71       6155.52        45.51 o                         
  -1   2   5       7098.69       7147.10        52.97 o                         
   0   2   5        498.92        432.59         4.56 o                         
   1   2   5        525.84        542.23         4.44 o                         
   2   2   5       8390.02       8527.16        69.02 o                         
   3   2   5      13593.89      13832.53        95.10 o                         
   4   2   5       4648.15       4862.44        32.08 o                         
   5   2   5         24.73         28.10         0.94 o                         
   6   2   5         88.11         88.80         1.63 o                         
   7   2   5       3099.26       3016.05        20.79 o                         
   8   2   5        652.60        658.69         5.63 o                         
   9   2   5          1.82          3.66         1.03 o                         
  10   2   5        369.30        368.60         5.19 o                         
 -11   3   5       1583.51       1617.76        14.53 o                         
 -10   3   5        244.78        240.13         3.61 o                         
  -9   3   5        520.86        529.67         5.24 o                         
  -8   3   5       5471.22       5532.81        36.88 o                         
  -7   3   5       6990.72       7145.31        48.94 o                         
  -6   3   5       2088.97       2013.69        14.38 o                         
  -5   3   5          1.49         13.96         1.18 o                         
  -4   3   5      10468.67      10832.89        67.13 o                         
  -3   3   5      12285.01      12781.87        86.52 o                         
  -2   3   5       6479.17       6716.18        44.80 o                         
  -1   3   5       2101.61       2243.63        18.63 o                         
   0   3   5      10095.10      10114.97        75.06 o                         
   1   3   5      30892.93      31835.11       231.87 o                         
   2   3   5      16388.32      16584.23       117.14 o                         
   3   3   5        497.28        493.56         3.99 o                         
   4   3   5       1796.02       1749.11        12.09 o                         
   5   3   5       6912.71       6986.72        44.62 o                         
   6   3   5       4026.33       4033.57        26.30 o                         
   7   3   5        891.51        856.93         8.02 o                         
   8   3   5        777.29        768.58         6.63 o                         
   9   3   5       1444.42       1482.32        12.24 o                         
 -11   4   5        780.36        775.94         8.01 o                         
 -10   4   5       2544.44       2589.03        20.68 o                         
  -9   4   5       2895.62       2963.04        23.20 o                         
  -8   4   5       2445.59       2325.81        17.55 o                         
  -7   4   5        177.36        170.05         2.11 o                         
  -6   4   5       1493.47       1535.30        11.22 o                         
  -5   4   5       2925.27       2952.83        20.70 o                         
  -4   4   5        785.88        759.88         5.64 o                         
  -3   4   5       1600.07       1679.82        11.63 o                         
  -2   4   5      10621.24      11010.19        79.91 o                         
  -1   4   5      12931.48      13617.29        98.83 o                         
   0   4   5       4387.04       4468.99        37.55 o                         
   1   4   5         99.00         83.52         1.33 o                         
   2   4   5       9091.73       9549.99        64.39 o                         
   3   4   5       7343.04       7505.27        59.56 o                         
   4   4   5       8015.18       8097.88        61.11 o                         
   5   4   5         32.92         40.23         1.15 o                         
   6   4   5       1176.03       1145.04         8.56 o                         
   7   4   5       2143.87       2119.98        15.61 o                         
   8   4   5       1445.11       1402.93        12.08 o                         
   9   4   5         32.42         28.58         1.75 o                         
 -10   5   5        109.67        113.60         2.69 o                         
  -9   5   5        375.68        361.76         4.40 o                         
  -8   5   5       3387.42       3430.66        24.32 o                         
  -7   5   5       5211.26       5213.84        36.19 o                         
  -6   5   5       2672.86       2661.69        18.88 o                         
  -5   5   5          6.01          7.09         0.59 o                         
  -4   5   5       2761.22       2742.14        18.51 o                         
  -3   5   5       4338.24       4502.44        30.26 o                         
  -2   5   5       1901.72       1898.75        13.15 o                         
  -1   5   5        350.48        343.97         2.87 o                         
   0   5   5       9755.61      10130.48        68.46 o                         
   1   5   5      14383.91      14660.75       113.91 o                         
   2   5   5       6051.83       6258.70        40.34 o                         
   3   5   5       1547.51       1557.74        11.81 o                         
   4   5   5       1579.84       1542.91        11.86 o                         
   5   5   5       3984.23       3952.76        31.40 o                         
   6   5   5       2704.31       2639.03        20.04 o                         
   7   5   5        247.54        240.22         3.17 o                         
   8   5   5        194.09        194.12         3.12 o                         
 -10   6   5       1127.38       1184.09        11.83 o                         
  -9   6   5       1418.37       1390.37        12.64 o                         
  -8   6   5        192.41        181.27         2.85 o                         
  -7   6   5         91.35         86.42         1.81 o                         
  -6   6   5        284.17        273.88         3.10 o                         
  -5   6   5       2452.77       2468.27        17.62 o                         
  -4   6   5          7.94          7.62         0.54 o                         
  -3   6   5         32.79         20.59         0.85 o                         
  -2   6   5       1099.06       1140.74         7.77 o                         
  -1   6   5       1085.07       1102.63         7.51 o                         
   0   6   5        552.60        555.11         4.23 o                         
   1   6   5        437.62        419.54         3.76 o                         
   2   6   5       2737.78       2695.83        21.39 o                         
   3   6   5       3929.49       3970.62        30.54 o                         
   4   6   5       2009.95       1992.92        15.99 o                         
   5   6   5        702.01        680.49         6.66 o                         
   6   6   5         10.65         11.29         1.01 o                         
   7   6   5        433.34        420.35         7.16 o                         
   8   6   5         10.30          9.21         1.35 o                         
  -9   7   5         45.32         41.59         1.99 o                         
  -8   7   5        252.63        243.83         3.56 o                         
  -7   7   5        389.69        360.51         4.16 o                         
  -6   7   5       1102.36       1085.34         9.55 o                         
  -5   7   5         87.17         83.16         1.74 o                         
  -4   7   5         43.73         40.72         1.21 o                         
  -3   7   5         12.41         12.65         1.20 o                         
  -2   7   5         10.27         15.65         0.77 o                         
  -1   7   5        132.27        128.67         2.12 o                         
   0   7   5        735.01        775.35         6.30 o                         
   1   7   5       1707.84       1653.56        12.04 o                         
   2   7   5        559.36        561.12         5.23 o                         
   3   7   5        294.66        296.94         3.54 o                         
   4   7   5         20.78         20.11         1.16 o                         
   5   7   5         87.04         89.86         2.49 o                         
   6   7   5        263.71        248.64         3.99 o                         
   7   7   5         12.97         12.91         1.29 o                         
  -8   8   5        213.43        222.22         3.54 o                         
  -7   8   5         92.91         80.98         2.44 o                         
  -6   8   5        373.09        371.62         5.00 o                         
  -5   8   5        214.71        220.41         3.28 o                         
  -4   8   5         62.58         63.47         1.74 o                         
  -3   8   5          5.70          5.84         0.69 o                         
  -2   8   5         80.03         70.91         1.61 o                         
  -1   8   5         66.65         57.96         1.41 o                         
   0   8   5         48.26         47.95         1.33 o                         
   1   8   5         33.73         35.29         1.31 o                         
   2   8   5         37.18         41.52         1.50 o                         
   3   8   5         11.99         11.44         1.04 o                         
   4   8   5         28.93         28.87         1.56 o                         
   5   8   5        180.02        167.52         3.25 o                         
   6   8   5        149.11        155.04         3.39 o                         
  -6   9   5          0.79          1.34         0.97 o                         
  -5   9   5        534.06        513.88         7.60 o                         
  -4   9   5       1322.99       1325.94        12.86 o                         
  -3   9   5       1365.33       1382.22        14.26 o                         
  -2   9   5        831.11        834.43         7.92 o                         
  -1   9   5         77.15         79.14         1.87 o                         
   0   9   5         79.69         73.70         1.86 o                         
   1   9   5        233.19        214.35         3.14 o                         
   2   9   5         16.64         15.31         1.21 o                         
   3   9   5         26.71         22.03         1.42 o                         
   4   9   5        574.85        601.79         7.23 o                         
  -3  10   5          0.12          1.94         0.95 o                         
  -2  10   5        627.79        645.15         6.80 o                         
  -1  10   5       1363.53       1396.94        12.74 o                         
   0  10   5        345.02        353.72         4.68 o                         
   1  10   5          0.24          3.12         1.02 o                         
 -12   0   6        111.79        101.84         3.89 o                         
 -11   0   6       1707.08       1729.77        22.87 o                         
 -10   0   6       3226.91       3235.55        55.96 o                         
  -9   0   6         32.96         31.77         1.89 o                         
  -8   0   6       1703.89       1671.03        17.60 o                         
  -7   0   6       8798.98       9020.85        88.30 o                         
  -6   0   6      18400.31      18464.28       169.57 o                         
  -5   0   6      11421.58      11564.72       131.52 o                         
  -4   0   6        363.01        352.54         5.53 o                         
  -3   0   6       5707.73       5920.28        50.51 o                         
  -2   0   6      20097.44      21032.52       210.97 o                         
  -1   0   6       7414.60       8054.09        75.10 o                         
   0   0   6        129.38        121.29         2.80 o                         
   1   0   6       4943.78       5130.62        50.40 o                         
   2   0   6      18431.04      18015.12       178.65 o                         
   3   0   6       1321.10       1193.33        33.90 o                         
   4   0   6        172.85        180.82         2.79 o                         
   5   0   6       4019.78       4093.91        37.96 o                         
   6   0   6       6659.83       6863.49        80.89 o                         
   7   0   6       3899.83       3964.28        43.40 o                         
   8   0   6        497.53        488.79         7.27 o                         
   9   0   6         65.92         61.44         3.34 o                         
 -12   1   6        526.70        531.76         6.42 o                         
 -11   1   6          6.71         10.90         1.32 o                         
 -10   1   6       1614.20       1568.98        13.82 o                         
  -9   1   6       6942.57       7030.97        53.43 o                         
  -8   1   6       4978.13       4940.83        36.13 o                         
  -7   1   6       2812.99       2775.82        18.98 o                         
  -6   1   6       2622.71       2831.66        18.62 o                         
  -5   1   6      14175.11      14349.92       102.75 o                         
  -4   1   6      26676.49      27655.61       166.32 o                         
  -3   1   6       7157.97       7328.54        47.35 o                         
  -2   1   6          2.72          4.50         0.47 o                         
  -1   1   6      13009.27      13666.51        96.80 o                         
   0   1   6      23499.42      24281.20       163.44 o                         
   1   1   6       3642.74       3935.21        26.56 o                         
   2   1   6       1152.28       1107.42         8.07 o                         
   3   1   6      13288.01      13245.24        88.65 o                         
   4   1   6      18391.51      18127.21       130.41 o                         
   5   1   6       9201.12       9364.77        66.94 o                         
   6   1   6       1000.74        944.38         7.80 o                         
   7   1   6        847.49        840.22         8.52 o                         
   8   1   6       1749.60       1815.40        15.00 o                         
   9   1   6       1317.74       1315.64        11.52 o                         
 -12   2   6        270.00        283.89         4.38 o                         
 -11   2   6        315.82        281.74         4.10 o                         
 -10   2   6        692.22        677.14         6.89 o                         
  -9   2   6         18.49         18.36         1.49 o                         
  -8   2   6        893.18        863.43         6.58 o                         
  -7   2   6       6389.96       6445.47        46.47 o                         
  -6   2   6       8606.75       8751.02        54.50 o                         
  -5   2   6       4875.96       4915.22        31.74 o                         
  -4   2   6       1153.99       1146.60         7.44 o                         
  -3   2   6       1643.09       1771.37        12.23 o                         
  -2   2   6       1455.18       1521.43        12.17 o                         
  -1   2   6       2513.30       2605.36        21.50 o                         
   0   2   6       2097.94       2110.90        15.18 o                         
   1   2   6       5667.48       5697.92        42.63 o                         
   2   2   6       6030.35       6195.78        45.78 o                         
   3   2   6       3275.78       3291.13        21.87 o                         
   4   2   6         84.90         75.09         1.28 o                         
   5   2   6       1388.98       1387.34         9.87 o                         
   6   2   6       2681.91       2637.11        18.09 o                         
   7   2   6        810.46        806.17         6.65 o                         
   8   2   6        423.23        396.80         4.95 o                         
   9   2   6         40.40         41.17         1.77 o                         
 -11   3   6         62.75         59.76         2.18 o                         
 -10   3   6        267.46        257.89         3.60 o                         
  -9   3   6       1084.90       1019.87         9.92 o                         
  -8   3   6       1972.90       1923.49        14.59 o                         
  -7   3   6        302.39        310.27         3.00 o                         
  -6   3   6         66.09         70.70         1.19 o                         
  -5   3   6        849.61        853.05         5.61 o                         
  -4   3   6       3984.16       4072.26        26.43 o                         
  -3   3   6       1393.44       1362.27        10.92 o                         
  -2   3   6         19.96         28.63         1.05 o                         
  -1   3   6        504.64        490.81         4.04 o                         
   0   3   6       1188.28       1274.97         8.62 o                         
   1   3   6        302.23        321.00         2.43 o                         
   2   3   6        408.17        386.99         3.40 o                         
   3   3   6       3097.94       3033.82        22.27 o                         
   4   3   6       2505.76       2436.31        18.42 o                         
   5   3   6       2125.75       2111.92        14.58 o                         
   6   3   6         62.47         52.58         1.45 o                         
   7   3   6         26.83         25.64         1.29 o                         
   8   3   6        405.99        398.65         4.54 o                         
   9   3   6        142.97        149.41         3.90 o                         
 -11   4   6         96.05        101.53         2.66 o                         
 -10   4   6        233.97        233.42         3.48 o                         
  -9   4   6         24.93         33.32         1.42 o                         
  -8   4   6        104.48         95.91         1.79 o                         
  -7   4   6          4.02          7.36         0.68 o                         
  -6   4   6          7.39         12.00         0.74 o                         
  -5   4   6         32.98         37.04         0.96 o                         
  -4   4   6        966.40        944.59         7.26 o                         
  -3   4   6        269.56        276.08         2.91 o                         
  -2   4   6        991.79       1022.94         8.45 o                         
  -1   4   6       1018.89       1070.74         8.62 o                         
   0   4   6         94.53        104.32         1.23 o                         
   1   4   6          1.05          3.31         0.40 o                         
   2   4   6        120.07        109.20         1.49 o                         
   3   4   6          4.17          9.79         2.45 o                         
   4   4   6        818.44        765.20         6.34 o                         
   5   4   6         18.26         21.46         0.94 o                         
   6   4   6          0.15          5.24         1.01 o                         
   7   4   6        119.95        112.75         2.25 o                         
   8   4   6          1.69          0.60         0.97 o                         
   9   4   6         28.58         31.51         1.76 o                         
 -10   5   6         49.22         57.05         2.15 o                         
  -9   5   6        500.65        469.37         4.75 o                         
  -8   5   6        221.59        201.84         2.58 o                         
  -7   5   6         84.81         86.31         1.63 o                         
  -6   5   6        346.53        346.36         3.03 o                         
  -5   5   6        317.48        324.71         2.87 o                         
  -4   5   6       2760.56       2723.86        18.66 o                         
  -3   5   6        151.67        149.99         2.14 o                         
  -2   5   6        453.92        485.04         4.46 o                         
  -1   5   6       1531.85       1549.89        11.87 o                         
   0   5   6       5527.71       5613.58        50.57 o                         
   1   5   6       1477.86       1483.15        10.15 o                         
   2   5   6         81.36         82.75         1.38 o                         
   3   5   6         54.79         53.46         1.34 o                         
   4   5   6        534.32        531.31         5.07 o                         
   5   5   6        318.19        317.31         4.54 o                         
   6   5   6          6.28          5.62         0.93 o                         
   7   5   6        239.00        228.94         3.43 o                         
   8   5   6        436.71        430.10         5.31 o                         
 -10   6   6       1486.47       1559.15        14.13 o                         
  -9   6   6        223.03        226.90         3.26 o                         
  -8   6   6        250.22        235.60         3.32 o                         
  -7   6   6       1692.37       1645.39        12.31 o                         
  -6   6   6       2541.57       2534.35        19.10 o                         
  -5   6   6        958.85        939.81         7.01 o                         
  -4   6   6        127.08        135.94         1.62 o                         
  -3   6   6       4075.39       4130.05        27.63 o                         
  -2   6   6       3821.89       3859.21        26.17 o                         
  -1   6   6       2846.77       2910.34        21.71 o                         
   0   6   6          5.22          5.31         0.59 o                         
   1   6   6       1708.40       1670.46        11.46 o                         
   2   6   6       3474.97       3531.92        22.78 o                         
   3   6   6       2031.50       2011.81        15.19 o                         
   4   6   6         87.82         85.99         1.86 o                         
   5   6   6        306.49        306.88         3.81 o                         
   6   6   6        975.27        974.61         8.75 o                         
   7   6   6        676.24        706.62         7.69 o                         
  -9   7   6       1205.43       1201.74        11.26 o                         
  -8   7   6       1470.91       1509.35        12.87 o                         
  -7   7   6        277.96        271.34         3.46 o                         
  -6   7   6        645.76        651.10         6.00 o                         
  -5   7   6       3347.15       3353.96        26.49 o                         
  -4   7   6       2893.00       2921.78        22.74 o                         
  -3   7   6       1617.68       1612.39        11.77 o                         
  -2   7   6        111.93        117.09         1.79 o                         
  -1   7   6       4811.62       4803.50        34.49 o                         
   0   7   6       3225.32       3410.65        24.61 o                         
   1   7   6       2319.32       2301.68        15.83 o                         
   2   7   6          2.78          4.41         0.71 o                         
   3   7   6       1730.36       1719.22        14.75 o                         
   4   7   6       2473.60       2504.41        22.20 o                         
   5   7   6       1581.09       1619.13        16.06 o                         
   6   7   6          0.54          2.02         1.05 o                         
  -7   8   6       1954.99       1981.06        19.41 o                         
  -6   8   6       2205.03       2181.54        19.75 o                         
  -5   8   6        424.67        402.42         5.60 o                         
  -4   8   6         15.23         17.55         1.09 o                         
  -3   8   6       2661.53       2700.22        21.13 o                         
  -2   8   6       3510.09       3583.25        26.12 o                         
  -1   8   6       1810.72       1769.75        12.95 o                         
   0   8   6         12.33         13.73         0.80 o                         
   1   8   6        838.82        855.38         7.22 o                         
   2   8   6       2237.65       2249.68        18.70 o                         
   3   8   6       1530.41       1511.77        14.87 o                         
   4   8   6         49.39         52.92         2.11 o                         
   5   8   6        524.75        507.96         6.46 o                         
  -6   9   6         91.17         81.18         2.54 o                         
  -5   9   6        840.88        844.16         9.36 o                         
  -4   9   6       1363.35       1372.73        13.04 o                         
  -3   9   6        677.90        651.33         6.53 o                         
  -2   9   6        103.50        106.05         2.19 o                         
  -1   9   6        677.27        679.59         6.46 o                         
   0   9   6       1265.07       1262.17        11.26 o                         
   1   9   6        405.26        403.95         4.82 o                         
   2   9   6          0.04          2.06         0.92 o                         
   3   9   6       1510.83       1554.29        15.54 o                         
  -2  10   6        100.94         98.21         4.00 o                         
  -1  10   6         55.17         59.13         1.94 o                         
 -12   1   7         15.02         15.41         1.46 o                         
 -11   1   7         40.02         40.30         2.40 o                         
 -10   1   7        898.53        860.44         8.73 o                         
  -9   1   7        105.48         93.77         1.88 o                         
  -8   1   7        852.17        835.86         6.72 o                         
  -7   1   7        354.14        326.42         2.74 o                         
  -6   1   7       1923.87       1933.18        12.52 o                         
  -5   1   7        605.10        589.01         4.02 o                         
  -4   1   7        671.94        633.52         4.63 o                         
  -3   1   7         48.97         55.98         0.73 o                         
  -2   1   7       2413.55       2438.11        15.85 o                         
  -1   1   7       5073.38       5255.53        33.79 o                         
   0   1   7        507.38        468.25         3.57 o                         
   1   1   7        245.02        266.00         2.18 o                         
   2   1   7        154.18        132.84         1.45 o                         
   3   1   7        858.44        828.90         6.14 o                         
   4   1   7         80.39         87.02         1.39 o                         
   5   1   7         64.88         68.21         1.37 o                         
   6   1   7        350.85        355.18         3.84 o                         
   7   1   7        895.91        878.64         7.58 o                         
   8   1   7        143.17        143.71         2.62 o                         
   9   1   7        101.87        102.86         2.92 o                         
 -12   2   7        985.37       1035.22        10.65 o                         
 -11   2   7        854.12        818.41         9.30 o                         
 -10   2   7         48.05         51.88         2.17 o                         
  -9   2   7        419.47        389.32         4.38 o                         
  -8   2   7       4243.45       4215.55        33.88 o                         
  -7   2   7       3621.19       3639.05        23.91 o                         
  -6   2   7        949.28        925.04         6.83 o                         
  -5   2   7       1185.72       1151.15         7.61 o                         
  -4   2   7       6823.72       6960.54        44.23 o                         
  -3   2   7       9767.88       9835.97        69.74 o                         
  -2   2   7      10131.68      10382.27        80.74 o                         
  -1   2   7       1858.62       1866.98        13.50 o                         
   0   2   7        222.21        173.31         1.54 o                         
   1   2   7       7546.28       7637.80        50.97 o                         
   2   2   7       3125.50       3085.71        20.98 o                         
   3   2   7          0.12          2.17         0.43 o                         
   4   2   7       1195.25       1197.84         8.59 o                         
   5   2   7       2019.34       2041.01        14.17 o                         
   6   2   7        928.08        902.85         7.23 o                         
   7   2   7        235.54        234.45         3.14 o                         
   8   2   7        565.80        573.44         6.23 o                         
   9   2   7        637.56        654.23         7.04 o                         
 -11   3   7        155.29        142.31         2.98 o                         
 -10   3   7       1870.64       1865.45        17.11 o                         
  -9   3   7       2034.87       2031.75        17.30 o                         
  -8   3   7        301.41        288.09         3.01 o                         
  -7   3   7       2482.81       2388.53        16.46 o                         
  -6   3   7       7415.54       7447.27        45.74 o                         
  -5   3   7      10684.32      10758.87        64.01 o                         
  -4   3   7       5600.12       5696.94        36.74 o                         
  -3   3   7        128.66        127.16         2.26 o                         
  -2   3   7       7019.62       7050.15        48.83 o                         
  -1   3   7       6229.29       6242.12        62.93 o                         
   0   3   7       3917.84       3935.67        26.62 o                         
   1   3   7          5.92          6.63         0.49 o                         
   2   3   7       2824.74       2844.58        20.04 o                         
   3   3   7       4931.46       4895.19        35.21 o                         
   4   3   7       1216.59       1178.18         8.79 o                         
   5   3   7        241.92        235.11         2.53 o                         
   6   3   7        964.07        966.23         8.02 o                         
   7   3   7       3790.49       3930.84        28.85 o                         
   8   3   7       1349.30       1375.37        12.24 o                         
 -11   4   7       1176.51       1200.97        11.93 o                         
 -10   4   7        107.70        120.54         2.58 o                         
  -9   4   7        526.77        498.24         5.35 o                         
  -8   4   7       4643.79       4681.66        32.63 o                         
  -7   4   7       4093.25       4126.02        27.78 o                         
  -6   4   7        635.84        597.53         4.49 o                         
  -5   4   7       1623.37       1593.62        10.29 o                         
  -4   4   7      11675.16      11819.38        82.65 o                         
  -3   4   7      15381.16      15390.37       133.29 o                         
  -2   4   7       7482.47       7707.16        55.54 o                         
  -1   4   7        716.04        724.06         5.92 o                         
   0   4   7       2599.27       2686.07        18.32 o                         
   1   4   7       4841.37       4909.20        31.25 o                         
   2   4   7        570.90        539.44         4.56 o                         
   3   4   7         62.26         61.50         1.58 o                         
   4   4   7       4177.50       4182.46        30.46 o                         
   5   4   7       3670.99       3723.64        26.10 o                         
   6   4   7       2261.53       2252.94        18.01 o                         
   7   4   7        147.53        155.40         2.61 o                         
   8   4   7        288.53        282.48         4.48 o                         
 -10   5   7        705.11        699.71         7.29 o                         
  -9   5   7       1200.51       1201.45        10.32 o                         
  -8   5   7          7.98         10.39         0.92 o                         
  -7   5   7       1533.88       1528.30        12.01 o                         
  -6   5   7       4811.55       4893.78        31.35 o                         
  -5   5   7       9800.48      10062.01        64.11 o                         
  -4   5   7        761.43        774.49         6.02 o                         
  -3   5   7          7.29         13.22         0.86 o                         
  -2   5   7       4212.93       4284.81        31.36 o                         
  -1   5   7       5733.30       5805.05        43.82 o                         
   0   5   7       2416.47       2417.53        16.68 o                         
   1   5   7          8.60         11.09         0.93 o                         
   2   5   7       2101.33       2088.88        14.31 o                         
   3   5   7       1303.47       1264.32         9.90 o                         
   4   5   7       1402.96       1357.03        10.68 o                         
   5   5   7        163.00        160.70         2.39 o                         
   6   5   7       1721.24       1723.14        14.09 o                         
   7   5   7       2230.15       2303.14        18.76 o                         
 -10   6   7         18.60         15.30         1.38 o                         
  -9   6   7        272.21        262.59         3.71 o                         
  -8   6   7        474.51        446.73         4.57 o                         
  -7   6   7        789.85        764.23         6.74 o                         
  -6   6   7         83.72         86.58         1.56 o                         
  -5   6   7        646.79        623.59         4.99 o                         
  -4   6   7       3098.71       3176.09        22.59 o                         
  -3   6   7       3603.42       3657.45        24.96 o                         
  -2   6   7       1372.06       1357.80        10.21 o                         
  -1   6   7        191.31        190.47         2.09 o                         
   0   6   7        347.78        317.89         2.68 o                         
   1   6   7        752.61        700.13         5.29 o                         
   2   6   7        233.43        223.85         2.34 o                         
   3   6   7        240.39        229.75         2.82 o                         
   4   6   7        623.54        580.28         5.85 o                         
   5   6   7        956.79        948.93         8.96 o                         
   6   6   7        781.67        774.91         7.34 o                         
   7   6   7          1.81          4.61         1.27 o                         
  -9   7   7          1.09          1.98         1.12 o                         
  -8   7   7        145.13        141.94         2.71 o                         
  -7   7   7        305.93        298.67         3.49 o                         
  -6   7   7        888.77        899.95         8.13 o                         
  -5   7   7        779.24        796.54         7.52 o                         
  -4   7   7        155.61        159.16         1.98 o                         
  -3   7   7         38.94         37.42         1.07 o                         
  -2   7   7        461.74        422.86         3.75 o                         
  -1   7   7        453.47        447.37         3.62 o                         
   0   7   7        414.61        366.88         3.33 o                         
   1   7   7          3.75          7.95         0.67 o                         
   2   7   7         27.94         26.72         1.15 o                         
   3   7   7         47.45         43.87         1.57 o                         
   4   7   7         15.15         15.25         1.20 o                         
   5   7   7         91.30         94.82         2.64 o                         
   6   7   7        465.76        463.81         5.74 o                         
  -7   8   7        306.35        312.40         4.10 o                         
  -6   8   7         46.28         50.95         1.81 o                         
  -5   8   7        182.21        173.36         2.68 o                         
  -4   8   7          1.34          2.34         0.77 o                         
  -3   8   7          2.72          3.54         0.67 o                         
  -2   8   7         42.88         41.81         1.20 o                         
  -1   8   7        203.84        211.36         2.40 o                         
   0   8   7        352.10        340.79         3.75 o                         
   1   8   7        722.94        751.94         6.37 o                         
   2   8   7        581.60        575.68         5.87 o                         
   3   8   7        233.07        242.41         3.80 o                         
   4   8   7         18.53         15.31         1.29 o                         
  -5   9   7        188.37        192.74         3.45 o                         
  -4   9   7         11.26         17.55         1.40 o                         
  -3   9   7          3.31          3.13         0.87 o                         
  -2   9   7        404.22        412.49         4.61 o                         
  -1   9   7        473.99        477.84         5.19 o                         
   0   9   7        117.54        111.62         2.07 o                         
   1   9   7         27.16         27.77         1.77 o                         
   2   9   7        342.92        332.77         4.45 o                         
 -12   0   8       1797.58       1877.00        28.88 o                         
 -11   0   8        959.56        973.20        21.19 o                         
 -10   0   8        183.74        192.34         5.65 o                         
  -9   0   8       2826.51       2743.42        30.92 o                         
  -8   0   8       1315.76       1302.79        13.12 o                         
  -7   0   8        873.03        847.95         8.15 o                         
  -6   0   8       1203.22       1219.56        11.28 o                         
  -5   0   8       5125.37       5009.04        45.55 o                         
  -4   0   8       7001.41       6959.84        59.12 o                         
  -3   0   8        805.87        786.49         8.53 o                         
  -2   0   8       1381.58       1413.94        14.68 o                         
  -1   0   8       7155.97       7334.31        73.60 o                         
   0   0   8       9151.90       9285.97        84.69 o                         
   1   0   8       6964.61       7331.21        82.24 o                         
   2   0   8        136.95        125.51         2.03 o                         
   3   0   8        815.42        780.97         8.01 o                         
   4   0   8       1100.46       1056.92        10.71 o                         
   5   0   8       1038.92       1022.08        12.45 o                         
   6   0   8         81.56         80.82         2.69 o                         
   7   0   8       1470.86       1430.09        23.91 o                         
   8   0   8       2119.67       2138.68        27.57 o                         
 -12   1   8        852.07        855.40         9.17 o                         
 -11   1   8       2951.08       2949.01        26.17 o                         
 -10   1   8       4105.68       4205.96        36.29 o                         
  -9   1   8        302.86        297.72         3.64 o                         
  -8   1   8        107.24         98.53         1.50 o                         
  -7   1   8       4192.88       4187.41        27.34 o                         
  -6   1   8       3198.45       3123.38        20.44 o                         
  -5   1   8        484.01        478.97         3.47 o                         
  -4   1   8       3380.62       3445.57        23.11 o                         
  -3   1   8      12090.26      12023.51        77.58 o                         
  -2   1   8      11172.68      11061.30        71.26 o                         
  -1   1   8       8029.19       8220.61        55.40 o                         
   0   1   8          7.91          9.28         0.58 o                         
   1   1   8       2207.60       2219.05        14.62 o                         
   2   1   8       4821.96       4931.50        33.09 o                         
   3   1   8       1683.98       1692.02        12.96 o                         
   4   1   8         62.07         69.08         2.07 o                         
   5   1   8        698.73        677.40         5.69 o                         
   6   1   8       2204.47       2192.72        16.87 o                         
   7   1   8        375.54        371.48         5.16 o                         
   8   1   8          0.75          1.05         1.16 o                         
 -12   2   8       1195.42       1243.44        26.17 o                         
 -11   2   8        330.94        327.73         4.53 o                         
 -10   2   8         11.11         12.72         1.13 o                         
  -9   2   8        582.38        571.99         5.47 o                         
  -8   2   8        807.16        806.35         6.77 o                         
  -7   2   8         85.56         91.53         1.44 o                         
  -6   2   8        576.49        539.80         4.19 o                         
  -5   2   8       2895.55       2896.72        18.23 o                         
  -4   2   8       2615.02       2664.43        17.97 o                         
  -3   2   8        233.85        206.30         3.44 o                         
  -2   2   8        152.46        141.57         2.24 o                         
  -1   2   8       3894.52       3747.24        38.56 o                         
   0   2   8       6711.12       6666.66        53.09 o                         
   1   2   8       2482.48       2437.31        17.33 o                         
   2   2   8        424.45        399.39         3.47 o                         
   3   2   8         10.51         10.91         0.98 o                         
   4   2   8        522.99        506.98         4.03 o                         
   5   2   8        159.80        158.01         2.27 o                         
   6   2   8        182.14        174.34         2.54 o                         
   7   2   8        628.93        613.01         5.87 o                         
   8   2   8       1129.93       1157.09        10.87 o                         
 -11   3   8        375.64        370.11         4.95 o                         
 -10   3   8        405.03        404.96         5.01 o                         
  -9   3   8        465.04        436.55         4.57 o                         
  -8   3   8        135.83        113.22         1.83 o                         
  -7   3   8         17.77         18.69         0.83 o                         
  -6   3   8          7.00          8.06         0.55 o                         
  -5   3   8        413.27        411.01         3.22 o                         
  -4   3   8       2124.77       2129.99        14.78 o                         
  -3   3   8       4500.78       4581.33        35.76 o                         
  -2   3   8       4268.62       4277.39        36.48 o                         
  -1   3   8        976.14        969.40         8.63 o                         
   0   3   8        207.46        221.65         2.17 o                         
   1   3   8         82.11         72.82         1.40 o                         
   2   3   8        242.58        233.20         2.24 o                         
   3   3   8        144.60        137.80         1.76 o                         
   4   3   8         44.13         39.12         1.33 o                         
   5   3   8        344.59        324.50         3.28 o                         
   6   3   8         64.36         55.67         1.75 o                         
   7   3   8        259.81        242.56         3.30 o                         
   8   3   8          1.10          1.90         1.06 o                         
 -11   4   8         36.65         38.12         2.00 o                         
 -10   4   8         79.17         79.43         2.14 o                         
  -9   4   8        149.68        140.32         2.39 o                         
  -8   4   8         11.55         17.00         1.29 o                         
  -7   4   8         62.79         51.43         1.29 o                         
  -6   4   8         47.87         47.67         1.02 o                         
  -5   4   8        336.13        305.60         2.47 o                         
  -4   4   8          0.97          4.42         0.64 o                         
  -3   4   8         42.34         44.01         1.47 o                         
  -2   4   8         73.14         63.85         1.23 o                         
  -1   4   8         58.73         61.97         1.21 o                         
   0   4   8          0.25          5.28         1.00 o                         
   1   4   8        100.00         95.04         1.22 o                         
   2   4   8       1333.22       1278.68         9.13 o                         
   3   4   8         18.07         18.70         0.94 o                         
   4   4   8        694.54        670.27         5.60 o                         
   5   4   8        214.51        209.04         2.73 o                         
   6   4   8          3.54          3.76         0.85 o                         
   7   4   8          5.69          6.67         1.06 o                         
 -10   5   8        448.77        449.44         5.05 o                         
  -9   5   8        126.39        117.81         2.36 o                         
  -8   5   8        163.39        159.19         2.35 o                         
  -7   5   8        676.37        649.74         5.29 o                         
  -6   5   8        862.16        849.79         6.83 o                         
  -5   5   8       2278.33       2316.83        15.40 o                         
  -4   5   8         12.90         13.94         0.77 o                         
  -3   5   8         84.67         82.10         2.09 o                         
  -2   5   8        433.65        416.14         4.08 o                         
  -1   5   8        841.77        785.59         8.30 o                         
   0   5   8         55.36         53.56         1.10 o                         
   1   5   8        210.30        213.76         2.07 o                         
   2   5   8        219.85        217.51         2.29 o                         
   3   5   8        268.67        267.81         2.98 o                         
   4   5   8          2.75          3.40         0.74 o                         
   5   5   8        212.40        209.39         2.80 o                         
   6   5   8        345.07        343.63         3.94 o                         
   7   5   8        333.93        365.80         4.96 o                         
  -9   6   8       1174.42       1184.36        10.46 o                         
  -8   6   8       1144.59       1145.22         9.14 o                         
  -7   6   8        229.75        235.43         2.80 o                         
  -6   6   8        230.02        227.51         2.35 o                         
  -5   6   8       1119.84       1127.59         8.26 o                         
  -4   6   8       2506.80       2549.71        18.65 o                         
  -3   6   8        328.18        323.89         3.45 o                         
  -2   6   8         63.95         65.56         1.60 o                         
  -1   6   8       1414.62       1386.66        10.96 o                         
   0   6   8       1588.85       1624.42        12.51 o                         
   1   6   8        460.40        442.32         3.61 o                         
   2   6   8         97.72         90.73         1.54 o                         
   3   6   8       1478.33       1460.74        11.44 o                         
   4   6   8       1767.61       1782.66        15.23 o                         
   5   6   8        723.64        724.58         7.32 o                         
   6   6   8          9.65         10.58         1.14 o                         
  -8   7   8        132.62        123.81         2.49 o                         
  -7   7   8       2202.55       2298.23        17.73 o                         
  -6   7   8       2955.80       3001.40        25.05 o                         
  -5   7   8        614.86        592.68         4.89 o                         
  -4   7   8         18.94         18.14         1.02 o                         
  -3   7   8       1357.96       1349.02         9.93 o                         
  -2   7   8       2532.46       2556.64        17.84 o                         
  -1   7   8        970.88        971.97         7.66 o                         
   0   7   8         29.99         31.00         1.01 o                         
   1   7   8        922.48        931.19         7.30 o                         
   2   7   8       2464.52       2493.89        19.08 o                         
   3   7   8       1065.66       1072.07         9.85 o                         
   4   7   8         85.08         90.97         2.38 o                         
   5   7   8        337.82        331.94         5.08 o                         
  -7   8   8        248.91        231.89         3.48 o                         
  -6   8   8        606.56        609.17         6.18 o                         
  -5   8   8       1037.81       1064.96         9.46 o                         
  -4   8   8       2062.05       2122.84        17.09 o                         
  -3   8   8        451.20        451.29         4.49 o                         
  -2   8   8        114.56        103.79         1.71 o                         
  -1   8   8       1767.95       1776.78        13.02 o                         
   0   8   8       1948.14       1961.89        15.14 o                         
   1   8   8        587.51        586.53         5.29 o                         
   2   8   8         56.34         57.15         2.07 o                         
   3   8   8       1434.72       1505.59        21.55 o                         
   4   8   8        800.02        773.94         8.81 o                         
  -5   9   8         36.98         35.62         2.53 o                         
  -4   9   8         39.15         30.78         1.58 o                         
  -3   9   8       1669.81       1767.61        15.18 o                         
  -2   9   8       1518.58       1515.83        13.22 o                         
  -1   9   8        509.78        500.81         5.31 o                         
   0   9   8          1.21          2.26         1.07 o                         
   1   9   8        370.57        367.01         5.10 o                         
 -12   1   9        432.99        456.77         6.84 o                         
 -11   1   9        266.10        258.08         3.91 o                         
 -10   1   9          0.11          3.41         0.93 o                         
  -9   1   9         34.39         34.16         1.51 o                         
  -8   1   9        470.08        446.44         3.93 o                         
  -7   1   9        723.09        694.04         5.25 o                         
  -6   1   9         59.03         59.25         1.09 o                         
  -5   1   9        723.46        701.58         5.32 o                         
  -4   1   9        270.35        272.59         2.31 o                         
  -3   1   9       1901.02       1899.36        12.58 o                         
  -2   1   9        393.55        363.15         2.83 o                         
  -1   1   9        242.70        240.77         2.24 o                         
   0   1   9        420.48        420.82         3.30 o                         
   1   1   9       1781.55       1782.32        12.36 o                         
   2   1   9        141.50        141.16         1.62 o                         
   3   1   9          1.62          3.95         0.61 o                         
   4   1   9        617.06        582.43         4.81 o                         
   5   1   9        649.09        639.95         6.01 o                         
   6   1   9        601.16        582.51         5.72 o                         
   7   1   9          1.28          1.34         0.99 o                         
   8   1   9         35.74         35.39         1.85 o                         
 -11   2   9        359.66        358.64         4.80 o                         
 -10   2   9       1220.99       1238.90        11.86 o                         
  -9   2   9       1576.04       1540.30        12.69 o                         
  -8   2   9       1291.08       1268.07        11.35 o                         
  -7   2   9        121.96        120.72         1.62 o                         
  -6   2   9        720.70        709.98         4.99 o                         
  -5   2   9       1161.20       1161.69         8.06 o                         
  -4   2   9        758.71        722.21         5.15 o                         
  -3   2   9          0.88          3.76         0.57 o                         
  -2   2   9       3046.59       3088.26        22.15 o                         
  -1   2   9       1208.62       1157.61         7.90 o                         
   0   2   9        677.98        649.56         5.16 o                         
   1   2   9         24.94         26.03         0.87 o                         
   2   2   9       1363.09       1377.82         9.84 o                         
   3   2   9       3587.20       3669.05        25.86 o                         
   4   2   9        887.81        887.59         7.10 o                         
   5   2   9         54.57         53.56         1.52 o                         
   6   2   9        135.81        133.06         2.29 o                         
   7   2   9        939.38        933.85         8.95 o                         
   8   2   9        285.09        274.05         4.07 o                         
 -11   3   9       1280.96       1289.33        12.59 o                         
 -10   3   9         41.84         42.37         1.92 o                         
  -9   3   9        345.35        358.49         3.98 o                         
  -8   3   9       4047.25       4125.09        29.18 o                         
  -7   3   9       2439.79       2460.22        17.13 o                         
  -6   3   9        615.39        600.67         4.57 o                         
  -5   3   9        241.09        229.46         2.03 o                         
  -4   3   9       2869.89       2924.07        22.13 o                         
  -3   3   9       3416.59       3441.58        27.17 o                         
  -2   3   9        514.36        527.95         4.96 o                         
  -1   3   9       2728.44       2751.96        19.92 o                         
   0   3   9       4858.68       4918.07        32.98 o                         
   1   3   9       9536.81       9893.60        63.60 o                         
   2   3   9       3468.86       3543.69        23.81 o                         
   3   3   9        336.76        329.32         3.07 o                         
   4   3   9       1982.76       1942.18        15.59 o                         
   5   3   9       1644.77       1594.73        12.73 o                         
   6   3   9       1132.89       1110.22         9.39 o                         
   7   3   9        123.35        116.84         2.58 o                         
 -11   4   9        690.81        703.41         7.78 o                         
 -10   4   9       2373.92       2388.24        20.21 o                         
  -9   4   9       3332.42       3372.39        26.45 o                         
  -8   4   9       1435.08       1376.89        10.56 o                         
  -7   4   9          0.93          4.17         0.60 o                         
  -6   4   9        476.30        478.14         3.71 o                         
  -5   4   9       2803.54       2845.33        19.57 o                         
  -4   4   9         22.51         25.73         1.20 o                         
  -3   4   9        125.87        133.22         2.04 o                         
  -2   4   9       3338.02       3415.13        26.71 o                         
  -1   4   9       4914.42       5163.91        37.60 o                         
   0   4   9       1923.17       1967.17        13.68 o                         
   1   4   9         34.50         36.16         1.12 o                         
   2   4   9       1752.26       1724.13        12.49 o                         
   3   4   9       3421.43       3476.79        24.72 o                         
   4   4   9       2687.67       2735.49        18.90 o                         
   5   4   9         87.53         89.45         2.09 o                         
   6   4   9        174.08        174.25         2.82 o                         
   7   4   9       1042.09       1036.30         9.21 o                         
 -10   5   9         30.53         29.13         1.58 o                         
  -9   5   9        535.10        538.86         5.54 o                         
  -8   5   9       1847.74       1898.70        14.22 o                         
  -7   5   9       1937.62       1962.03        15.11 o                         
  -6   5   9        841.98        828.83         5.88 o                         
  -5   5   9        252.22        251.46         2.60 o                         
  -4   5   9       1664.27       1638.23        13.60 o                         
  -3   5   9       1135.83       1152.44         9.84 o                         
  -2   5   9        105.03        110.81         2.03 o                         
  -1   5   9        733.97        708.31         6.44 o                         
   0   5   9       5609.66       5740.59        40.45 o                         
   1   5   9       5963.58       6198.16        41.05 o                         
   2   5   9       2288.34       2359.15        17.08 o                         
   3   5   9        281.85        289.59         3.12 o                         
   4   5   9        435.12        415.41         4.33 o                         
   5   5   9       1280.17       1277.52        10.50 o                         
   6   5   9       1023.92       1046.86         9.15 o                         
  -9   6   9       1212.12       1236.88        10.85 o                         
  -8   6   9        308.49        283.81         3.41 o                         
  -7   6   9         58.33         58.36         1.62 o                         
  -6   6   9        353.47        344.32         3.08 o                         
  -5   6   9        347.46        349.42         3.54 o                         
  -4   6   9        197.78        185.08         2.71 o                         
  -3   6   9        135.21        148.64         2.43 o                         
  -2   6   9       1224.25       1237.85         9.98 o                         
  -1   6   9        719.07        769.48         6.63 o                         
   0   6   9       1186.22       1159.20         9.38 o                         
   1   6   9         13.05         11.25         0.78 o                         
   2   6   9        685.82        650.19         6.88 o                         
   3   6   9       1255.54       1262.49         9.86 o                         
   4   6   9       1220.35       1223.57        12.54 o                         
   5   6   9        378.46        370.81         4.30 o                         
  -8   7   9        151.29        163.72         3.08 o                         
  -7   7   9         53.72         55.37         1.88 o                         
  -6   7   9        105.08        107.50         1.84 o                         
  -5   7   9         12.56         15.71         0.95 o                         
  -4   7   9          6.33         13.66         0.96 o                         
  -3   7   9         19.08         21.15         1.91 o                         
  -2   7   9         54.78         50.27         1.67 o                         
  -1   7   9        253.50        251.75         3.02 o                         
   0   7   9        548.30        560.45         4.43 o                         
   1   7   9        791.89        791.34         6.49 o                         
   2   7   9        509.09        521.88         5.06 o                         
   3   7   9         68.46         72.45         2.06 o                         
   4   7   9         24.22         27.13         1.65 o                         
  -6   8   9        168.23        161.70         2.71 o                         
  -5   8   9        192.06        194.31         2.62 o                         
  -4   8   9        112.29        119.06         1.91 o                         
  -3   8   9        100.11        102.58         2.31 o                         
  -2   8   9          6.07          6.04         0.88 o                         
  -1   8   9         77.93         79.41         1.54 o                         
   0   8   9         14.11         19.59         1.14 o                         
   1   8   9         17.99         18.62         1.08 o                         
   2   8   9         12.16         10.98         1.10 o                         
   3   8   9          0.24          2.48         1.12 o                         
  -3   9   9        998.73       1043.04         9.52 o                         
  -2   9   9        581.65        579.62         5.95 o                         
  -1   9   9         85.40         93.52         2.00 o                         
   0   9   9          0.52          1.16         0.93 o                         
 -11   0  10       2116.57       2171.44        28.01 o                         
 -10   0  10       1850.48       1826.71        23.61 o                         
  -9   0  10        152.95        141.16         3.30 o                         
  -8   0  10        813.65        851.63        13.54 o                         
  -7   0  10       6931.58       7279.92        71.30 o                         
  -6   0  10       6963.12       7061.50        72.89 o                         
  -5   0  10       6239.60       6445.83        64.50 o                         
  -4   0  10         10.12          7.60         0.97 o                         
  -3   0  10       3092.64       3020.60        39.02 o                         
  -2   0  10       6252.01       6455.63        71.06 o                         
  -1   0  10       2672.10       2598.68        57.15 o                         
   0   0  10         38.07         35.00         1.37 o                         
   1   0  10       4651.60       4617.94        45.62 o                         
   2   0  10       9883.22      10042.76        91.40 o                         
   3   0  10       3416.06       3410.88        31.94 o                         
   4   0  10        346.95        351.11         4.91 o                         
   5   0  10       1362.76       1369.14        18.05 o                         
   6   0  10       4304.04       4409.84        53.39 o                         
   7   0  10       1846.55       1847.35        24.15 o                         
 -11   1  10         32.17         30.32         1.76 o                         
 -10   1  10       1260.97       1259.36        12.07 o                         
  -9   1  10       3004.34       3060.70        24.23 o                         
  -8   1  10       2183.10       2170.25        16.53 o                         
  -7   1  10        751.49        730.06         5.26 o                         
  -6   1  10        245.59        251.83         2.23 o                         
  -5   1  10       2722.76       2773.77        17.67 o                         
  -4   1  10       3001.98       3067.76        20.83 o                         
  -3   1  10        572.78        570.58         4.54 o                         
  -2   1  10        566.32        537.51         4.52 o                         
  -1   1  10       2636.75       2670.89        19.16 o                         
   0   1  10       4526.54       4699.81        33.17 o                         
   1   1  10        552.41        546.53         5.41 o                         
   2   1  10       1463.51       1401.32        10.43 o                         
   3   1  10       4641.81       4608.89        31.79 o                         
   4   1  10       6852.61       7003.62        53.08 o                         
   5   1  10       3547.77       3547.82        29.10 o                         
   6   1  10        204.91        201.91         3.14 o                         
   7   1  10        408.58        415.00         5.05 o                         
 -11   2  10        523.21        517.39         6.18 o                         
 -10   2  10        841.55        813.52         8.39 o                         
  -9   2  10          0.26          1.05         0.75 o                         
  -8   2  10        556.65        545.27         4.64 o                         
  -7   2  10       3428.90       3453.82        22.81 o                         
  -6   2  10       5662.38       5721.97        35.85 o                         
  -5   2  10       3761.95       3793.25        24.77 o                         
  -4   2  10        282.79        254.78         2.31 o                         
  -3   2  10        194.06        201.69         2.39 o                         
  -2   2  10        791.51        783.51         5.77 o                         
  -1   2  10       1268.29       1240.41         9.28 o                         
   0   2  10        635.21        599.29         4.70 o                         
   1   2  10       2917.63       2917.42        19.08 o                         
   2   2  10       4647.21       4715.09        30.75 o                         
   3   2  10       2665.46       2623.71        18.85 o                         
   4   2  10        325.70        309.26         3.29 o                         
   5   2  10        403.44        383.60         4.06 o                         
   6   2  10       1518.52       1523.87        12.91 o                         
   7   2  10       1062.04       1075.74        10.48 o                         
 -11   3  10         73.17         69.41         2.36 o                         
 -10   3  10        311.14        307.58         3.93 o                         
  -9   3  10        601.18        563.53         5.52 o                         
  -8   3  10        543.77        525.79         4.56 o                         
  -7   3  10        146.67        134.62         1.85 o                         
  -6   3  10         39.11         46.43         1.04 o                         
  -5   3  10         63.31         69.22         1.11 o                         
  -4   3  10        806.04        809.35         6.76 o                         
  -3   3  10         78.63         79.36         1.46 o                         
  -2   3  10        150.10        138.84         1.81 o                         
  -1   3  10        376.27        363.39         3.39 o                         
   0   3  10          1.68         10.37         1.27 o                         
   1   3  10         26.28         17.70         0.80 o                         
   2   3  10         54.51         42.84         1.27 o                         
   3   3  10       1983.77       1935.06        14.25 o                         
   4   3  10        879.35        843.19         6.98 o                         
   5   3  10        821.40        788.30         7.00 o                         
   6   3  10        123.95        114.97         2.52 o                         
   7   3  10         31.87         30.73         1.62 o                         
 -10   4  10         29.70         29.75         1.60 o                         
  -9   4  10          0.19          2.34         0.86 o                         
  -8   4  10         54.44         51.38         1.50 o                         
  -7   4  10         22.32         22.93         1.15 o                         
  -6   4  10        160.03        165.34         2.25 o                         
  -5   4  10         35.05         35.83         1.19 o                         
  -4   4  10       1301.47       1291.98        11.64 o                         
  -3   4  10        207.49        204.99         2.80 o                         
  -2   4  10         95.58         98.94         1.81 o                         
  -1   4  10        319.37        303.51         2.93 o                         
   0   4  10          2.49          3.02         0.49 o                         
   1   4  10         16.43         15.54         0.81 o                         
   2   4  10         10.17         12.85         0.86 o                         
   3   4  10        115.56        107.98         1.94 o                         
   4   4  10          0.68          1.54         0.76 o                         
   5   4  10          9.97         11.53         1.05 o                         
   6   4  10         76.40         69.40         2.14 o                         
 -10   5  10          1.10          1.75         1.07 o                         
  -9   5  10        244.70        234.46         3.42 o                         
  -8   5  10         44.95         37.48         1.43 o                         
  -7   5  10          5.28          8.31         0.73 o                         
  -6   5  10        121.37        121.15         1.63 o                         
  -5   5  10        789.54        773.99         6.98 o                         
  -4   5  10        796.07        773.53         6.64 o                         
  -3   5  10         16.96         20.24         1.35 o                         
  -2   5  10        156.44        149.07         2.10 o                         
  -1   5  10       1027.57       1011.06         8.32 o                         
   0   5  10       1403.32       1380.10        10.04 o                         
   1   5  10        242.75        228.66         2.28 o                         
   2   5  10          1.18          4.20         0.71 o                         
   3   5  10        454.25        456.15         4.72 o                         
   4   5  10        473.15        470.95         4.78 o                         
   5   5  10        144.62        142.97         2.60 o                         
   6   5  10          5.12          4.43         1.18 o                         
  -9   6  10        113.44        119.45         2.61 o                         
  -8   6  10        212.18        207.42         2.77 o                         
  -7   6  10        869.91        857.22         7.10 o                         
  -6   6  10       1138.08       1124.37         8.09 o                         
  -5   6  10        159.19        154.20         2.30 o                         
  -4   6  10        260.61        259.47         3.34 o                         
  -3   6  10       1939.98       1954.95        16.15 o                         
  -2   6  10       2379.57       2367.53        18.11 o                         
  -1   6  10        706.13        727.77         6.41 o                         
   0   6  10         26.98         31.43         1.16 o                         
   1   6  10       1048.91       1021.12         7.98 o                         
   2   6  10       1487.12       1484.45        11.31 o                         
   3   6  10        854.29        840.59         7.11 o                         
   4   6  10          3.95          5.07         1.06 o                         
   5   6  10        466.11        464.00         5.54 o                         
  -8   7  10       1075.80       1174.02        32.43 o                         
  -7   7  10        138.91        138.94         2.47 o                         
  -6   7  10        384.21        387.91         3.74 o                         
  -5   7  10       1238.03       1222.15        11.49 o                         
  -4   7  10       1849.87       1816.76        15.35 o                         
  -3   7  10        285.84        277.43         3.67 o                         
  -2   7  10        132.80        133.16         2.40 o                         
  -1   7  10       2217.08       2192.72        17.66 o                         
   0   7  10       2115.71       2206.15        15.97 o                         
   1   7  10        853.15        837.98         8.62 o                         
   2   7  10          9.03         11.01         1.17 o                         
   3   7  10       1173.73       1197.41        10.88 o                         
  -6   8  10       1326.41       1351.38        12.23 o                         
  -5   8  10        187.76        171.43         2.57 o                         
  -4   8  10         20.11         19.15         1.58 o                         
  -3   8  10       1691.52       1762.10        16.99 o                         
  -2   8  10       2004.63       2043.07        17.80 o                         
  -1   8  10        664.36        643.02         5.81 o                         
   0   8  10          1.64          2.21         0.83 o                         
   1   8  10        690.93        692.81         6.71 o                         
   2   8  10       1686.70       1799.33        25.70 o                         
 -11   1  11         86.79         89.01         2.44 o                         
 -10   1  11        267.68        250.21         3.70 o                         
  -9   1  11        132.42        120.19         2.20 o                         
  -8   1  11        174.24        166.32         2.17 o                         
  -7   1  11        228.09        226.86         2.30 o                         
  -6   1  11       1072.15       1051.27         7.55 o                         
  -5   1  11        729.37        728.46         5.20 o                         
  -4   1  11        468.18        450.64         3.68 o                         
  -3   1  11         11.57         16.03         0.77 o                         
  -2   1  11       1227.73       1185.04         8.95 o                         
  -1   1  11        501.83        488.86         3.80 o                         
   0   1  11        978.06        958.72         7.16 o                         
   1   1  11         67.72         64.57         1.19 o                         
   2   1  11        467.01        432.16         5.53 o                         
   3   1  11        512.62        483.38         4.54 o                         
   4   1  11        346.12        336.41         3.96 o                         
   5   1  11          3.28          6.60         1.24 o                         
   6   1  11        158.54        152.47         2.84 o                         
   7   1  11        391.22        389.80         7.32 o                         
 -11   2  11        433.86        431.80         5.43 o                         
 -10   2  11         28.86         29.04         1.62 o                         
  -9   2  11        121.00        113.17         3.15 o                         
  -8   2  11       3681.70       3724.70        26.55 o                         
  -7   2  11       1597.19       1571.12        10.87 o                         
  -6   2  11        331.52        310.89         2.73 o                         
  -5   2  11        678.71        677.30         5.08 o                         
  -4   2  11       3984.39       4048.06        26.37 o                         
  -3   2  11       5382.16       5361.31        34.68 o                         
  -2   2  11       2482.01       2486.98        17.24 o                         
  -1   2  11        574.91        558.00         4.44 o                         
   0   2  11       1820.00       1776.47        12.62 o                         
   1   2  11       3883.68       3891.93        25.51 o                         
   2   2  11       1912.92       1908.21        13.96 o                         
   3   2  11         26.14         26.14         1.20 o                         
   4   2  11       1423.01       1392.30        11.70 o                         
   5   2  11       1910.04       1939.68        15.95 o                         
   6   2  11       1074.97       1079.29        10.18 o                         
 -10   3  11        783.64        796.43         7.82 o                         
  -9   3  11       1255.93       1256.98        10.72 o                         
  -8   3  11         66.23         65.62         1.52 o                         
  -7   3  11       1142.47       1103.62         8.38 o                         
  -6   3  11       4983.17       5019.29        33.92 o                         
  -5   3  11       4901.55       4930.51        32.09 o                         
  -4   3  11       2437.60       2403.41        17.68 o                         
  -3   3  11          1.03          1.73         0.62 o                         
  -2   3  11       4378.46       4310.30        35.90 o                         
  -1   3  11       3446.70       3512.38        24.10 o                         
   0   3  11       1954.70       1926.42        13.66 o                         
   1   3  11        132.44        127.46         1.71 o                         
   2   3  11       1050.39       1030.84         8.05 o                         
   3   3  11       4369.30       4409.48        31.14 o                         
   4   3  11        742.31        732.88         6.57 o                         
   5   3  11         78.45         81.91         2.06 o                         
   6   3  11        734.24        729.50         7.16 o                         
 -10   4  11         44.79         47.65         1.88 o                         
  -9   4  11        833.88        821.34         7.56 o                         
  -8   4  11       2666.96       2687.11        19.60 o                         
  -7   4  11       2309.83       2314.76        17.17 o                         
  -6   4  11        788.22        755.40         5.91 o                         
  -5   4  11       2306.13       2300.78        17.86 o                         
  -4   4  11       5723.61       5727.97        47.30 o                         
  -3   4  11       9801.19      10126.48        82.60 o                         
  -2   4  11       3714.45       3802.72        31.85 o                         
  -1   4  11         86.94         86.59         2.31 o                         
   0   4  11       2087.88       2088.99        15.32 o                         
   1   4  11       3534.43       3608.88        24.64 o                         
   2   4  11        770.08        748.39         6.54 o                         
   3   4  11         49.41         51.18         1.50 o                         
   4   4  11       3160.74       3212.63        24.21 o                         
   5   4  11       3183.74       3261.57        25.82 o                         
  -9   5  11        606.68        602.16         6.06 o                         
  -8   5  11          0.43          3.19         0.93 o                         
  -7   5  11        753.48        756.54         6.51 o                         
  -6   5  11       2613.38       2684.39        18.73 o                         
  -5   5  11       5573.94       5671.67        47.02 o                         
  -4   5  11        874.03        867.02         8.48 o                         
  -3   5  11          5.98          8.93         0.90 o                         
  -2   5  11       1202.45       1203.17        11.15 o                         
  -1   5  11       2638.68       2638.15        22.65 o                         
   0   5  11       1040.60        999.20         7.45 o                         
   1   5  11         21.75         23.53         1.08 o                         
   2   5  11       1326.60       1312.13        10.64 o                         
   3   5  11       1308.61       1286.54        10.63 o                         
   4   5  11        509.89        478.92         4.94 o                         
   5   5  11          3.17          6.23         1.22 o                         
  -8   6  11        827.04        848.04         7.95 o                         
  -7   6  11       1021.60       1002.21         8.67 o                         
  -6   6  11        192.92        196.80         2.71 o                         
  -5   6  11         85.65         79.76         2.23 o                         
  -4   6  11       1485.41       1495.75        13.66 o                         
  -3   6  11       2650.11       2662.13        23.00 o                         
  -2   6  11        853.81        843.38         8.84 o                         
  -1   6  11        185.24        176.40         2.80 o                         
   0   6  11        226.21        214.37         2.75 o                         
   1   6  11        833.46        814.72         7.08 o                         
   2   6  11         66.03         63.38         2.00 o                         
   3   6  11         18.25         22.04         1.63 o                         
   4   6  11        756.87        771.22         7.18 o                         
  -7   7  11        212.49        219.56         3.12 o                         
  -6   7  11        465.66        492.09         5.74 o                         
  -5   7  11        573.48        593.65         6.65 o                         
  -4   7  11        416.26        398.99         5.01 o                         
  -3   7  11         66.52         69.03         2.43 o                         
  -2   7  11          0.30          3.16         1.17 o                         
  -1   7  11         32.43         34.05         1.75 o                         
   0   7  11         27.91         24.73         1.13 o                         
   1   7  11          1.11          2.45         0.96 o                         
   2   7  11         85.27         92.69         2.39 o                         
  -4   8  11          8.21         11.73         1.68 o                         
  -3   8  11          0.18          5.07         1.44 o                         
  -2   8  11        198.99        198.68         4.32 o                         
  -1   8  11        496.43        505.96         6.27 o                         
   0   8  11        353.76        352.19         3.90 o                         
 -11   0  12        641.96        697.27        10.78 o                         
 -10   0  12        185.84        173.97         3.89 o                         
  -9   0  12       1545.68       1527.43        18.15 o                         
  -8   0  12       2180.69       2167.18        22.43 o                         
  -7   0  12         63.23         58.57         1.85 o                         
  -6   0  12       2127.11       2081.61        21.91 o                         
  -5   0  12       6746.08       6789.29        68.25 o                         
  -4   0  12      10802.51      10850.46       111.04 o                         
  -3   0  12       1783.29       1718.02        18.28 o                         
  -2   0  12        368.47        333.92         4.64 o                         
  -1   0  12       5490.91       5554.61        61.50 o                         
   0   0  12       8861.78       9175.21        97.28 o                         
   1   0  12       3005.31       3011.44        33.12 o                         
   2   0  12         18.23         18.44         1.47 o                         
   3   0  12       1138.88       1118.91        13.52 o                         
   4   0  12       1961.31       2022.89        25.56 o                         
   5   0  12        926.30        936.29        14.39 o                         
   6   0  12        205.29        209.55         5.23 o                         
 -11   1  12       1521.16       1548.51        16.41 o                         
 -10   1  12       2162.86       2231.76        18.29 o                         
  -9   1  12        249.53        252.28         3.07 o                         
  -8   1  12        259.24        235.77         3.06 o                         
  -7   1  12       2458.54       2430.42        17.80 o                         
  -6   1  12       2619.84       2557.71        18.62 o                         
  -5   1  12        375.43        356.86         3.47 o                         
  -4   1  12       2176.26       2147.03        15.74 o                         
  -3   1  12       8352.76       8472.09        62.03 o                         
  -2   1  12       8692.71       8819.46        61.84 o                         
  -1   1  12       5313.66       5395.31        36.61 o                         
   0   1  12         81.07         81.04         1.43 o                         
   1   1  12       1211.91       1192.40         8.47 o                         
   2   1  12       2506.48       2499.32        18.09 o                         
   3   1  12        630.90        621.59         5.87 o                         
   4   1  12          8.13          9.66         0.96 o                         
   5   1  12        781.51        767.35         7.65 o                         
   6   1  12       1348.53       1378.92        12.59 o                         
 -10   2  12         42.49         47.56         1.94 o                         
  -9   2  12        775.14        763.92         7.28 o                         
  -8   2  12        552.71        543.04         5.19 o                         
  -7   2  12         89.46         91.87         1.73 o                         
  -6   2  12        690.45        654.18         5.50 o                         
  -5   2  12       4077.71       4096.50        26.85 o                         
  -4   2  12       3245.64       3228.63        21.26 o                         
  -3   2  12        641.51        609.28         4.61 o                         
  -2   2  12        257.30        244.08         2.42 o                         
  -1   2  12       3559.25       3574.77        24.60 o                         
   0   2  12       4684.42       4675.36        31.98 o                         
   1   2  12       2315.51       2307.87        16.09 o                         
   2   2  12        105.27        103.18         1.78 o                         
   3   2  12        284.60        285.94         3.41 o                         
   4   2  12        409.73        398.24         5.00 o                         
   5   2  12        159.28        152.28         2.67 o                         
   6   2  12         81.45         81.16         3.69 o                         
 -10   3  12        222.97        228.06         3.51 o                         
  -9   3  12        176.00        171.34         2.76 o                         
  -8   3  12          9.71         12.65         0.89 o                         
  -7   3  12         53.81         55.15         1.42 o                         
  -6   3  12          9.72         12.58         0.80 o                         
  -5   3  12         98.34         95.56         1.46 o                         
  -4   3  12        480.57        456.85         4.05 o                         
  -3   3  12       1476.50       1472.14        11.73 o                         
  -2   3  12       2230.25       2208.80        16.10 o                         
  -1   3  12        650.07        615.80         5.13 o                         
   0   3  12         89.77         89.98         1.51 o                         
   1   3  12          5.04          6.37         0.68 o                         
   2   3  12         85.07         78.49         1.62 o                         
   3   3  12         30.89         31.42         1.47 o                         
   4   3  12         95.86         88.37         2.08 o                         
   5   3  12        182.01        171.99         2.93 o                         
  -9   4  12        100.27        102.09         2.37 o                         
  -8   4  12         12.52         14.02         1.01 o                         
  -7   4  12         21.40         20.30         1.05 o                         
  -6   4  12        143.47        138.03         1.87 o                         
  -5   4  12         19.54         20.75         1.15 o                         
  -4   4  12         20.24         20.27         1.06 o                         
  -3   4  12         30.17         32.06         1.50 o                         
  -2   4  12          2.11          4.91         0.96 o                         
  -1   4  12        104.59         95.53         1.62 o                         
   0   4  12         10.27         11.54         0.73 o                         
   1   4  12         73.47         63.25         1.60 o                         
   2   4  12        137.39        127.36         2.02 o                         
   3   4  12         24.24         22.19         1.23 o                         
   4   4  12         42.18         45.08         2.00 o                         
   5   4  12         99.71         97.73         2.49 o                         
  -9   5  12          2.99          4.84         1.00 o                         
  -8   5  12        366.70        369.46         4.12 o                         
  -7   5  12        801.02        802.51         7.14 o                         
  -6   5  12       1415.28       1397.55        11.29 o                         
  -5   5  12        355.63        366.73         4.54 o                         
  -4   5  12         15.22         14.65         1.11 o                         
  -3   5  12        480.84        468.37         5.27 o                         
  -2   5  12        867.62        851.31         8.40 o                         
  -1   5  12        253.72        240.79         3.42 o                         
   0   5  12         16.04         16.18         0.89 o                         
   1   5  12        557.38        541.24         5.48 o                         
   2   5  12        726.55        734.65         6.62 o                         
   3   5  12        520.01        513.60         5.35 o                         
   4   5  12         17.15         16.88         1.28 o                         
  -8   6  12        960.47        978.68         8.97 o                         
  -7   6  12        176.87        178.38         2.59 o                         
  -6   6  12        131.36        129.17         3.00 o                         
  -5   6  12       1011.11       1007.87         9.96 o                         
  -4   6  12       1083.53       1074.32        10.41 o                         
  -3   6  12        275.93        260.27         3.79 o                         
  -2   6  12         77.37         81.64         2.28 o                         
  -1   6  12       1385.35       1404.28        13.02 o                         
   0   6  12       1054.56       1094.15         8.71 o                         
   1   6  12        420.96        425.15         4.70 o                         
   2   6  12          1.96          4.03         0.98 o                         
   3   6  12        718.27        719.10         7.45 o                         
  -6   7  12       1738.25       1783.93        17.37 o                         
  -5   7  12        633.57        617.03         7.33 o                         
  -4   7  12        121.61        123.96         2.92 o                         
  -3   7  12       1791.74       1841.22        16.68 o                         
  -2   7  12       1841.70       1857.01        16.87 o                         
  -1   7  12        884.52        893.41         9.14 o                         
   0   7  12         73.15         74.84         2.69 o                         
   1   7  12        994.75       1028.88         9.42 o                         
 -10   1  13         11.86         15.18         1.25 o                         
  -9   1  13         13.74         14.11         1.11 o                         
  -8   1  13        603.48        575.19         5.40 o                         
  -7   1  13        229.83        220.93         2.76 o                         
  -6   1  13         53.74         54.87         1.49 o                         
  -5   1  13        177.47        166.80         2.26 o                         
  -4   1  13        715.84        692.57         6.09 o                         
  -3   1  13        920.45        870.51         7.78 o                         
  -2   1  13         69.76         67.60         1.51 o                         
  -1   1  13          1.29          2.82         0.60 o                         
   0   1  13        432.51        417.54         4.23 o                         
   1   1  13        568.87        561.71         4.85 o                         
   2   1  13        147.68        144.10         2.19 o                         
   3   1  13          0.27          0.28         0.79 o                         
   4   1  13        153.32        157.17         2.67 o                         
   5   1  13        172.31        166.70         3.05 o                         
 -10   2  13       1285.02       1311.79        12.84 o                         
  -9   2  13       2087.51       2058.03        17.11 o                         
  -8   2  13        492.77        500.85         5.00 o                         
  -7   2  13         81.24         77.35         1.70 o                         
  -6   2  13       1663.30       1625.46        12.27 o                         
  -5   2  13       1007.90        974.92         7.63 o                         
  -4   2  13        619.36        589.90         4.92 o                         
  -3   2  13        177.21        172.59         2.14 o                         
  -2   2  13       2525.08       2564.86        19.52 o                         
  -1   2  13       1975.27       1971.36        15.26 o                         
   0   2  13       1071.47       1032.96         8.57 o                         
   1   2  13          9.59          7.44         0.80 o                         
   2   2  13        263.86        274.78         3.30 o                         
   3   2  13       1598.59       1593.63        13.27 o                         
   4   2  13        273.26        279.17         3.64 o                         
   5   2  13          8.10          8.40         1.16 o                         
 -10   3  13         66.95         81.29         4.85 o                         
  -9   3  13        225.21        231.65         3.31 o                         
  -8   3  13       2771.71       2810.26        21.65 o                         
  -7   3  13       1826.98       1799.53        14.24 o                         
  -6   3  13        505.34        500.90         4.48 o                         
  -5   3  13        655.80        645.19         5.38 o                         
  -4   3  13       1392.34       1388.37        10.43 o                         
  -3   3  13       2819.37       2825.61        20.27 o                         
  -2   3  13        389.75        392.44         3.77 o                         
  -1   3  13        994.41        960.26         7.94 o                         
   0   3  13       2815.04       2823.34        22.82 o                         
   1   3  13       3265.40       3408.34        25.78 o                         
   2   3  13       1694.91       1716.73        15.11 o                         
   3   3  13         95.48         98.77         2.16 o                         
   4   3  13        589.79        587.60         6.04 o                         
  -9   4  13       2783.93       2798.19        22.83 o                         
  -8   4  13        720.04        692.86         6.45 o                         
  -7   4  13         80.03         95.49         2.44 o                         
  -6   4  13       1638.35       1662.90        12.05 o                         
  -5   4  13       2459.49       2496.86        21.55 o                         
  -4   4  13        159.71        163.19         2.92 o                         
  -3   4  13        340.69        333.12         4.40 o                         
  -2   4  13       3375.59       3400.41        29.12 o                         
  -1   4  13       3383.49       3536.87        26.55 o                         
   0   4  13       1342.69       1331.24        11.47 o                         
   1   4  13         12.74         12.12         1.13 o                         
   2   4  13       1181.61       1193.04        10.51 o                         
   3   4  13       1934.42       1964.04        16.13 o                         
   4   4  13        859.61        870.65         8.14 o                         
  -8   5  13        898.84        899.73         8.44 o                         
  -7   5  13       1202.57       1226.70        10.22 o                         
  -6   5  13        348.77        334.30         3.85 o                         
  -5   5  13        292.74        286.43         4.21 o                         
  -4   5  13       1218.19       1199.26        12.01 o                         
  -3   5  13       1257.83       1265.73        12.57 o                         
  -2   5  13         18.62         24.04         1.68 o                         
  -1   5  13        310.66        317.53         3.95 o                         
   0   5  13       2557.94       2613.15        20.10 o                         
   1   5  13       2898.97       3003.35        25.52 o                         
   2   5  13       1046.20       1069.01        10.21 o                         
   3   5  13         68.70         71.96         2.25 o                         
  -7   6  13          2.93          5.56         0.88 o                         
  -6   6  13        246.65        238.05         4.09 o                         
  -5   6  13        317.92        310.44         4.60 o                         
  -4   6  13          0.29          1.19         1.16 o                         
  -3   6  13        570.96        582.31         6.91 o                         
  -2   6  13       1510.89       1547.77        15.16 o                         
  -1   6  13       1340.76       1381.51        14.93 o                         
   0   6  13        691.16        688.49         6.46 o                         
   1   6  13         22.65         21.69         1.40 o                         
  -4   7  13         63.55         65.86         2.61 o                         
  -3   7  13          0.28          2.40         1.28 o                         
  -2   7  13         26.75         27.08         1.78 o                         
  -1   7  13        117.78        113.49         3.34 o                         
 -10   0  14       1313.84       1296.51        20.67 o                         
  -9   0  14         30.74         26.05         2.21 o                         
  -8   0  14       1335.47       1360.63        16.83 o                         
  -7   0  14       4467.82       4603.84        51.61 o                         
  -6   0  14       3433.04       3466.69        39.30 o                         
  -5   0  14       1676.51       1684.70        18.30 o                         
  -4   0  14        122.97        126.05         4.06 o                         
  -3   0  14       1524.69       1473.97        16.08 o                         
  -2   0  14        852.19        859.51        10.07 o                         
  -1   0  14        475.22        473.01         6.35 o                         
   0   0  14       1274.44       1239.44        17.03 o                         
   1   0  14       2958.07       2943.71        37.77 o                         
   2   0  14       3115.90       3202.33        35.62 o                         
   3   0  14       1485.63       1538.17        20.12 o                         
   4   0  14         36.23         34.32         3.30 o                         
 -10   1  14        870.52        889.20        10.37 o                         
  -9   1  14       2772.54       2850.84        24.79 o                         
  -8   1  14       2257.78       2265.46        18.80 o                         
  -7   1  14        998.82        964.28         8.79 o                         
  -6   1  14          6.40          8.78         0.92 o                         
  -5   1  14        814.00        815.43         7.14 o                         
  -4   1  14        966.84        957.41         8.14 o                         
  -3   1  14        160.49        165.13         2.39 o                         
  -2   1  14        101.71        100.37         1.83 o                         
  -1   1  14        837.11        848.01         7.72 o                         
   0   1  14       1047.98       1052.42         8.74 o                         
   1   1  14        288.35        314.37         3.67 o                         
   2   1  14        363.50        358.29         4.06 o                         
   3   1  14        918.85        908.43         8.27 o                         
   4   1  14       1593.17       1650.23        14.52 o                         
  -9   2  14         27.11         26.90         1.84 o                         
  -8   2  14        621.72        597.99         6.51 o                         
  -7   2  14       2305.07       2306.39        18.14 o                         
  -6   2  14       2115.22       2075.99        16.37 o                         
  -5   2  14        840.31        806.00         7.10 o                         
  -4   2  14         12.38         15.65         1.02 o                         
  -3   2  14        355.43        350.24         3.82 o                         
  -2   2  14        332.73        334.14         3.47 o                         
  -1   2  14          1.07          3.34         0.73 o                         
   0   2  14        578.63        544.89         5.13 o                         
   1   2  14       1529.53       1502.70        12.75 o                         
   2   2  14       2338.11       2390.86        20.44 o                         
   3   2  14        435.03        433.88         4.73 o                         
   4   2  14         54.97         58.21         2.03 o                         
  -9   3  14        319.49        310.13         4.00 o                         
  -8   3  14        641.99        631.83         6.34 o                         
  -7   3  14        224.69        209.70         2.80 o                         
  -6   3  14         19.84         27.78         1.13 o                         
  -5   3  14          0.73          3.38         0.69 o                         
  -4   3  14        249.10        254.94         2.70 o                         
  -3   3  14         28.00         27.35         1.10 o                         
  -2   3  14         20.01         17.63         0.99 o                         
  -1   3  14        149.62        144.67         2.28 o                         
   0   3  14          4.95          9.07         0.86 o                         
   1   3  14          3.67          4.63         1.05 o                         
   2   3  14          2.59          2.75         0.94 o                         
   3   3  14        491.09        496.44         5.66 o                         
  -8   4  14         36.95         39.78         1.69 o                         
  -7   4  14         33.22         34.23         1.45 o                         
  -6   4  14         20.23         22.42         1.22 o                         
  -5   4  14         11.93         11.95         0.91 o                         
  -4   4  14        108.52        111.54         2.02 o                         
  -3   4  14        131.39        120.20         2.10 o                         
  -2   4  14         12.07         17.90         0.93 o                         
  -1   4  14        471.81        443.85         4.30 o                         
   0   4  14         80.83         77.34         1.88 o                         
   1   4  14         75.70         72.95         1.92 o                         
   2   4  14         23.28         21.93         1.37 o                         
  -7   5  14          8.92          7.11         0.89 o                         
  -6   5  14        168.36        167.25         2.64 o                         
  -5   5  14        404.55        399.94         5.34 o                         
  -4   5  14        387.56        381.24         5.15 o                         
  -3   5  14        122.81        126.81         2.82 o                         
  -2   5  14          3.15          6.45         1.29 o                         
  -1   5  14        198.52        194.46         2.49 o                         
   0   5  14        178.71        170.83         2.77 o                         
   1   5  14         42.64         44.46         1.84 o                         
  -5   6  14         92.59         96.35         3.03 o                         
  -4   6  14         91.83        101.73         2.86 o                         
  -3   6  14        818.88        835.19         9.19 o                         
  -2   6  14       1314.43       1343.00        14.76 o                         
  -1   6  14        427.51        438.16         6.29 o                         
   0   6  14          0.08         -1.22         1.84 o                         
  -9   1  15        285.86        267.92         3.94 o                         
  -8   1  15          0.32          2.41         0.82 o                         
  -7   1  15         71.33         71.35         2.03 o                         
  -6   1  15        321.04        322.82         3.83 o                         
  -5   1  15        595.26        598.25         5.97 o                         
  -4   1  15        169.88        156.08         2.37 o                         
  -3   1  15          4.37          7.42         0.78 o                         
  -2   1  15        148.94        141.36         2.30 o                         
  -1   1  15        114.05        115.09         2.26 o                         
   0   1  15         54.03         49.59         1.68 o                         
   1   1  15         16.12         15.37         1.10 o                         
   2   1  15        214.88        207.66         3.23 o                         
   3   1  15        336.74        341.51         4.50 o                         
  -8   2  15       1087.48       1074.54        10.46 o                         
  -7   2  15        742.78        719.67         7.03 o                         
  -6   2  15         24.07         23.31         1.10 o                         
  -5   2  15        246.80        241.98         3.06 o                         
  -4   2  15        808.43        803.06         7.51 o                         
  -3   2  15       1288.86       1278.65        11.15 o                         
  -2   2  15        194.39        189.79         2.72 o                         
  -1   2  15        110.72        107.95         2.10 o                         
   0   2  15        813.66        782.64         7.30 o                         
   1   2  15        581.77        596.81         6.32 o                         
   2   2  15        236.73        231.50         3.51 o                         
  -8   3  15         33.28         39.84         2.11 o                         
  -7   3  15        333.83        334.07         3.84 o                         
  -6   3  15       2503.08       2466.34        19.37 o                         
  -5   3  15       1618.02       1629.31        14.74 o                         
  -4   3  15       1025.28        993.12         8.99 o                         
  -3   3  15         17.14         13.79         0.96 o                         
  -2   3  15        906.77        897.26         8.20 o                         
  -1   3  15       1065.34       1084.92         9.51 o                         
   0   3  15        359.44        364.96         4.00 o                         
   1   3  15         43.67         41.66         1.79 o                         
   2   3  15        457.41        454.67         5.36 o                         
  -7   4  15        905.83        923.74         7.74 o                         
  -6   4  15        138.45        144.93         3.30 o                         
  -5   4  15        715.92        700.78         5.92 o                         
  -4   4  15       1606.10       1641.64        12.35 o                         
  -3   4  15       2414.97       2433.27        18.77 o                         
  -2   4  15        480.67        496.88         4.83 o                         
  -1   4  15          4.22          4.61         0.96 o                         
   0   4  15        702.04        703.23         6.79 o                         
   1   4  15        799.15        834.52         8.38 o                         
  -6   5  15       1559.53       1643.46        41.61 o                         
  -5   5  15       2008.97       2033.90        19.43 o                         
  -4   5  15        908.50        919.07         9.92 o                         
  -3   5  15          4.54          5.49         1.35 o                         
  -2   5  15        293.73        304.47         5.05 o                         
  -1   5  15        499.37        522.26         5.44 o                         
  -8   0  16        180.84        187.51         4.22 o                         
  -7   0  16         16.59         17.91         2.47 o                         
  -6   0  16        913.04        888.76        11.84 o                         
  -5   0  16       3091.01       3131.26        35.91 o                         
  -4   0  16       2808.37       2761.65        32.05 o                         
  -3   0  16        447.15        462.54         7.16 o                         
  -2   0  16          3.88          5.61         1.34 o                         
  -1   0  16       1854.44       1836.70        22.12 o                         
   0   0  16       1949.85       1937.50        23.33 o                         
   1   0  16        719.89        712.21        10.08 o                         
  -8   1  16        168.27        165.07         2.86 o                         
  -7   1  16       1169.07       1148.61        10.42 o                         
  -6   1  16        860.20        823.39         7.87 o                         
  -5   1  16        170.86        166.39         2.72 o                         
  -4   1  16       1005.49        991.64         9.15 o                         
  -3   1  16       3320.84       3373.09        27.31 o                         
  -2   1  16       3746.00       3863.50        31.10 o                         
  -1   1  16       2303.66       2295.24        20.21 o                         
   0   1  16         66.71         71.73         2.11 o                         
   1   1  16        454.00        466.90         5.53 o                         
  -7   2  16         13.47         14.74         1.09 o                         
  -6   2  16        454.10        443.36         4.95 o                         
  -5   2  16       1052.90       1021.88         8.90 o                         
  -4   2  16       1289.01       1283.74        10.80 o                         
  -3   2  16        227.19        211.07         3.05 o                         
  -2   2  16         83.67         77.72         1.97 o                         
  -1   2  16        724.65        703.15         7.31 o                         
   0   2  16        992.08       1001.12         9.81 o                         
   1   2  16        632.15        632.48         7.31 o                         
  -7   3  16         80.98         88.41         2.16 o                         
  -6   3  16         83.05         90.55         2.14 o                         
  -5   3  16          3.39          2.64         0.89 o                         
  -4   3  16         70.60         62.95         1.89 o                         
  -3   3  16        434.71        418.61         4.62 o                         
  -2   3  16       1099.93       1095.85         9.90 o                         
  -1   3  16        359.58        344.25         4.40 o                         
   0   3  16        164.91        152.83         2.97 o                         
  -5   4  16          1.30          0.88         0.86 o                         
  -4   4  16          4.67          7.04         0.87 o                         
  -3   4  16         42.13         35.58         1.42 o                         
  -2   4  16         40.84         40.23         1.56 o                         
  -1   4  16          4.14          6.67         0.90 o                         
  -6   1  17          9.01         11.53         1.11 o                         
  -5   1  17         93.39         91.73         2.15 o                         
  -4   1  17        388.76        367.18         4.44 o                         
  -3   1  17        407.87        398.04         4.66 o                         
  -2   1  17         77.91         75.83         2.05 o                         
  -1   1  17         70.57         74.35         2.04 o                         
  -5   2  17        418.14        408.91         4.76 o                         
  -4   2  17        162.73        147.97         2.67 o                         
  -3   2  17        310.15        298.68         4.11 o                         
  -2   2  17       1499.61       1531.75        14.22 o                         
  -1   2  17       1577.27       1618.75        31.35 o                         
                                                                                
